# Supplementary material for: N,N′-Bis([1,1′-biphen­yl]-2-yl)-N-hy­droxy­methanimidamide
Source: IUCrdata. 2025 Sep 30;10(Pt 9):x250831. doi: 10.1107/S2414314625008314 (PMC12498032; doi:10.1107/S2414314625008314)
Supplement: Supplementary file 1 [file x-10-x250831-sup1.cif]

##############################################################################
#                                                                            #
# This CIF contains the data for a data article accepted for                 #
# publication in IUCrData. It conforms to the requirements of                #
# Notes for Authors for IUCrData, and has been                               #
# peer reviewed under the auspices of IUCrData.                              #
#                                                                            #
# Full details of the Crystallographic Information File format               #
# are given in the paper "The Crystallographic Information File (CIF):       #
# a New Standard Archive File for Crystallography" by S. R. Hall, F. H.      #
# Allen and I. D. Brown [Acta Cryst. (1991), A47, 655-685].                  #
#                                                                            #
# The current version of the core CIF dictionary is obtainable from          #
# ftp://ftp.iucr.org/pub/cif_core.dic.                                       #
#                                                                            #
# Software is freely available for graphical display of the structure(s)     #
# in this CIF. For information consult the CIF software page                 #
# http://www.iucr.org/resources/cif/software.                                #
#                                                                            #
# This file may be used for bona fide research purposes within the           #
# scientific community so long as proper attribution is given to the data    # 
# article from which it was obtained.                                        #
#                                                                            #
##############################################################################
data_I
_audit_creation_method
;
Olex2 1.3
(compiled 2020.11.12 svn.r5f609507 for OlexSys, GUI svn.r6408)
;
_journal_date_recd_electronic     2025-09-09
_journal_date_accepted     2025-09-21
_journal_name_full     'IUCrData'
_journal_year     2025
_journal_volume     10
_journal_issue      1
_journal_page_first     0
_journal_page_last     0
_journal_paper_category     HO
_journal_paper_doi     10.1107/S2414314625008314
_journal_coeditor_code     HB4535
_publ_contact_author_name     'Mihaela Cibian'
_publ_contact_author_address
;
D\'epartement de biochimie, chimie, physique et science forensique,
Universit\'e du Qu\'ebec \`a Trois-Rivi\`eres. 3351, boul. des Forges, C.P.
500,
;
_publ_contact_author_email     'mihaela.cibian@uqtr.ca'
_publ_contact_author_fax     ?
_publ_contact_author_phone     ?
_publ_section_title
;
<i>N</i>,<i>N'</i>-Bis([1,1'-biphenyl]-2-yl)-<i>N</i>-hydroxymethanimidamide
;
loop_
    _publ_author_name
    _publ_author_footnote
    _publ_author_address
    'Lamothe, Elizabeth' .
;
D\'epartement de Chimie, Universit\'e de Montr\'eal, Complexe des Sciences,
1375 Avenue Th\'er\`ese-Lavoie-Roux, Montr\'eal, Qu\'ebec H2V 0B3,
Canada
;
    'Saha, Arindam' .
;
D\'epartement de Chimie, Universit\'e de Montr\'eal, Complexe des Sciences,
1375 Avenue Th\'er\`ese-Lavoie-Roux, Montr\'eal, Qu\'ebec H2V 0B3,
Canada
;
    'Hanan, Garry S.' .
;
D\'epartement de Chimie, Universit\'e de Montr\'eal, Complexe des Sciences,
1375 Avenue Th\'er\`ese-Lavoie-Roux, Montr\'eal, Qu\'ebec H2V 0B3,
Canada
;
    'Cibian, Mihaela' .
;
D\'epartement de Biochimie, Chimie, Physique et Science Forensique
and l'Institut de recherche sur l'hydrog\`ene
Universit\'e du Qu\'ebec \`a Trois-Rivi\`eres. 3351, boul. des Forges,
CP 500,
Trois-Rivi\`eres, Qu\'ebec
G9A 5H7,
Canada
;
_publ_section_synopsis
;
The title compound displays cyclic dimers formed by O---H...N hydrogen bonds,
as well as \p--\p and C---H...\p stacking interactions.
;
_chemical_name_systematic
;
<i>N</i>,<i>N'</i>-Bis([1,1'-biphenyl]-2-yl)-<i>N</i>-hydroxymethanimidamide
;
_chemical_name_common     ?
_chemical_formula_moiety     'C25 H20 N2 O'
_chemical_formula_sum     'C25 H20 N2 O'
_chemical_formula_iupac     'C25 H20 N2 O'
_chemical_formula_weight     364.43
_chemical_melting_point     ?
_space_group_crystal_system     monoclinic
_space_group_name_H-M_alt     'C 1 2/c 1'
_space_group_name_Hall     '-C 2yc'
loop_
    _space_group_symop_operation_xyz
    'x, y, z'
    '-x, y, -z+1/2'
    'x+1/2, y+1/2, z'
    '-x+1/2, y+1/2, -z+1/2'
    '-x, -y, -z'
    'x, -y, z-1/2'
    '-x+1/2, -y+1/2, -z'
    'x+1/2, -y+1/2, z-1/2'
_cell_length_a     10.0344(4)
_cell_length_b     16.8774(6)
_cell_length_c     22.9241(9)
_cell_angle_alpha     90
_cell_angle_beta     100.129(2)
_cell_angle_gamma     90
_cell_volume     3821.8(3)
_cell_formula_units_Z     8
_cell_measurement_reflns_used     9920
_cell_measurement_theta_min     3.92
_cell_measurement_theta_max     69.15
_cell_measurement_temperature     100
_exptl_crystal_description     plate
_exptl_crystal_colour     colourless
_exptl_crystal_size_max     0.18
_exptl_crystal_size_mid     0.10
_exptl_crystal_size_min     0.05
_exptl_crystal_density_diffrn     1.267
_exptl_crystal_density_meas     .
_exptl_crystal_density_method     ?
_exptl_crystal_F_000     1536
_exptl_absorpt_coefficient_mu     0.609
_exptl_absorpt_correction_type     multi-scan
_exptl_absorpt_process_details
;
(SADABS; Krause <i>et al.</i>,  2015)
;
_exptl_absorpt_correction_T_min     0.6485
_exptl_absorpt_correction_T_max     0.7533
_exptl_special_details
;
Crystallographic data for the title compound were collected at 150 K, from
 single crystal samples, which were mounted on a loop fiber. Data were
 collected using a Bruker Microstar diffractometer equipped with a Platinum 135
 CCD Detector, a Helios optics and a Kappa goniometer. The crystal-to-detector
 distance was 3.8 cm, and the data collection was carried  out in 512 x 512
 pixel mode. The initial unit cell parameters were determined by a
 least-squares fit of the angular setting of strong reflections, collected by a
 110.0 degree scan in 110 frames over three different parts of the reciprocal
 space.
;
_diffrn_ambient_temperature     100
_diffrn_source     'Rotating Anode'
_diffrn_source_power     0.8
_diffrn_source_voltage     40.0
_diffrn_source_current     20.0
_diffrn_radiation_type     CuK\a
_diffrn_radiation_wavelength     1.54178
_diffrn_radiation_monochromator     'Helios Optics'
_diffrn_measurement_device_type     'Bruker Microstar'
_diffrn_measurement_device     'k-geometry diffractometer'
_diffrn_measurement_method     \w
_diffrn_detector     'CMOS Area detector'
_diffrn_detector_area_resol_mean     8.3
_diffrn_reflns_number     41862
_diffrn_reflns_av_R_equivalents     0.0542
_diffrn_reflns_av_unetI/netI     0.0262
_diffrn_reflns_theta_min     3.918
_diffrn_reflns_theta_max     69.640
_diffrn_reflns_theta_full     67.679
_diffrn_measured_fraction_theta_max     0.996
_diffrn_measured_fraction_theta_full     0.999
_diffrn_reflns_limit_h_min     -12
_diffrn_reflns_limit_h_max     12
_diffrn_reflns_limit_k_min     -20
_diffrn_reflns_limit_k_max     14
_diffrn_reflns_limit_l_min     -27
_diffrn_reflns_limit_l_max     27
_diffrn_standards_number     0
_diffrn_radiation_probe     x-ray
_refine_special_details
;
The H-atoms were included in calculated positions and treated as
riding atoms: aromatic C---H 0.95 \%A, methyl C---H 0.98 \%A, with
<i>U</i>~iso~(H) = <i>k</i> \\times <i>U</i>~eq~ (parent C-atom), where
<i>k</i> = 1.2 for the aromatic H-atoms and 1.5 for the methyl H-atoms. The NH
proton (H1) was located in the difference-Fourier map and refined freely.
;
_reflns_number_total     3579
_reflns_number_gt     2963
_reflns_threshold_expression     'I > 2\s(I)'
_refine_ls_structure_factor_coef     Fsqd
_refine_ls_matrix_type     full
_refine_ls_R_factor_all     0.0562
_refine_ls_R_factor_gt     0.0460
_refine_ls_wR_factor_gt     0.1236
_refine_ls_wR_factor_ref     0.1316
_refine_ls_goodness_of_fit_ref     1.046
_refine_ls_restrained_S_all     1.046
_refine_ls_number_reflns     3579
_refine_ls_number_parameters     254
_refine_ls_number_restraints     0
_refine_ls_hydrogen_treatment     constr
_refine_ls_weighting_scheme     calc
_refine_ls_weighting_details
              'w=1/[\s^2^(Fo^2^)+(0.0645P)^2^+2.7528P] where P=(Fo^2^+2Fc^2^)/3'
_atom_sites_solution_hydrogens     geom
_atom_sites_solution_primary     dual
_atom_sites_solution_secondary     ?
_refine_ls_shift/su_max     0.000
_refine_ls_shift/su_mean     0.000
_refine_diff_density_max     0.241
_refine_diff_density_min     -0.217
_refine_ls_extinction_method     none
_refine_ls_extinction_coef     .
loop_
    _atom_type_symbol
    _atom_type_description
    _atom_type_scat_dispersion_real
    _atom_type_scat_dispersion_imag
    _atom_type_scat_source
    'C' 'C' 0.0181 0.0091
                         'International Tables Vol C Tables 4.2.6.8 and 6.1.1.4'
    'H' 'H' 0.0000 0.0000
                         'International Tables Vol C Tables 4.2.6.8 and 6.1.1.4'
    'N' 'N' 0.0311 0.0180
                         'International Tables Vol C Tables 4.2.6.8 and 6.1.1.4'
    'O' 'O' 0.0492 0.0322
                         'International Tables Vol C Tables 4.2.6.8 and 6.1.1.4'
_computing_data_collection
;
APEX 2 (Bruker, 2009)
;
_computing_cell_refinement
;
SAINT v7.68A (Bruker, 2009)
;
_computing_data_reduction
;
SAINT v7.68A (Bruker, 2009)
;
_computing_structure_solution
;
<i>SHELXT</i>  (Sheldrick, 2015a
;
_computing_structure_refinement
;
SHELXL  (Sheldrick, 2015b)
;
_computing_molecular_graphics
;
Olex2 (Dolomanov <i>et al.</i>,  2009)
;
_computing_publication_material
;
Olex2 (Dolomanov <i>et al.</i>,  2009), ORTEP-3 for Windows (Farrugia,
2012),
publCIF (Westrip, 2010), POVRAY (POVRAY, 2013), PLATON (Spek,
2020),
Mercury (Macrae <i>et al.</i>,  2020)
;
loop_
    _atom_site_type_symbol
    _atom_site_label
    _atom_site_fract_x
    _atom_site_fract_y
    _atom_site_fract_z
    _atom_site_U_iso_or_equiv
    _atom_site_adp_type
    _atom_site_calc_flag
    _atom_site_occupancy
    _atom_site_disorder_assembly
    _atom_site_disorder_group
    O O1 0.41250(11) 0.32719(6) 0.29426(5) 0.0398(3) Uani d 1 . .
    H H1 0.487036 0.350885 0.297375 0.060 Uiso calc 1 . .
    N N1 0.30822(14) 0.38176(8) 0.28406(6) 0.0379(3) Uani d 1 . .
    N N2 0.35221(14) 0.41337(8) 0.19030(6) 0.0361(3) Uani d 1 . .
    C C1 0.27878(17) 0.41737(10) 0.23132(7) 0.0371(4) Uani d 1 . .
    H H1A 0.198039 0.447860 0.223343 0.045 Uiso calc 1 . .
    C C2 0.21963(17) 0.38428(10) 0.32616(7) 0.0379(4) Uani d 1 . .
    C C3 0.17421(16) 0.45749(10) 0.34487(7) 0.0368(4) Uani d 1 . .
    C C4 0.07812(17) 0.45541(11) 0.38246(8) 0.0430(4) Uani d 1 . .
    H H4 0.044016 0.503796 0.395085 0.052 Uiso calc 1 . .
    C C5 0.03203(19) 0.38461(13) 0.40153(8) 0.0498(5) Uani d 1 . .
    H H5 -0.034076 0.384726 0.426541 0.060 Uiso calc 1 . .
    C C6 0.0817(2) 0.31343(12) 0.38437(8) 0.0507(5) Uani d 1 . .
    H H6 0.051431 0.264855 0.398434 0.061 Uiso calc 1 . .
    C C7 0.17569(19) 0.31302(11) 0.34661(8) 0.0453(4) Uani d 1 . .
    H H7 0.209887 0.264218 0.334774 0.054 Uiso calc 1 . .
    C C8 0.22422(17) 0.53539(10) 0.32721(7) 0.0360(4) Uani d 1 . .
    C C9 0.36197(17) 0.55092(10) 0.33192(8) 0.0414(4) Uani d 1 . .
    H H9 0.426106 0.511068 0.346483 0.050 Uiso calc 1 . .
    C C10 0.40633(19) 0.62414(10) 0.31553(9) 0.0469(4) Uani d 1 . .
    H H10 0.500591 0.634216 0.319262 0.056 Uiso calc 1 . .
    C C11 0.3145(2) 0.68237(10) 0.29386(8) 0.0473(4) Uani d 1 . .
    H H11 0.345298 0.732036 0.281965 0.057 Uiso calc 1 . .
    C C12 0.1778(2) 0.66831(11) 0.28951(8) 0.0478(4) Uani d 1 . .
    H H12 0.114173 0.708443 0.274939 0.057 Uiso calc 1 . .
    C C13 0.13330(18) 0.59558(10) 0.30641(8) 0.0418(4) Uani d 1 . .
    H H13 0.038977 0.586569 0.303762 0.050 Uiso calc 1 . .
    C C14 0.31214(16) 0.46457(10) 0.14107(7) 0.0354(4) Uani d 1 . .
    C C15 0.32779(16) 0.44001(10) 0.08413(7) 0.0386(4) Uani d 1 . .
    C C16 0.29510(19) 0.49359(12) 0.03720(8) 0.0478(4) Uani d 1 . .
    H H16 0.305598 0.477661 -0.001484 0.057 Uiso calc 1 . .
    C C17 0.2482(2) 0.56875(12) 0.04542(9) 0.0510(5) Uani d 1 . .
    H H17 0.226304 0.603840 0.012735 0.061 Uiso calc 1 . .
    C C18 0.23304(19) 0.59280(11) 0.10161(9) 0.0470(4) Uani d 1 . .
    H H18 0.199880 0.644356 0.107556 0.056 Uiso calc 1 . .
    C C19 0.26629(17) 0.54164(10) 0.14911(8) 0.0401(4) Uani d 1 . .
    H H19 0.257936 0.558969 0.187735 0.048 Uiso calc 1 . .
    C C20 0.37440(18) 0.35899(11) 0.07169(7) 0.0422(4) Uani d 1 . .
    C C21 0.30844(19) 0.29159(11) 0.08680(8) 0.0444(4) Uani d 1 . .
    H H21 0.236982 0.297108 0.108734 0.053 Uiso calc 1 . .
    C C22 0.3445(2) 0.21663(12) 0.07064(8) 0.0548(5) Uani d 1 . .
    H H22 0.296122 0.171615 0.080504 0.066 Uiso calc 1 . .
    C C23 0.4499(3) 0.20719(15) 0.04039(9) 0.0651(6) Uani d 1 . .
    H H23 0.474305 0.155829 0.028963 0.078 Uiso calc 1 . .
    C C24 0.5199(2) 0.27266(17) 0.02675(10) 0.0678(7) Uani d 1 . .
    H H24 0.595571 0.265921 0.007465 0.081 Uiso calc 1 . .
    C C25 0.4816(2) 0.34917(14) 0.04082(9) 0.0559(5) Uani d 1 . .
    H H25 0.528175 0.394049 0.029472 0.067 Uiso calc 1 . .
loop_
    _atom_site_aniso_label
    _atom_site_aniso_U_11
    _atom_site_aniso_U_22
    _atom_site_aniso_U_33
    _atom_site_aniso_U_12
    _atom_site_aniso_U_13
    _atom_site_aniso_U_23
    O1 0.0386(6) 0.0317(6) 0.0490(7) 0.0005(5) 0.0076(5) 0.0014(5)
    N1 0.0427(8) 0.0330(7) 0.0391(8) 0.0047(6) 0.0098(6) 0.0020(6)
    N2 0.0396(7) 0.0351(7) 0.0339(7) 0.0003(6) 0.0073(6) -0.0008(6)
    C1 0.0410(9) 0.0340(8) 0.0361(8) -0.0005(7) 0.0058(7) -0.0029(7)
    C2 0.0402(9) 0.0386(9) 0.0348(8) -0.0035(7) 0.0062(7) 0.0000(7)
    C3 0.0360(8) 0.0411(9) 0.0327(8) -0.0002(7) 0.0048(7) -0.0009(7)
    C4 0.0375(9) 0.0536(11) 0.0375(9) 0.0006(8) 0.0057(7) -0.0008(8)
    C5 0.0421(10) 0.0689(13) 0.0391(10) -0.0100(9) 0.0094(8) 0.0037(9)
    C6 0.0541(11) 0.0539(11) 0.0443(10) -0.0156(9) 0.0092(8) 0.0068(8)
    C7 0.0529(11) 0.0396(10) 0.0431(10) -0.0061(8) 0.0076(8) 0.0030(7)
    C8 0.0406(9) 0.0348(8) 0.0334(8) 0.0022(7) 0.0081(7) -0.0041(6)
    C9 0.0402(9) 0.0353(9) 0.0484(10) 0.0029(7) 0.0072(8) -0.0006(7)
    C10 0.0452(10) 0.0394(10) 0.0563(11) -0.0052(8) 0.0098(8) -0.0033(8)
    C11 0.0615(12) 0.0335(9) 0.0472(10) -0.0014(8) 0.0107(9) -0.0004(7)
    C12 0.0566(11) 0.0377(9) 0.0483(10) 0.0112(8) 0.0073(8) 0.0003(8)
    C13 0.0408(9) 0.0425(9) 0.0418(9) 0.0059(7) 0.0063(7) -0.0019(7)
    C14 0.0318(8) 0.0379(9) 0.0363(8) -0.0019(6) 0.0049(6) 0.0019(7)
    C15 0.0337(8) 0.0451(9) 0.0367(9) -0.0018(7) 0.0052(7) 0.0015(7)
    C16 0.0488(10) 0.0557(11) 0.0386(10) 0.0005(9) 0.0074(8) 0.0052(8)
    C17 0.0540(11) 0.0518(11) 0.0448(10) -0.0014(9) 0.0020(8) 0.0130(9)
    C18 0.0475(10) 0.0392(10) 0.0518(11) 0.0012(8) 0.0023(8) 0.0052(8)
    C19 0.0399(9) 0.0395(9) 0.0406(9) -0.0021(7) 0.0059(7) -0.0005(7)
    C20 0.0399(9) 0.0541(11) 0.0315(8) 0.0098(8) 0.0033(7) -0.0023(7)
    C21 0.0514(10) 0.0457(10) 0.0355(9) 0.0113(8) 0.0059(8) 0.0005(7)
    C22 0.0723(13) 0.0504(11) 0.0389(10) 0.0189(10) 0.0022(9) -0.0034(8)
    C23 0.0765(15) 0.0682(15) 0.0468(12) 0.0286(12) 0.0003(11) -0.0116(10)
    C24 0.0560(13) 0.0987(19) 0.0494(12) 0.0254(13) 0.0111(10) -0.0201(12)
    C25 0.0484(11) 0.0769(14) 0.0436(11) 0.0063(10) 0.0115(9) -0.0071(10)
_geom_special_details
;
 All esds (except the esd in the dihedral angle between two l.s. planes)
 are estimated using the full covariance matrix.  The cell esds are taken
 into account individually in the estimation of esds in distances, angles
 and torsion angles; correlations between esds in cell parameters are only
 used when they are defined by crystal symmetry.  An approximate (isotropic)
 treatment of cell esds is used for estimating esds involving l.s. planes.
;
loop_
    _geom_bond_atom_site_label_1
    _geom_bond_atom_site_label_2
    _geom_bond_site_symmetry_2
    _geom_bond_distance
    _geom_bond_publ_flag
    O1 H1 . 0.8400 ?
    O1 N1 . 1.3826(17) ?
    N1 C1 . 1.336(2) ?
    N1 C2 . 1.423(2) ?
    N2 C1 . 1.294(2) ?
    N2 C14 . 1.422(2) ?
    C1 H1A . 0.9500 ?
    C2 C3 . 1.410(2) ?
    C2 C7 . 1.390(2) ?
    C3 C4 . 1.402(2) ?
    C3 C8 . 1.489(2) ?
    C4 H4 . 0.9500 ?
    C4 C5 . 1.380(3) ?
    C5 H5 . 0.9500 ?
    C5 C6 . 1.384(3) ?
    C6 H6 . 0.9500 ?
    C6 C7 . 1.388(3) ?
    C7 H7 . 0.9500 ?
    C8 C9 . 1.392(2) ?
    C8 C13 . 1.392(2) ?
    C9 H9 . 0.9500 ?
    C9 C10 . 1.388(2) ?
    C10 H10 . 0.9500 ?
    C10 C11 . 1.379(3) ?
    C11 H11 . 0.9500 ?
    C11 C12 . 1.378(3) ?
    C12 H12 . 0.9500 ?
    C12 C13 . 1.384(3) ?
    C13 H13 . 0.9500 ?
    C14 C15 . 1.405(2) ?
    C14 C19 . 1.403(2) ?
    C15 C16 . 1.400(2) ?
    C15 C20 . 1.489(2) ?
    C16 H16 . 0.9500 ?
    C16 C17 . 1.377(3) ?
    C17 H17 . 0.9500 ?
    C17 C18 . 1.384(3) ?
    C18 H18 . 0.9500 ?
    C18 C19 . 1.384(3) ?
    C19 H19 . 0.9500 ?
    C20 C21 . 1.390(3) ?
    C20 C25 . 1.398(3) ?
    C21 H21 . 0.9500 ?
    C21 C22 . 1.384(3) ?
    C22 H22 . 0.9500 ?
    C22 C23 . 1.372(3) ?
    C23 H23 . 0.9500 ?
    C23 C24 . 1.375(4) ?
    C24 H24 . 0.9500 ?
    C24 C25 . 1.401(3) ?
    C25 H25 . 0.9500 ?
loop_
    _geom_angle_atom_site_label_1
    _geom_angle_atom_site_label_2
    _geom_angle_atom_site_label_3
    _geom_angle_site_symmetry_1
    _geom_angle_site_symmetry_3
    _geom_angle
    _geom_angle_publ_flag
    N1 O1 H1 . . 109.5 ?
    O1 N1 C2 . . 116.72(13) ?
    C1 N1 O1 . . 119.54(13) ?
    C1 N1 C2 . . 122.36(14) ?
    C1 N2 C14 . . 115.29(14) ?
    N1 C1 H1A . . 117.6 ?
    N2 C1 N1 . . 124.78(16) ?
    N2 C1 H1A . . 117.6 ?
    C3 C2 N1 . . 120.43(14) ?
    C7 C2 N1 . . 118.41(15) ?
    C7 C2 C3 . . 121.13(16) ?
    C2 C3 C8 . . 123.30(14) ?
    C4 C3 C2 . . 117.33(15) ?
    C4 C3 C8 . . 119.37(15) ?
    C3 C4 H4 . . 119.3 ?
    C5 C4 C3 . . 121.42(17) ?
    C5 C4 H4 . . 119.3 ?
    C4 C5 H5 . . 119.9 ?
    C4 C5 C6 . . 120.28(17) ?
    C6 C5 H5 . . 119.9 ?
    C5 C6 H6 . . 120.0 ?
    C5 C6 C7 . . 119.98(17) ?
    C7 C6 H6 . . 120.0 ?
    C2 C7 H7 . . 120.1 ?
    C6 C7 C2 . . 119.77(17) ?
    C6 C7 H7 . . 120.1 ?
    C9 C8 C3 . . 121.52(15) ?
    C9 C8 C13 . . 118.10(16) ?
    C13 C8 C3 . . 120.37(15) ?
    C8 C9 H9 . . 119.7 ?
    C10 C9 C8 . . 120.54(16) ?
    C10 C9 H9 . . 119.7 ?
    C9 C10 H10 . . 119.8 ?
    C11 C10 C9 . . 120.42(17) ?
    C11 C10 H10 . . 119.8 ?
    C10 C11 H11 . . 120.1 ?
    C12 C11 C10 . . 119.81(17) ?
    C12 C11 H11 . . 120.1 ?
    C11 C12 H12 . . 120.1 ?
    C11 C12 C13 . . 119.86(17) ?
    C13 C12 H12 . . 120.1 ?
    C8 C13 H13 . . 119.4 ?
    C12 C13 C8 . . 121.25(17) ?
    C12 C13 H13 . . 119.4 ?
    C15 C14 N2 . . 119.73(15) ?
    C19 C14 N2 . . 120.84(15) ?
    C19 C14 C15 . . 119.26(15) ?
    C14 C15 C20 . . 122.64(15) ?
    C16 C15 C14 . . 118.31(16) ?
    C16 C15 C20 . . 119.03(16) ?
    C15 C16 H16 . . 119.0 ?
    C17 C16 C15 . . 121.97(17) ?
    C17 C16 H16 . . 119.0 ?
    C16 C17 H17 . . 120.2 ?
    C16 C17 C18 . . 119.57(17) ?
    C18 C17 H17 . . 120.2 ?
    C17 C18 H18 . . 120.0 ?
    C19 C18 C17 . . 119.91(18) ?
    C19 C18 H18 . . 120.0 ?
    C14 C19 H19 . . 119.5 ?
    C18 C19 C14 . . 120.96(17) ?
    C18 C19 H19 . . 119.5 ?
    C21 C20 C15 . . 121.63(15) ?
    C21 C20 C25 . . 118.15(18) ?
    C25 C20 C15 . . 120.10(18) ?
    C20 C21 H21 . . 119.2 ?
    C22 C21 C20 . . 121.53(18) ?
    C22 C21 H21 . . 119.2 ?
    C21 C22 H22 . . 119.9 ?
    C23 C22 C21 . . 120.2(2) ?
    C23 C22 H22 . . 119.9 ?
    C22 C23 H23 . . 120.3 ?
    C22 C23 C24 . . 119.5(2) ?
    C24 C23 H23 . . 120.3 ?
    C23 C24 H24 . . 119.4 ?
    C23 C24 C25 . . 121.1(2) ?
    C25 C24 H24 . . 119.4 ?
    C20 C25 C24 . . 119.5(2) ?
    C20 C25 H25 . . 120.2 ?
    C24 C25 H25 . . 120.2 ?
loop_
    _geom_torsion_atom_site_label_1
    _geom_torsion_atom_site_label_2
    _geom_torsion_atom_site_label_3
    _geom_torsion_atom_site_label_4
    _geom_torsion_site_symmetry_1
    _geom_torsion_site_symmetry_2
    _geom_torsion_site_symmetry_3
    _geom_torsion_site_symmetry_4
    _geom_torsion
    _geom_torsion_publ_flag
    O1 N1 C1 N2 . . . . -10.0(2) ?
    O1 N1 C2 C3 . . . . 138.89(15) ?
    O1 N1 C2 C7 . . . . -43.3(2) ?
    N1 C2 C3 C4 . . . . 174.64(15) ?
    N1 C2 C3 C8 . . . . -6.0(2) ?
    N1 C2 C7 C6 . . . . -175.36(16) ?
    N2 C14 C15 C16 . . . . -176.18(15) ?
    N2 C14 C15 C20 . . . . 5.3(2) ?
    N2 C14 C19 C18 . . . . 177.06(15) ?
    C1 N1 C2 C3 . . . . -54.6(2) ?
    C1 N1 C2 C7 . . . . 123.20(18) ?
    C1 N2 C14 C15 . . . . -145.85(15) ?
    C1 N2 C14 C19 . . . . 38.8(2) ?
    C2 N1 C1 N2 . . . . -176.13(15) ?
    C2 C3 C4 C5 . . . . 1.4(3) ?
    C2 C3 C8 C9 . . . . -48.9(2) ?
    C2 C3 C8 C13 . . . . 132.29(18) ?
    C3 C2 C7 C6 . . . . 2.4(3) ?
    C3 C4 C5 C6 . . . . 0.9(3) ?
    C3 C8 C9 C10 . . . . -179.61(16) ?
    C3 C8 C13 C12 . . . . -179.70(16) ?
    C4 C3 C8 C9 . . . . 130.37(18) ?
    C4 C3 C8 C13 . . . . -48.4(2) ?
    C4 C5 C6 C7 . . . . -1.7(3) ?
    C5 C6 C7 C2 . . . . 0.0(3) ?
    C7 C2 C3 C4 . . . . -3.1(2) ?
    C7 C2 C3 C8 . . . . 176.24(16) ?
    C8 C3 C4 C5 . . . . -177.91(16) ?
    C8 C9 C10 C11 . . . . -0.5(3) ?
    C9 C8 C13 C12 . . . . 1.5(3) ?
    C9 C10 C11 C12 . . . . 1.2(3) ?
    C10 C11 C12 C13 . . . . -0.6(3) ?
    C11 C12 C13 C8 . . . . -0.8(3) ?
    C13 C8 C9 C10 . . . . -0.8(3) ?
    C14 N2 C1 N1 . . . . -171.55(15) ?
    C14 C15 C16 C17 . . . . -0.2(3) ?
    C14 C15 C20 C21 . . . . 55.2(2) ?
    C14 C15 C20 C25 . . . . -128.83(19) ?
    C15 C14 C19 C18 . . . . 1.7(2) ?
    C15 C16 C17 C18 . . . . 0.3(3) ?
    C15 C20 C21 C22 . . . . 174.29(17) ?
    C15 C20 C25 C24 . . . . -176.74(18) ?
    C16 C15 C20 C21 . . . . -123.26(19) ?
    C16 C15 C20 C25 . . . . 52.7(2) ?
    C16 C17 C18 C19 . . . . 0.6(3) ?
    C17 C18 C19 C14 . . . . -1.6(3) ?
    C19 C14 C15 C16 . . . . -0.8(2) ?
    C19 C14 C15 C20 . . . . -179.29(16) ?
    C20 C15 C16 C17 . . . . 178.35(17) ?
    C20 C21 C22 C23 . . . . 1.8(3) ?
    C21 C20 C25 C24 . . . . -0.7(3) ?
    C21 C22 C23 C24 . . . . 0.5(3) ?
    C22 C23 C24 C25 . . . . -2.9(3) ?
    C23 C24 C25 C20 . . . . 3.0(3) ?
    C25 C20 C21 C22 . . . . -1.7(3) ?
loop_
    _geom_hbond_atom_site_label_D
    _geom_hbond_atom_site_label_H
    _geom_hbond_atom_site_label_A
    _geom_hbond_site_symmetry_A
    _geom_hbond_distance_DH
    _geom_hbond_distance_HA
    _geom_hbond_distance_DA
    _geom_hbond_angle_DHA
    _geom_hbond_publ_flag
    O1 H1 N2 2_655 0.84 1.91 2.7425(18) 174 yes
    C12 H12 O1 4 0.95 2.54 3.330(2) 141 yes
    C19 H19 Cg2 . 0.95 2.93 3.8724(19) 173 yes
    C22 H22 Cg2 4_545 0.95 2.89 3.616(2) 134 yes
_shelx_space_group_comment
;
The symmetry employed for this shelxl refinement is uniquely defined
by the following loop, which should always be used as a source of
symmetry information in preference to the above space-group names.
They are only intended as comments.
;
_shelx_estimated_absorpt_T_min     0.898
_shelx_estimated_absorpt_T_max     0.970
_shelx_hkl_file
;
   2   0  -2   51.03    3.46
   2   0  -2   45.83    3.59
   2   0  -2   50.32    3.46
   2   0  -2   52.87    3.41
  -2   0   2   52.55    3.52
  -2   0   2   53.00    3.80
  -2   0   2   51.35    3.42
  -4   0   4   18.78    1.41
  -4   0   4   18.77    1.27
  -4   0   4   19.45    1.28
   4   0  -4   17.14    1.28
  -4   0   4   19.39    1.32
   4   0  -4   18.47    1.27
   4   0  -4   18.22    1.29
   6   0  -6    4.03    0.29
   6   0  -6    4.42    0.36
   6   0  -6    4.12    0.30
  -6   0   6    4.09    0.35
   6   0  -6    4.18    0.33
   6   0  -6    4.02    0.30
  -6   0   6    4.18    0.39
  -6   0   6    4.39    0.38
   6   0  -6    3.96    0.30
  -6   0   6    4.52    0.36
   8   0  -8    0.71    0.12
   8   0  -8    0.49    0.19
  -8   0   8    0.94    0.17
  -8   0   8    0.82    0.22
  -8   0   8    1.05    0.20
   8   0  -8    0.77    0.14
   8   0  -8    0.86    0.13
  10   0 -10    1.12    0.15
  10   0 -10    1.05    0.14
  10   0 -10    1.11    0.15
   1   1  -1   43.90    2.94
  -1   1   1   45.42    3.04
  -1   1   1   41.98    2.95
  -1   1   1   44.05    3.27
   1   1  -1   42.52    2.99
   1   1  -1   44.25    2.99
  -1  -1   1   43.07    2.95
  -1  -1   1   43.68    2.94
   1  -1  -1   46.70    2.99
  -1  -1   1   44.70    3.28
  -1  -1   1   43.25    3.03
   1  -1  -1   44.63    2.98
  -3   1   3    1.32    0.16
  -3   1   3    1.42    0.17
   3   1  -3    1.27    0.16
   3   1  -3    1.33    0.16
   3   1  -3    1.08    0.13
  -3   1   3    1.74    0.17
   3   1  -3    1.22    0.14
  -3  -1   3    1.20    0.16
  -3  -1   3    1.31    0.18
   3  -1  -3    0.93    0.15
   3  -1  -3    1.25    0.13
  -3  -1   3    1.51    0.18
   3  -1  -3    1.44    0.16
  -3  -1   3    1.14    0.14
   5   1  -5   11.93    0.84
   5   1  -5   10.92    0.82
  -5   1   5   10.84    0.91
  -5   1   5   12.44    0.86
   5   1  -5   12.07    0.82
  -5   1   5   12.29    0.82
  -5   1   5   12.01    0.83
  -5  -1   5   11.47    0.85
   5  -1  -5   11.18    0.83
   5  -1  -5   11.34    0.82
  -5  -1   5   11.49    0.82
  -5  -1   5   12.50    0.83
  -5  -1   5   11.37    0.92
   7   1  -7    0.42    0.16
   7   1  -7    0.59    0.11
   7   1  -7    0.53    0.12
   7   1  -7    0.62    0.10
  -7   1   7    0.81    0.16
  -7   1   7    0.63    0.17
   7   1  -7    0.46    0.11
  -7   1   7    0.73    0.16
   7   1  -7    0.53    0.10
  -7  -1   7    0.54    0.14
   7  -1  -7    0.53    0.11
   7  -1  -7    0.66    0.10
   7  -1  -7    0.60    0.10
   7  -1  -7    0.85    0.12
   7  -1  -7    0.43    0.10
  -7  -1   7    0.72    0.19
   7  -1  -7    0.45    0.15
  -7  -1   7    0.65    0.16
   9   1  -9    0.33    0.13
   9   1  -9    0.14    0.10
   9   1  -9    0.33    0.11
   9  -1  -9    0.31    0.11
   9  -1  -9    0.45    0.12
   9  -1  -9    0.30    0.12
  11   1 -11    0.07    0.07
 -11   1  11    0.11    0.09
  11   1 -11    0.07    0.08
  11  -1 -11    0.10    0.07
 -11  -1  11    0.16    0.09
 -11  -1  11    0.12    0.08
  11  -1 -11    0.09    0.07
 -11  -1  11   -0.10    0.09
  11  -1 -11    0.03    0.08
   2   2  -2   37.52    2.63
  -2   2   2   39.63    2.60
   2   2  -2   36.76    2.59
   2   2  -2   39.91    2.63
   2   2  -2   36.49    2.74
  -2   2   2   39.51    2.88
  -2   2   2   40.95    2.68
  -2  -2   2   36.12    2.58
   2  -2  -2   41.23    2.63
  -2  -2   2   38.35    2.60
  -2  -2   2   38.12    2.89
   2  -2  -2   41.43    2.63
  -2  -2   2   36.22    2.67
   4   2  -4    2.70    0.23
  -4   2   4    2.74    0.24
  -4   2   4    2.76    0.26
   4   2  -4    2.58    0.22
   4   2  -4    2.74    0.24
  -4   2   4    2.43    0.25
   4   2  -4    2.56    0.25
  -4  -2   4    2.75    0.25
   4  -2  -4    2.92    0.24
   4  -2  -4    2.58    0.21
  -4  -2   4    2.34    0.25
  -4  -2   4    2.48    0.22
  -4  -2   4    2.78    0.28
  -6   2   6    0.96    0.15
   6   2  -6    0.85    0.13
   6   2  -6    0.97    0.13
  -6   2   6    0.79    0.15
  -6   2   6    1.03    0.18
  -6  -2   6    0.68    0.17
   6  -2  -6    0.86    0.11
   6  -2  -6    0.95    0.16
   6  -2  -6    0.98    0.13
   6  -2  -6    0.90    0.12
  -6  -2   6    0.69    0.13
   6  -2  -6    0.83    0.11
  -6  -2   6    0.81    0.16
  -6  -2   6    0.86    0.19
   6  -2  -6    0.84    0.11
  -8   2   8    0.38    0.16
   8   2  -8    0.21    0.17
   8   2  -8    0.23    0.12
   8   2  -8    0.40    0.11
  -8   2   8    0.02    0.15
  -8   2   8    0.32    0.18
   8   2  -8    0.43    0.11
   8  -2  -8    0.34    0.11
   8  -2  -8    0.10    0.10
  -8  -2   8    0.48    0.18
  -8  -2   8    0.26    0.18
   8  -2  -8    0.35    0.12
   8  -2  -8    0.26    0.10
  10   2 -10    1.44    0.18
  10   2 -10    1.38    0.16
  10   2 -10    1.33    0.15
 -10  -2  10    1.12    0.16
  10  -2 -10    1.48    0.15
  10  -2 -10    1.05    0.15
 -10  -2  10    1.16    0.17
  10  -2 -10    1.13    0.16
   1   3  -1   14.62    1.04
   1   3  -1   16.77    1.06
   1   3  -1   14.51    1.06
  -1  -3   1   15.66    1.07
  -1  -3   1   15.06    1.05
  -1  -3   1   16.05    1.17
  -3   3   3   13.60    0.94
   3   3  -3   13.86    0.96
  -3   3   3   13.97    1.04
  -3   3   3   13.94    0.97
   3   3  -3   13.59    0.94
   3   3  -3   12.55    0.99
   3   3  -3   15.74    0.96
   3  -3  -3   14.15    0.95
  -3  -3   3   12.24    0.92
  -3  -3   3   13.53    0.97
  -3  -3   3   13.59    0.95
  -3  -3   3   14.44    1.06
   3  -3  -3   12.95    0.94
   5   3  -5    0.73    0.12
   5   3  -5    0.77    0.13
  -5   3   5    0.90    0.14
  -5   3   5    0.65    0.14
  -5   3   5    0.71    0.13
  -5   3   5    0.86    0.14
   5   3  -5    0.71    0.12
   5   3  -5    0.74    0.14
  -5  -3   5    0.76    0.11
  -5  -3   5    0.69    0.16
  -5  -3   5    1.17    0.17
   5  -3  -5    0.67    0.11
   5  -3  -5    0.63    0.12
  -5  -3   5    0.66    0.15
  -7   3   7   12.35    0.84
   7   3  -7   10.43    0.82
   7   3  -7   11.06    0.73
   7   3  -7   12.26    0.85
   7   3  -7   11.29    0.76
  -7   3   7   10.66    0.86
   7   3  -7   11.82    0.73
  -7   3   7   11.55    0.83
   7  -3  -7   10.53    0.74
   7  -3  -7   11.48    0.73
  -7  -3   7   12.99    0.85
   7  -3  -7   11.27    0.76
  -7  -3   7   10.61    0.85
   7  -3  -7   10.56    0.76
   7  -3  -7   11.32    0.74
   9   3  -9    0.34    0.13
   9   3  -9    0.44    0.11
   9   3  -9    0.30    0.11
   9  -3  -9    0.27    0.11
   9  -3  -9    0.34    0.11
   9  -3  -9    0.47    0.13
  11   3 -11    2.50    0.20
  11   3 -11    2.94    0.21
  11   3 -11    2.87    0.20
  11  -3 -11    2.82    0.20
  11  -3 -11    2.57    0.21
 -11  -3  11    3.02    0.23
 -11  -3  11    2.46    0.22
  11  -3 -11    2.69    0.21
 -11  -3  11    2.63    0.21
   0   4   0   81.23    5.21
   0   4   0   73.79    5.13
   0   4   0   74.90    5.60
   0   4   0   77.53    5.66
  -2   4   2   39.04    2.79
  -2   4   2   38.07    2.51
   2   4  -2   37.89    2.55
   2   4  -2   37.16    2.55
  -2   4   2   37.26    2.55
   2   4  -2   35.56    2.50
  -2  -4   2   36.52    2.52
  -2  -4   2   40.46    2.81
  -2  -4   2   34.44    2.58
   4   4  -4   29.10    1.88
   4   4  -4   30.72    1.88
  -4   4   4   25.24    2.04
  -4   4   4   27.07    1.91
   4   4  -4   27.50    1.84
  -4   4   4   27.43    1.85
   4   4  -4   26.58    1.94
  -4  -4   4   28.95    2.07
  -4  -4   4   25.41    1.90
  -4  -4   4   23.08    1.82
  -4  -4   4   28.84    1.86
   6   4  -6    1.02    0.15
   6   4  -6    1.25    0.17
  -6   4   6    0.86    0.17
   6   4  -6    0.88    0.18
  -6   4   6    1.04    0.18
  -6   4   6    1.13    0.18
   6  -4  -6    0.95    0.14
   6  -4  -6    0.96    0.12
  -6  -4   6    1.12    0.18
   6  -4  -6    1.13    0.15
   6  -4  -6    0.84    0.12
  -6  -4   6    0.97    0.17
   6  -4  -6    1.22    0.15
  -8   4   8    0.14    0.17
   8   4  -8    0.24    0.10
  -8   4   8    0.19    0.17
   8   4  -8    0.24    0.11
   8   4  -8   -0.02    0.17
   8   4  -8    0.21    0.12
  -8   4   8    0.16    0.18
   8  -4  -8    0.24    0.10
  -8  -4   8   -0.16    0.17
   8  -4  -8    0.22    0.11
   8  -4  -8    0.01    0.11
   8  -4  -8    0.24    0.10
   8  -4  -8    0.31    0.11
  -8  -4   8    0.40    0.18
  10   4 -10    0.04    0.08
  10   4 -10   -0.10    0.08
  10   4 -10   -0.06    0.10
  10  -4 -10   -0.04    0.08
 -10  -4  10    0.00    0.12
 -10  -4  10    0.07    0.09
  10  -4 -10   -0.07    0.10
  10  -4 -10    0.02    0.09
 -10  -4  10    0.13    0.11
   1   5  -1    1.55    0.14
   1   5  -1    1.52    0.16
   1   5  -1    1.61    0.17
  -1  -5   1    1.35    0.15
  -1  -5   1    1.17    0.16
  -3   5   3   11.34    0.79
   3   5  -3   10.62    0.81
   3   5  -3   11.88    0.78
   3   5  -3   11.46    0.76
   3   5  -3   11.23    0.79
  -3   5   3   10.36    0.83
  -3   5   3   10.84    0.75
  -3   5   3   11.05    0.76
  -3  -5   3    9.22    0.78
  -3  -5   3   11.96    0.78
  -3  -5   3   10.75    0.87
   5   5  -5    0.81    0.13
  -5   5   5    0.72    0.15
  -5   5   5    0.99    0.15
   5   5  -5    0.66    0.13
  -5   5   5    0.82    0.14
   5   5  -5    1.07    0.16
   5   5  -5    0.64    0.15
  -5  -5   5    0.78    0.14
   5  -5  -5    0.75    0.10
   5  -5  -5    0.58    0.10
   5  -5  -5    0.76    0.11
   5  -5  -5    0.71    0.10
  -5  -5   5    0.83    0.16
   5  -5  -5    0.61    0.10
   7   5  -7    1.45    0.21
  -7   5   7    1.35    0.22
   7   5  -7    1.57    0.24
  -7   5   7    1.80    0.26
  -7   5   7    1.72    0.26
  -7  -5   7    1.51    0.20
   7  -5  -7    2.08    0.19
   7  -5  -7    1.94    0.19
  -7  -5   7    1.04    0.22
  -7  -5   7    1.29    0.21
   7  -5  -7    1.69    0.18
   7  -5  -7    1.36    0.17
  -7  -5   7    2.01    0.26
   7  -5  -7    1.99    0.19
   9   5  -9    0.21    0.12
   9   5  -9    0.15    0.10
   9   5  -9    0.00    0.09
   9  -5  -9   -0.11    0.10
  -9  -5   9   -0.06    0.11
   9  -5  -9    0.18    0.11
   9  -5  -9    0.05    0.10
  -9  -5   9    0.13    0.12
  -9  -5   9    0.11    0.13
   9  -5  -9    0.07    0.11
  11   5 -11    1.96    0.16
  11   5 -11    1.94    0.15
  11  -5 -11    1.89    0.15
 -11  -5  11    2.12    0.18
  11  -5 -11    1.77    0.16
 -11  -5  11    1.80    0.16
  11  -5 -11    2.04    0.15
   0   6   0    1.47    0.15
   0   6   0    1.32    0.12
   0   6   0    1.56    0.15
   0   6   0    1.41    0.16
   0   6   0    1.65    0.14
   0   6   0    1.65    0.16
   2   6  -2    0.55    0.11
  -2   6   2    0.73    0.11
   2   6  -2    0.59    0.08
   2   6  -2    0.33    0.11
  -2   6   2    0.48    0.08
  -2  -6   2    0.58    0.11
  -2  -6   2    0.32    0.08
   4   6  -4    1.81    0.19
   4   6  -4    1.92    0.23
  -4   6   4    1.73    0.23
   4   6  -4    2.13    0.22
  -4   6   4    2.21    0.20
   4   6  -4    1.79    0.22
  -4  -6   4    1.88    0.22
  -4  -6   4    1.67    0.20
   6   6  -6    4.45    0.37
   6   6  -6    3.61    0.34
   6   6  -6    3.48    0.32
  -6   6   6    4.38    0.36
  -6   6   6    3.50    0.36
  -6   6   6    3.78    0.34
   6   6  -6    3.72    0.34
   6  -6  -6    4.06    0.30
   6  -6  -6    4.09    0.29
  -6  -6   6    3.21    0.36
   6  -6  -6    3.99    0.29
   6  -6  -6    3.21    0.31
   6  -6  -6    3.57    0.29
  -6  -6   6    3.76    0.32
  -6  -6   6    3.79    0.35
   6  -6  -6    3.72    0.29
  -6  -6   6    4.20    0.32
   6  -6  -6    3.97    0.29
  -6  -6   6    3.88    0.30
  -6  -6   6    4.51    0.37
   8   6  -8    0.49    0.11
   8   6  -8    0.32    0.10
  -8  -6   8    0.54    0.14
  -8  -6   8    0.41    0.14
   8  -6  -8    0.51    0.12
   8  -6  -8    0.46    0.13
   8  -6  -8    0.37    0.11
   8  -6  -8    0.57    0.12
  -8  -6   8    0.37    0.12
   8  -6  -8    0.20    0.12
  10   6 -10    0.96    0.13
  10   6 -10    1.08    0.15
  10   6 -10    0.95    0.12
 -10  -6  10    0.96    0.15
  10  -6 -10    1.04    0.14
 -10  -6  10    0.90    0.14
  10  -6 -10    1.01    0.13
  10  -6 -10    0.96    0.13
 -10  -6  10    0.97    0.14
   1   7  -1    2.46    0.23
   1   7  -1    2.55    0.20
   1   7  -1    2.18    0.23
  -3   7   3   24.64    1.89
   3   7  -3   26.20    1.74
  -3   7   3   26.12    1.71
  -3   7   3   25.54    1.76
  -3   7   3   24.42    1.72
   3   7  -3   23.26    1.69
   3   7  -3   25.33    1.81
   3   7  -3   26.82    1.74
  -3  -7   3   25.30    1.72
  -3  -7   3   23.70    1.75
  -5   7   5    2.07    0.21
  -5   7   5    2.12    0.24
  -5   7   5    1.99    0.24
   5   7  -5    1.80    0.21
   5   7  -5    1.95    0.24
   5   7  -5    2.56    0.25
   5   7  -5    2.03    0.23
  -5  -7   5    2.36    0.25
   5  -7  -5    2.17    0.18
   5  -7  -5    1.95    0.18
   5  -7  -5    1.76    0.20
   5  -7  -5    1.80    0.19
   5  -7  -5    1.55    0.20
  -5  -7   5    1.83    0.19
   5  -7  -5    1.83    0.20
   5  -7  -5    1.73    0.20
  -5  -7   5    1.74    0.22
  -5  -7   5    1.95    0.23
  -5  -7   5    1.85    0.19
   5  -7  -5    2.02    0.23
   5  -7  -5    1.79    0.20
   5  -7  -5    2.29    0.19
  -5  -7   5    1.85    0.20
   5  -7  -5    1.85    0.18
   5  -7  -5    2.00    0.18
   5  -7  -5    2.00    0.19
   7   7  -7   54.10    3.88
  -7   7   7   60.68    3.84
   7   7  -7   55.27    3.88
  -7   7   7   52.56    3.95
  -7  -7   7   57.26    3.56
   7  -7  -7   59.76    3.67
   7  -7  -7   56.98    3.49
   7  -7  -7   57.74    3.54
   7  -7  -7   58.94    3.55
  -7  -7   7   54.67    3.84
  -7  -7   7   57.35    3.81
   7  -7  -7   55.39    3.58
   7  -7  -7   55.91    3.67
   7  -7  -7   52.75    3.93
  -7  -7   7   55.48    3.61
   9   7  -9    0.00    0.10
   9   7  -9   -0.01    0.09
   9   7  -9    0.06    0.10
   9  -7  -9    0.23    0.10
   9  -7  -9   -0.11    0.09
  -9  -7   9    0.03    0.11
   9  -7  -9   -0.09    0.09
   9  -7  -9    0.01    0.10
  -9  -7   9   -0.06    0.11
   9  -7  -9    0.05    0.10
  -9  -7   9   -0.02    0.12
  11   7 -11    0.06    0.06
  11  -7 -11    0.04    0.06
 -11  -7  11   -0.04    0.08
   0   8   0   54.22    3.50
   0   8   0   58.67    3.52
   0   8   0   48.29    3.80
   0   8   0   47.17    3.36
   0   8   0   50.21    3.44
   0   8   0   50.70    3.76
   2   8  -2   13.16    1.04
   2   8  -2   15.32    1.08
  -2   8   2   17.16    1.18
   2   8  -2   16.07    1.14
   2   8  -2   15.39    1.09
   4   8  -4    0.09    0.11
   4   8  -4    0.21    0.13
  -4   8   4    0.08    0.09
   4   8  -4    0.15    0.13
  -4   8   4    0.14    0.12
  -4   8   4    0.19    0.12
  -4  -8   4    0.34    0.09
  -4  -8   4    0.21    0.12
   4  -8  -4    0.32    0.09
   4  -8  -4    0.28    0.09
   4  -8  -4    0.11    0.07
   4  -8  -4    0.30    0.10
   4  -8  -4    0.14    0.08
   4  -8  -4    0.10    0.09
   4  -8  -4    0.21    0.09
  -4  -8   4    0.14    0.09
   4  -8  -4    0.30    0.10
   4  -8  -4    0.26    0.09
   4  -8  -4    0.27    0.08
   4  -8  -4    0.23    0.10
  -4  -8   4    0.22    0.10
  -4  -8   4    0.28    0.12
   4  -8  -4    0.12    0.10
   4  -8  -4    0.18    0.08
  -4  -8   4    0.22    0.10
   4  -8  -4    0.34    0.09
  -4  -8   4    0.20    0.09
   4  -8  -4    0.35    0.11
   4  -8  -4    0.20    0.11
   4  -8  -4    0.19    0.09
   4  -8  -4    0.19    0.09
   4  -8  -4    0.24    0.10
   4  -8  -4    0.11    0.10
   6   8  -6    1.07    0.21
   6   8  -6    1.00    0.20
  -6   8   6    1.48    0.23
   6   8  -6    0.94    0.18
  -6   8   6    1.39    0.21
  -6  -8   6    1.52    0.20
   6  -8  -6    1.56    0.16
   6  -8  -6    1.10    0.18
  -6  -8   6    1.42    0.19
  -6  -8   6    1.36    0.16
   6  -8  -6    1.07    0.16
   6  -8  -6    1.17    0.16
   6  -8  -6    1.01    0.16
  -6  -8   6    1.22    0.16
  -6  -8   6    1.25    0.22
   6  -8  -6    1.43    0.17
   6  -8  -6    1.22    0.17
   6  -8  -6    1.44    0.17
   6  -8  -6    1.31    0.18
   6  -8  -6    1.12    0.16
   6  -8  -6    1.21    0.18
  -8  -8   8    0.64    0.15
   8  -8  -8    0.20    0.12
   8  -8  -8    0.60    0.12
  -8  -8   8    0.42    0.13
  -8  -8   8    0.28    0.12
   8  -8  -8    0.53    0.12
   8  -8  -8    0.43    0.11
   8  -8  -8    0.48    0.12
  10   8 -10    0.01    0.07
  10   8 -10   -0.01    0.08
  10   8 -10    0.03    0.07
 -10  -8  10   -0.01    0.08
 -10  -8  10   -0.16    0.10
  10  -8 -10   -0.11    0.07
 -10  -8  10    0.11    0.09
  10  -8 -10   -0.03    0.07
  10  -8 -10    0.09    0.08
   1   9  -1    1.22    0.18
  -1   9   1    1.00    0.15
   1   9  -1    1.29    0.18
   1   9  -1    1.30    0.13
   1   9  -1    1.21    0.18
  -1   9   1    1.18    0.15
  -1   9   1    0.97    0.14
  -1   9   1    1.14    0.16
  -1   9   1    0.97    0.13
  -1   9   1    1.22    0.14
   3   9  -3    2.79    0.30
  -3   9   3    2.61    0.25
   3   9  -3    2.66    0.28
  -3   9   3    2.78    0.24
  -3   9   3    3.10    0.26
  -3   9   3    2.40    0.26
   3   9  -3    3.19    0.27
  -3  -9   3    2.80    0.24
   3  -9  -3    2.69    0.23
   3  -9  -3    2.73    0.22
   3  -9  -3    2.82    0.25
   3  -9  -3    2.96    0.24
  -3  -9   3    2.11    0.27
   3  -9  -3    2.84    0.22
  -3  -9   3    2.28    0.24
   3  -9  -3    2.72    0.23
   3  -9  -3    3.08    0.22
  -3  -9   3    2.42    0.23
   3  -9  -3    2.41    0.25
   3  -9  -3    2.90    0.28
  -3  -9   3    2.40    0.24
   3  -9  -3    3.22    0.25
   3  -9  -3    2.48    0.25
   3  -9  -3    3.16    0.23
   3  -9  -3    2.62    0.24
   3  -9  -3    2.92    0.28
   3  -9  -3    2.99    0.25
   3  -9  -3    2.42    0.23
   3  -9  -3    2.61    0.24
   3  -9  -3    2.58    0.22
   3  -9  -3    2.27    0.25
   3  -9  -3    2.65    0.23
   5   9  -5   -0.01    0.14
   5   9  -5    0.36    0.15
  -5   9   5    0.08    0.15
  -5   9   5    0.26    0.14
   5   9  -5    0.06    0.13
  -5  -9   5    0.00    0.14
   5  -9  -5    0.13    0.09
   5  -9  -5    0.08    0.11
   5  -9  -5    0.12    0.10
   5  -9  -5    0.04    0.11
   5  -9  -5    0.14    0.09
  -5  -9   5   -0.04    0.10
   5  -9  -5    0.11    0.11
   5  -9  -5   -0.09    0.11
   5  -9  -5    0.32    0.10
   5  -9  -5    0.14    0.12
  -5  -9   5    0.01    0.10
  -5  -9   5   -0.02    0.11
   5  -9  -5   -0.04    0.10
  -5  -9   5    0.15    0.14
   5  -9  -5    0.12    0.12
   5  -9  -5    0.01    0.09
   5  -9  -5    0.03    0.09
   7  -9  -7    2.25    0.22
   7  -9  -7    2.26    0.21
   7  -9  -7    1.76    0.21
   7  -9  -7    2.42    0.22
  -7  -9   7    2.08    0.23
   7  -9  -7    1.59    0.22
   7  -9  -7    2.03    0.20
  -7  -9   7    2.30    0.25
  -7  -9   7    1.99    0.24
   7  -9  -7    1.90    0.23
   9   9  -9    0.06    0.09
   9   9  -9    0.11    0.08
   9   9  -9    0.07    0.08
   9  -9  -9    0.20    0.10
   9  -9  -9   -0.13    0.09
  -9  -9   9    0.06    0.10
  -9  -9   9    0.26    0.12
   9  -9  -9    0.05    0.08
   9  -9  -9    0.06    0.09
   9  -9  -9    0.13    0.08
  -9  -9   9    0.09    0.10
   0  10   0    1.23    0.18
   0  10   0    1.05    0.17
   0  10   0    1.34    0.16
   0 -10   0    0.95    0.13
   0 -10   0    1.16    0.15
   0 -10   0    0.81    0.12
   0 -10   0    1.04    0.12
   0 -10   0    0.70    0.13
   0 -10   0    0.96    0.12
   0 -10   0    0.99    0.15
   0 -10   0    0.98    0.15
   0 -10   0    0.98    0.13
   0 -10   0    0.80    0.13
   0 -10   0    0.86    0.13
   0 -10   0    0.78    0.12
   0 -10   0    0.83    0.13
   0 -10   0    0.99    0.14
   0 -10   0    0.91    0.11
   0 -10   0    1.26    0.16
   0 -10   0    0.94    0.13
   0 -10   0    0.96    0.11
   0 -10   0    0.76    0.14
   0 -10   0    0.86    0.12
  -2  10   2    1.11    0.16
   2  10  -2    1.38    0.20
  -2  10   2    1.30    0.18
  -2  10   2    1.47    0.18
  -2  10   2    1.14    0.15
   2  10  -2    1.26    0.20
   2  10  -2    1.05    0.17
  -2  10   2    1.04    0.15
  -2  10   2    1.32    0.16
  -2  10   2    1.16    0.15
  -2  10   2    1.41    0.16
  -2  10   2    1.41    0.16
  -2  10   2    1.44    0.17
   2 -10  -2    1.25    0.15
   2 -10  -2    1.23    0.18
   2 -10  -2    1.51    0.19
   2 -10  -2    1.30    0.18
  -2 -10   2    0.87    0.15
   2 -10  -2    1.17    0.15
  -2 -10   2    1.26    0.18
   2 -10  -2    1.13    0.17
   2 -10  -2    1.26    0.18
  -2 -10   2    1.26    0.16
   2 -10  -2    1.50    0.16
   2 -10  -2    1.09    0.17
   2 -10  -2    1.27    0.17
  -2 -10   2    1.07    0.18
   2 -10  -2    1.38    0.19
   2 -10  -2    1.37    0.15
  -2 -10   2    1.32    0.18
   2 -10  -2    1.40    0.15
   2 -10  -2    1.16    0.16
   2 -10  -2    1.11    0.16
   2 -10  -2    1.43    0.16
  -2 -10   2    1.11    0.16
   2 -10  -2    1.47    0.17
   2 -10  -2    1.34    0.17
   2 -10  -2    1.34    0.19
  -2 -10   2    1.09    0.17
   2 -10  -2    1.30    0.17
  -4  10   4    0.00    0.12
  -4  10   4    0.03    0.12
   4  10  -4    0.02    0.12
   4  10  -4    0.09    0.14
   4  10  -4   -0.09    0.15
   4 -10  -4    0.01    0.10
  -4 -10   4   -0.07    0.10
   4 -10  -4    0.05    0.09
   4 -10  -4   -0.13    0.10
   4 -10  -4   -0.13    0.11
   4 -10  -4    0.00    0.11
   4 -10  -4   -0.08    0.09
  -4 -10   4    0.10    0.10
  -4 -10   4   -0.03    0.11
   4 -10  -4    0.16    0.12
   4 -10  -4    0.02    0.10
   4 -10  -4    0.03    0.12
   4 -10  -4   -0.03    0.12
   4 -10  -4    0.18    0.10
  -4 -10   4   -0.04    0.13
   4 -10  -4   -0.14    0.11
   4 -10  -4    0.05    0.10
   4 -10  -4   -0.07    0.10
   4 -10  -4   -0.02    0.09
   4 -10  -4   -0.12    0.11
  -4 -10   4    0.05    0.10
   4 -10  -4   -0.11    0.09
   4 -10  -4    0.02    0.10
   4 -10  -4    0.13    0.09
   4 -10  -4   -0.18    0.07
   6  10  -6   -0.12    0.16
  -6  10   6   -0.11    0.17
   6  10  -6    0.03    0.17
   6  10  -6    0.17    0.16
  -6  10   6    0.13    0.17
   6 -10  -6    0.00    0.11
   6 -10  -6    0.15    0.11
  -6 -10   6   -0.17    0.11
   6 -10  -6    0.10    0.11
   6 -10  -6    0.20    0.13
  -6 -10   6    0.13    0.14
  -6 -10   6    0.22    0.13
   6 -10  -6    0.23    0.11
   6 -10  -6    0.00    0.11
   6 -10  -6   -0.09    0.12
  -6 -10   6    0.20    0.12
   6 -10  -6   -0.01    0.10
  -6 -10   6    0.21    0.17
   6 -10  -6    0.04    0.10
   6 -10  -6    0.15    0.13
   6 -10  -6    0.23    0.13
   8 -10  -8    1.05    0.14
   8 -10  -8    0.91    0.14
   8 -10  -8    0.98    0.15
   8 -10  -8    0.86    0.13
  -8 -10   8    1.23    0.17
   8 -10  -8    0.94    0.13
  -8 -10   8    0.95    0.17
  -8 -10   8    0.94    0.15
  10  10 -10    0.25    0.07
  10 -10 -10    0.15    0.07
  10 -10 -10    0.03    0.06
  10 -10 -10    0.25    0.07
 -10 -10  10    0.28    0.09
  -1  11   1    0.41    0.12
   1  11  -1    0.68    0.17
  -1  11   1    0.52    0.15
   1  11  -1    0.62    0.14
  -1  11   1    0.75    0.13
   1  11  -1    0.47    0.15
   1 -11  -1    0.66    0.12
  -1 -11   1    0.62    0.12
  -1 -11   1    0.70    0.11
   1 -11  -1    0.62    0.12
  -1 -11   1    0.65    0.12
   1 -11  -1    0.69    0.13
   1 -11  -1    0.70    0.14
   1 -11  -1    0.84    0.15
  -1 -11   1    0.54    0.11
  -1 -11   1    0.51    0.12
   1 -11  -1    0.72    0.14
   1 -11  -1    0.78    0.12
   1 -11  -1    0.43    0.11
   1 -11  -1    0.64    0.11
   1 -11  -1    0.69    0.13
  -1 -11   1    0.79    0.13
   1 -11  -1    0.81    0.13
   1 -11  -1    0.77    0.13
  -1 -11   1    0.92    0.14
   1 -11  -1    0.67    0.13
  -1 -11   1    0.66    0.13
  -1 -11   1    0.72    0.14
   1 -11  -1    0.98    0.14
  -1 -11   1    0.66    0.12
  -1 -11   1    0.85    0.11
  -1 -11   1    0.62    0.13
  -1 -11   1    0.73    0.12
  -1 -11   1    0.78    0.12
   1 -11  -1    0.67    0.13
   1 -11  -1    0.76    0.12
   1 -11  -1    0.63    0.11
   1 -11  -1    0.71    0.11
   1 -11  -1    0.75    0.12
   1 -11  -1    0.69    0.12
  -3  11   3    8.24    0.66
   3  11  -3    8.45    0.73
   3  11  -3    8.12    0.69
   3  11  -3    9.34    0.70
  -3  11   3    8.28    0.66
  -3  11   3    8.13    0.68
  -3  11   3    8.51    0.66
   3 -11  -3    9.37    0.64
   3 -11  -3   10.00    0.65
  -3 -11   3    8.11    0.73
  -3 -11   3    8.30    0.66
   3 -11  -3    9.19    0.75
   3 -11  -3    8.96    0.62
   3 -11  -3    9.25    0.66
   3 -11  -3    9.67    0.66
  -3 -11   3    8.39    0.62
   3 -11  -3    9.46    0.63
  -3 -11   3    9.14    0.63
   3 -11  -3   10.11    0.68
   3 -11  -3    9.28    0.68
   3 -11  -3    9.54    0.61
   3 -11  -3    9.19    0.60
   3 -11  -3    9.52    0.69
   3 -11  -3    9.65    0.74
   3 -11  -3    9.38    0.62
   3 -11  -3    9.50    0.61
   3 -11  -3    9.59    0.66
   3 -11  -3    9.24    0.68
  -3 -11   3    8.25    0.65
   3 -11  -3    9.65    0.63
   3 -11  -3    9.31    0.66
   3 -11  -3   10.17    0.64
   5  11  -5    0.95    0.22
  -5  11   5    1.10    0.21
  -5  11   5    0.80    0.20
   5  11  -5    1.02    0.21
   5  11  -5    1.17    0.22
  -5  11   5    0.94    0.20
   5 -11  -5    1.20    0.18
  -5 -11   5    1.40    0.17
   5 -11  -5    1.49    0.18
   5 -11  -5    1.52    0.20
   5 -11  -5    1.40    0.17
   5 -11  -5    1.25    0.16
  -5 -11   5    1.08    0.18
   5 -11  -5    1.56    0.18
   5 -11  -5    1.45    0.22
  -5 -11   5    0.84    0.18
   5 -11  -5    1.29    0.18
   5 -11  -5    1.14    0.16
   5 -11  -5    1.18    0.17
   5 -11  -5    1.12    0.19
  -5 -11   5    1.18    0.18
   5 -11  -5    1.68    0.22
   5 -11  -5    1.31    0.18
   7 -11  -7    2.22    0.20
   7 -11  -7    1.89    0.21
  -7 -11   7    1.87    0.21
   7 -11  -7    1.96    0.21
   7 -11  -7    1.70    0.22
   7 -11  -7    1.85    0.21
   7 -11  -7    2.00    0.20
  -7 -11   7    1.78    0.24
   7 -11  -7    1.80    0.21
   7 -11  -7    2.11    0.23
  -7 -11   7    1.41    0.22
   7 -11  -7    1.76    0.20
   9  11  -9    0.04    0.08
   9  11  -9    0.06    0.06
   9  11  -9    0.12    0.07
  -9 -11   9   -0.17    0.09
   9 -11  -9   -0.05    0.07
   9 -11  -9    0.11    0.09
   9 -11  -9    0.15    0.08
   9 -11  -9    0.08    0.08
  -9 -11   9    0.10    0.08
  -9 -11   9    0.19    0.09
   9 -11  -9    0.07    0.08
   0  12   0    8.64    0.66
   0  12   0    8.18    0.62
   0 -12   0    8.42    0.66
   0 -12   0    7.97    0.58
   0 -12   0    7.79    0.55
   0 -12   0    8.18    0.67
   0 -12   0    7.55    0.58
   0 -12   0    8.24    0.59
   0 -12   0    8.43    0.59
   0 -12   0    8.00    0.57
   0 -12   0    8.09    0.56
   0 -12   0    8.22    0.59
   0 -12   0    7.26    0.61
   0 -12   0    7.51    0.60
   0 -12   0    8.07    0.60
   0 -12   0    8.28    0.57
   0 -12   0    8.17    0.55
   0 -12   0    7.83    0.55
   2  12  -2    0.10    0.13
   2  12  -2   -0.13    0.14
   2  12  -2   -0.01    0.14
   2 -12  -2   -0.10    0.11
   2 -12  -2   -0.05    0.10
   2 -12  -2   -0.01    0.11
   2 -12  -2   -0.07    0.10
  -2 -12   2   -0.05    0.10
   2 -12  -2   -0.15    0.12
  -2 -12   2   -0.03    0.11
   2 -12  -2    0.03    0.12
   2 -12  -2   -0.14    0.10
  -2 -12   2    0.29    0.12
   2 -12  -2    0.01    0.11
   2 -12  -2   -0.10    0.09
   2 -12  -2    0.02    0.11
   2 -12  -2    0.04    0.10
  -2 -12   2   -0.07    0.11
   2 -12  -2    0.06    0.10
   2 -12  -2    0.00    0.10
   2 -12  -2   -0.02    0.12
   2 -12  -2    0.18    0.11
   2 -12  -2   -0.02    0.11
   2 -12  -2   -0.04    0.10
   2 -12  -2    0.14    0.10
  -2 -12   2   -0.01    0.12
  -2 -12   2    0.02    0.09
  -2 -12   2   -0.02    0.11
   2 -12  -2   -0.05    0.12
  -2 -12   2   -0.07    0.09
   2 -12  -2   -0.01    0.11
   4  12  -4    0.61    0.19
   4  12  -4    0.35    0.16
   4  12  -4    0.48    0.19
  -4 -12   4    0.49    0.14
   4 -12  -4    0.51    0.14
   4 -12  -4    0.54    0.13
   4 -12  -4    0.46    0.13
  -4 -12   4    0.38    0.15
   4 -12  -4    0.35    0.15
   4 -12  -4    0.56    0.13
   4 -12  -4    0.56    0.16
   4 -12  -4    0.45    0.15
  -4 -12   4    0.43    0.13
  -4 -12   4    0.53    0.14
   4 -12  -4    0.46    0.15
   4 -12  -4    0.54    0.13
   4 -12  -4    0.57    0.15
   4 -12  -4    0.52    0.15
   4 -12  -4    0.41    0.15
   4 -12  -4    0.51    0.16
  -4 -12   4    0.42    0.13
   4 -12  -4    0.63    0.13
   4 -12  -4    0.49    0.12
   4 -12  -4    0.63    0.16
   4 -12  -4    0.44    0.14
   4 -12  -4    0.39    0.12
   4 -12  -4    0.54    0.14
   4 -12  -4    0.69    0.13
  -6 -12   6    0.07    0.12
   6 -12  -6    0.11    0.12
   6 -12  -6    0.14    0.11
  -6 -12   6    0.27    0.14
   6 -12  -6    0.06    0.11
   6 -12  -6    0.47    0.14
   6 -12  -6    0.08    0.11
  -6 -12   6    0.07    0.13
   6 -12  -6    0.24    0.14
   6 -12  -6    0.07    0.14
   6 -12  -6    0.08    0.12
   6 -12  -6    0.12    0.13
  -8 -12   8    0.04    0.12
  -8 -12   8   -0.08    0.10
   8 -12  -8   -0.01    0.09
   8 -12  -8    0.05    0.09
   8 -12  -8    0.16    0.09
   8 -12  -8   -0.05    0.10
  -8 -12   8   -0.05    0.10
   8 -12  -8    0.03    0.09
  -1  13   1    0.68    0.18
   1  13  -1    0.29    0.17
  -1  13   1    0.04    0.14
   1  13  -1    0.47    0.19
   1 -13  -1    0.96    0.16
   1 -13  -1    0.88    0.15
   1 -13  -1    0.68    0.13
  -1 -13   1    1.06    0.17
  -1 -13   1    0.68    0.14
   1 -13  -1    0.92    0.16
   1 -13  -1    0.57    0.15
   1 -13  -1    0.55    0.13
  -1 -13   1    0.60    0.13
  -1 -13   1    0.53    0.14
  -1 -13   1    0.26    0.13
   1 -13  -1    1.00    0.17
   1 -13  -1    0.66    0.13
   1 -13  -1    0.48    0.14
  -1 -13   1    0.61    0.13
   1 -13  -1    0.87    0.14
   1 -13  -1    0.61    0.16
   1 -13  -1    0.88    0.14
   1 -13  -1    0.62    0.13
   1 -13  -1    0.64    0.13
   1 -13  -1    0.93    0.17
   1 -13  -1    0.62    0.14
   1 -13  -1    0.82    0.14
  -1 -13   1    1.07    0.16
   1 -13  -1    0.55    0.14
  -1 -13   1    0.69    0.14
  -1 -13   1    1.22    0.16
   1 -13  -1    0.85    0.16
  -1 -13   1    0.92    0.15
  -1 -13   1    0.66    0.12
  -1 -13   1    0.58    0.14
   1 -13  -1    0.70    0.15
   3  13  -3    6.67    0.66
   3  13  -3    7.18    0.63
   3 -13  -3    7.37    0.56
  -3 -13   3    6.43    0.64
   3 -13  -3    7.97    0.54
  -3 -13   3    7.37    0.55
   3 -13  -3    8.54    0.62
  -3 -13   3    8.30    0.57
   3 -13  -3    8.47    0.56
   3 -13  -3    8.14    0.59
   3 -13  -3    7.62    0.54
   3 -13  -3    8.39    0.56
   3 -13  -3    7.87    0.55
   3 -13  -3    8.88    0.61
   3 -13  -3    8.86    0.58
   3 -13  -3    8.21    0.59
  -3 -13   3    7.52    0.59
   3 -13  -3    8.51    0.67
  -3 -13   3    6.14    0.56
   3 -13  -3    7.60    0.54
   3 -13  -3    8.59    0.61
   3 -13  -3    7.60    0.57
   3 -13  -3    7.71    0.67
   3 -13  -3    8.24    0.59
  -3 -13   3    7.28    0.58
   3 -13  -3    7.99    0.60
   3 -13  -3    8.55    0.57
   3 -13  -3    8.17    0.61
  -5 -13   5    2.07    0.26
   5 -13  -5    2.33    0.26
   5 -13  -5    2.10    0.23
   5 -13  -5    2.07    0.23
   5 -13  -5    2.32    0.24
   5 -13  -5    2.05    0.22
   5 -13  -5    1.93    0.26
   5 -13  -5    2.21    0.27
   5 -13  -5    2.25    0.23
  -5 -13   5    1.83    0.26
   5 -13  -5    2.11    0.26
   5 -13  -5    2.17    0.23
  -5 -13   5    1.79    0.23
  -5 -13   5    2.28    0.24
   5 -13  -5    2.59    0.23
  -7 -13   7    0.03    0.11
  -7 -13   7    0.10    0.11
   7 -13  -7    0.09    0.09
   7 -13  -7   -0.01    0.11
   7 -13  -7    0.22    0.10
   7 -13  -7    0.03    0.10
   7 -13  -7    0.08    0.12
   7 -13  -7    0.24    0.10
  -7 -13   7    0.37    0.13
   7 -13  -7    0.21    0.09
   9  13  -9    0.05    0.06
   9 -13  -9   -0.07    0.06
  -9 -13   9    0.08    0.08
   0  14   0    9.57    0.86
   0  14   0   10.73    0.91
   0  14   0    8.94    0.86
   0 -14   0   12.39    0.93
   0 -14   0   11.00    0.87
   0 -14   0   11.72    0.82
   0 -14   0   11.64    0.85
   0 -14   0   12.19    0.94
   0 -14   0   11.46    0.78
   0 -14   0   11.74    0.83
   0 -14   0   12.39    0.84
   0 -14   0   11.81    0.81
   0 -14   0   11.88    0.83
   0 -14   0   13.17    0.79
   0 -14   0   11.21    0.80
   0 -14   0   12.23    0.83
   2  14  -2    2.58    0.38
   2  14  -2    3.05    0.36
   2 -14  -2    3.84    0.34
   2 -14  -2    3.58    0.34
   2 -14  -2    3.48    0.32
   2 -14  -2    2.95    0.30
  -2 -14   2    3.39    0.32
  -2 -14   2    3.57    0.33
  -2 -14   2    2.88    0.30
  -2 -14   2    3.50    0.36
   2 -14  -2    3.87    0.32
   2 -14  -2    3.78    0.32
  -2 -14   2    3.06    0.30
   2 -14  -2    3.15    0.34
   2 -14  -2    3.70    0.31
   2 -14  -2    4.31    0.38
  -2 -14   2    3.47    0.31
   2 -14  -2    3.74    0.30
   2 -14  -2    3.98    0.38
   2 -14  -2    3.71    0.34
   2 -14  -2    3.47    0.31
   2 -14  -2    3.51    0.32
  -2 -14   2    3.73    0.32
   2 -14  -2    4.30    0.33
   2 -14  -2    3.63    0.35
   2 -14  -2    3.48    0.32
   2 -14  -2    3.86    0.30
   2 -14  -2    3.77    0.34
   2 -14  -2    2.99    0.30
   4 -14  -4   14.30    1.03
  -4 -14   4   13.51    1.01
   4 -14  -4   14.70    0.94
   4 -14  -4   14.74    0.99
   4 -14  -4   13.63    1.12
   4 -14  -4   15.37    1.07
   4 -14  -4   14.87    0.94
   4 -14  -4   15.23    1.01
  -4 -14   4   12.07    0.99
   4 -14  -4   14.33    1.00
   4 -14  -4   15.08    1.02
   4 -14  -4   15.11    1.05
   4 -14  -4   14.48    0.97
  -4 -14   4   12.98    0.94
   4 -14  -4   14.90    0.98
   4 -14  -4   14.84    0.98
  -4 -14   4   11.81    1.10
   4 -14  -4   14.68    1.14
  -4 -14   4   13.95    0.96
   4 -14  -4   14.73    0.95
   4 -14  -4   14.42    0.92
   6 -14  -6    3.71    0.29
  -6 -14   6    3.47    0.31
  -6 -14   6    3.45    0.28
   6 -14  -6    3.86    0.30
  -6 -14   6    3.50    0.30
   6 -14  -6    3.33    0.28
   6 -14  -6    3.27    0.28
   6 -14  -6    3.80    0.32
   6 -14  -6    3.29    0.31
   6 -14  -6    3.94    0.28
   6 -14  -6    2.94    0.28
   8  14  -8    0.41    0.08
   8 -14  -8    0.56    0.09
   8 -14  -8    0.71    0.10
  -8 -14   8    0.51    0.09
   8 -14  -8    0.53    0.10
   8 -14  -8    0.47    0.08
   8 -14  -8    0.57    0.10
  -8 -14   8    0.58    0.12
  -1 -15   1   17.53    1.23
   1 -15  -1   17.41    1.22
   1 -15  -1   17.76    1.20
  -1 -15   1   16.69    1.36
   1 -15  -1   18.47    1.23
   1 -15  -1   18.43    1.23
   1 -15  -1   17.42    1.36
   1 -15  -1   17.87    1.16
  -1 -15   1   16.50    1.37
  -1 -15   1   16.87    1.14
   1 -15  -1   18.18    1.21
   1 -15  -1   18.58    1.38
   1 -15  -1   18.03    1.29
  -1 -15   1   16.20    1.19
   1 -15  -1   18.52    1.22
  -1 -15   1   17.42    1.17
   1 -15  -1   17.63    1.15
  -1 -15   1   16.91    1.22
  -1 -15   1   17.06    1.22
  -1 -15   1   16.22    1.22
   1 -15  -1   18.54    1.26
  -1 -15   1   16.52    1.18
   1 -15  -1   18.09    1.20
   3 -15  -3    0.22    0.12
  -3 -15   3    0.09    0.13
   3 -15  -3    0.19    0.13
   3 -15  -3    0.13    0.12
  -3 -15   3    0.22    0.15
   3 -15  -3    0.23    0.14
   3 -15  -3    0.12    0.15
   3 -15  -3    0.23    0.15
   3 -15  -3    0.10    0.13
   3 -15  -3    0.28    0.14
   3 -15  -3    0.35    0.15
  -3 -15   3    0.17    0.14
  -3 -15   3    0.35    0.13
   3 -15  -3    0.25    0.15
   3 -15  -3    0.23    0.12
   3 -15  -3    0.17    0.14
   3 -15  -3    0.29    0.13
   3 -15  -3    0.16    0.15
   3 -15  -3    0.16    0.13
  -3 -15   3    0.30    0.13
   3 -15  -3   -0.09    0.11
   3 -15  -3    0.08    0.12
   3 -15  -3    0.04    0.15
   3 -15  -3    0.20    0.14
   3 -15  -3    0.19    0.16
  -5 -15   5    0.16    0.12
  -5 -15   5    0.14    0.13
   5 -15  -5    0.16    0.11
  -5 -15   5    0.09    0.11
   5 -15  -5    0.16    0.13
   5 -15  -5    0.11    0.12
   5 -15  -5    0.17    0.12
   5 -15  -5   -0.17    0.10
  -5 -15   5    0.09    0.12
   5 -15  -5    0.03    0.11
   5 -15  -5   -0.04    0.13
   5 -15  -5    0.00    0.10
   7 -15  -7    1.84    0.16
  -7 -15   7    1.55    0.17
   7 -15  -7    1.74    0.16
  -7 -15   7    1.71    0.16
   7 -15  -7    1.88    0.16
  -7 -15   7    1.59    0.18
   7 -15  -7    1.78    0.16
   7 -15  -7    1.63    0.17
   0 -16   0    0.38    0.14
   0 -16   0   -0.05    0.12
   0 -16   0    0.02    0.12
   0 -16   0    0.23    0.13
   0 -16   0    0.08    0.14
   0 -16   0    0.10    0.12
   0 -16   0    0.00    0.12
   0 -16   0    0.08    0.14
   0 -16   0    0.04    0.11
   0 -16   0   -0.04    0.13
   2 -16  -2    0.59    0.16
   2 -16  -2    0.74    0.17
  -2 -16   2    0.54    0.13
   2 -16  -2    0.73    0.16
   2 -16  -2    0.51    0.17
   2 -16  -2    0.92    0.15
  -2 -16   2    0.64    0.15
  -2 -16   2    0.57    0.14
   2 -16  -2    0.71    0.17
  -2 -16   2    0.53    0.16
  -2 -16   2    0.57    0.15
   2 -16  -2    0.57    0.15
   2 -16  -2    0.53    0.17
   2 -16  -2    0.70    0.15
  -2 -16   2    0.50    0.12
   2 -16  -2    0.71    0.14
   2 -16  -2    0.47    0.15
   2 -16  -2    0.54    0.16
  -2 -16   2    0.57    0.14
   4 -16  -4    3.20    0.27
   4 -16  -4    3.33    0.27
   4 -16  -4    3.58    0.27
  -4 -16   4    3.11    0.29
  -4 -16   4    3.22    0.29
   4 -16  -4    3.80    0.30
   4 -16  -4    3.29    0.27
  -4 -16   4    2.78    0.27
  -4 -16   4    2.71    0.31
   4 -16  -4    3.48    0.28
  -6 -16   6    0.36    0.09
   6 -16  -6    0.37    0.10
  -6 -16   6    0.33    0.10
   6 -16  -6    0.20    0.09
  -6 -16   6    0.18    0.10
   6 -16  -6    0.31    0.09
  -1 -17   1    0.60    0.14
   1 -17  -1    0.46    0.14
  -1 -17   1    0.70    0.15
   1 -17  -1    0.57    0.15
  -1 -17   1    0.43    0.14
  -1 -17   1    0.39    0.13
   1 -17  -1    0.51    0.14
   1 -17  -1    0.37    0.16
   1 -17  -1    0.52    0.14
   1 -17  -1    0.40    0.16
   1 -17  -1    0.48    0.13
  -1 -17   1    0.38    0.13
  -1 -17   1    0.71    0.13
   1 -17  -1    0.46    0.15
   1 -17  -1    0.55    0.15
  -1 -17   1    0.54    0.13
  -1 -17   1    0.58    0.16
  -3 -17   3   -0.02    0.11
  -3 -17   3    0.00    0.12
  -3 -17   3   -0.01    0.11
  -3 -17   3    0.00    0.12
  -3 -17   3    0.15    0.11
  -5 -17   5    0.10    0.10
  -5 -17   5    0.14    0.09
  -5 -17   5    0.13    0.09
   0 -18   0    0.31    0.12
   0 -18   0    0.53    0.14
   0 -18   0    0.28    0.12
   0 -18   0    0.49    0.14
   0 -18   0    0.24    0.11
   0 -18   0    0.26    0.12
   0 -18   0    0.25    0.11
   2 -18  -2    0.30    0.11
   2 -18  -2    0.42    0.11
  -2 -18   2    0.27    0.11
  -2 -18   2    0.24    0.13
   2 -18  -2    0.47    0.15
  -2 -18   2    0.39    0.12
   2 -18  -2    0.43    0.12
  -2 -18   2    0.27    0.11
  -2 -18   2    0.37    0.12
  -4 -18   4    0.03    0.09
  -4 -18   4    0.19    0.09
  -4 -18   4    0.14    0.09
   1 -19  -1    0.09    0.10
   1 -19  -1   -0.15    0.09
   1 -19  -1    0.05    0.10
  -1 -19   1    0.04    0.10
  -1 -19   1    0.12    0.11
  -1 -19   1    0.11    0.09
  -1 -19   1   -0.11    0.09
  -1 -19   1   -0.05    0.10
   1 -19  -1    0.14    0.11
  -3 -19   3    0.07    0.07
  -3 -19   3   -0.03    0.08
  -3 -19   3    0.01    0.08
   0 -20   0    0.20    0.08
   0 -20   0    0.02    0.08
   0 -20   0    0.17    0.07
  -2 -20   2    0.83    0.12
  -2 -20   2    0.94    0.11
  10   0  -9   -0.05    0.08
  10   0  -9   -0.19    0.10
  10   0  -9   -0.06    0.10
   8   0  -7   -0.05    0.09
  -8   0   7    0.09    0.18
   8   0  -7    0.08    0.11
   8   0  -7    0.04    0.10
  -8   0   7   -0.03    0.13
  -8   0   7    0.20    0.16
   8   0  -7    0.16    0.17
   8   0  -7    0.05    0.10
   6   0  -5    0.10    0.07
  -6   0   5   -0.05    0.12
   6   0  -5   -0.12    0.06
  -6   0   5    0.10    0.10
   6   0  -5   -0.03    0.06
   6   0  -5    0.02    0.08
   6   0  -5    0.01    0.11
  -6   0   5    0.03    0.11
   6   0  -5    0.03    0.08
  -6   0   5    0.08    0.12
   4   0  -3    0.00    0.08
  -4   0   3    0.11    0.09
   4   0  -3    0.01    0.07
  -4   0   3    0.07    0.08
   4   0  -3   -0.04    0.04
  -4   0   3    0.11    0.10
  -4   0   3    0.00    0.10
  -2   0   1   -0.31    0.06
   2   0  -1   -0.35    0.05
  -2   0   1   -0.34    0.06
   2   0  -1   -0.34    0.04
   2   0  -1   -0.28    0.06
  -2   0   1   -0.28    0.07
   2   0  -1   -0.35    0.06
  -2   0   1   -0.32    0.06
   0   0   1   -0.09    0.01
   0   0   1   -0.08    0.01
   0   0  -1   -0.04    0.01
   0   0   1   -0.08    0.01
   0   0  -1   -0.08    0.01
   0   0  -1   -0.09    0.01
   0   0   1   -0.09    0.01
   0   0   1   -0.03    0.01
   0   0   1   -0.09    0.01
   0   0  -1   -0.10    0.01
   0   0  -1   -0.10    0.01
   0   0  -1   -0.09    0.01
   0   0   1   -0.10    0.01
   0   0   1   -0.10    0.01
   0   0  -1   -0.11    0.02
   0   0  -1   -0.09    0.01
   0   0   1   -0.10    0.01
   0   0   1   -0.10    0.01
   0   0  -1   -0.11    0.01
   2   0  -3   -0.01    0.07
  -2   0   3   -0.07    0.08
  -2   0   3   -0.06    0.05
   2   0  -3    0.01    0.04
   2   0  -3    0.02    0.05
  -2   0   3    0.04    0.07
  -2   0   3   -0.06    0.07
   2   0  -3   -0.05    0.07
   4   0  -5   -0.13    0.08
  -4   0   5    0.04    0.09
  -4   0   5   -0.07    0.10
   4   0  -5   -0.04    0.09
   4   0  -5    0.06    0.06
  -4   0   5    0.04    0.09
  -4   0   5   -0.04    0.07
  -6   0   7    0.03    0.12
  -6   0   7   -0.11    0.14
   6   0  -7    0.14    0.07
   6   0  -7    0.12    0.08
   6   0  -7   -0.09    0.07
  -6   0   7    0.05    0.11
  -6   0   7    0.20    0.11
   6   0  -7    0.08    0.08
   6   0  -7   -0.04    0.07
   6   0  -7    0.16    0.11
  -8   0   9   -0.01    0.13
   8   0  -9    0.09    0.15
   8   0  -9   -0.04    0.10
   8   0  -9    0.06    0.09
   8   0  -9    0.21    0.12
  -8   0   9   -0.03    0.16
  -8   0   9   -0.06    0.17
  10   0 -11   -0.15    0.08
  10   0 -11   -0.02    0.09
  10   0 -11    0.07    0.10
  11   1 -10    0.38    0.09
  11   1 -10    0.25    0.09
 -11   1  10   -0.02    0.08
  11  -1 -10    0.35    0.07
 -11  -1  10    0.35    0.09
  11  -1 -10    0.07    0.08
  11  -1 -10    0.06    0.07
 -11  -1  10    0.18    0.11
   9   1  -8    3.02    0.25
   9   1  -8    3.23    0.25
   9   1  -8    2.93    0.26
   9  -1  -8    2.90    0.25
   9  -1  -8    2.87    0.25
   9  -1  -8    3.12    0.26
   9  -1  -8    2.47    0.25
  -7   1   6    1.02    0.17
   7   1  -6    0.90    0.13
   7   1  -6    0.68    0.14
   7   1  -6    0.71    0.11
  -7   1   6    0.91    0.17
   7   1  -6    0.68    0.12
   7   1  -6    0.76    0.11
  -7   1   6    0.98    0.19
   7   1  -6    0.79    0.17
   7  -1  -6    0.60    0.11
   7  -1  -6    0.62    0.16
   7  -1  -6    0.79    0.11
  -7  -1   6    0.80    0.17
  -7  -1   6    0.83    0.19
   7  -1  -6    0.81    0.11
   7  -1  -6    0.91    0.12
  -7  -1   6    0.77    0.15
  -5   1   4   12.04    0.83
  -5   1   4   12.47    0.86
   5   1  -4   12.29    0.84
   5   1  -4   11.51    0.83
  -5   1   4   11.18    0.91
  -5   1   4   11.42    0.82
   5  -1  -4   11.12    0.82
   5  -1  -4   11.67    0.84
  -5  -1   4   12.21    0.86
  -5  -1   4   12.14    0.92
  -5  -1   4   12.10    0.83
  -5  -1   4   10.77    0.82
  -3   1   2  108.33    7.59
  -3   1   2  108.29    8.19
  -3   1   2  107.79    7.37
   3   1  -2  110.33    7.47
   3   1  -2  115.93    7.46
  -3   1   2  108.82    7.35
   3   1  -2  107.94    7.76
   3   1  -2  110.02    7.35
  -3  -1   2  106.26    7.35
   3  -1  -2  112.88    7.46
  -3  -1   2  113.21    8.19
  -3  -1   2  112.77    7.59
   3  -1  -2  110.63    7.47
  -3  -1   2  109.10    7.38
  -1   1   0   16.12    1.18
   1   1   0   16.78    1.25
   1   1   0   17.62    1.20
  -1   1   0   17.48    1.18
   1   1   0   17.00    1.18
   1   1   0   17.55    1.20
  -1   1   0   17.74    1.22
   1  -1   0   18.64    1.25
  -1  -1   0   16.42    1.32
   1  -1   0   18.23    1.20
  -1  -1   0   16.81    1.18
  -1  -1   0   17.15    1.22
   1  -1   0   17.49    1.20
  -1  -1   0   16.89    1.19
   1   1  -2    2.54    0.19
   1   1  -2    2.32    0.18
  -1   1   2    2.20    0.17
  -1   1   2    2.40    0.20
   1   1  -2    2.54    0.19
   1   1  -2    2.48    0.18
  -1   1   2    2.47    0.18
  -1   1   2    2.38    0.18
  -1  -1   2    2.83    0.19
   1  -1  -2    2.46    0.18
   1  -1  -2    2.39    0.17
   1  -1  -2    2.52    0.18
  -1  -1   2    2.53    0.19
  -1  -1   2    2.57    0.19
  -1  -1   2    2.58    0.21
  -3   1   4    9.68    0.63
  -3   1   4    9.44    0.70
   3   1  -4    7.66    0.64
   3   1  -4    9.59    0.64
  -3   1   4    8.77    0.65
  -3   1   4    7.94    0.62
   3   1  -4    8.47    0.63
   3   1  -4    9.30    0.63
  -3  -1   4    9.06    0.70
   3  -1  -4    9.03    0.63
  -3  -1   4    9.14    0.65
   3  -1  -4    9.58    0.63
   3  -1  -4    8.66    0.62
  -3  -1   4    9.75    0.64
   5   1  -6   20.94    1.41
  -5   1   6   19.58    1.54
   5   1  -6   20.82    1.39
  -5   1   6   20.47    1.39
   5   1  -6   18.70    1.40
  -5   1   6   23.15    1.41
  -5   1   6   20.76    1.44
  -5  -1   6   21.17    1.40
   5  -1  -6   20.08    1.41
  -5  -1   6   21.14    1.55
   5  -1  -6   18.28    1.39
  -5  -1   6   18.62    1.38
  -5  -1   6   20.34    1.44
   7   1  -8    2.13    0.19
  -7   1   8    1.79    0.24
  -7   1   8    2.01    0.24
   7   1  -8    2.09    0.19
   7   1  -8    1.76    0.24
  -7   1   8    2.16    0.27
   7   1  -8    2.03    0.18
   7   1  -8    2.05    0.19
   7  -1  -8    1.54    0.18
  -7  -1   8    1.85    0.22
  -7  -1   8    1.87    0.24
  -7  -1   8    1.57    0.28
   7  -1  -8    2.12    0.19
   7  -1  -8    1.74    0.24
   7  -1  -8    2.05    0.20
   7  -1  -8    1.62    0.18
  -7  -1   8    1.59    0.26
   9   1 -10    6.14    0.42
   9   1 -10    5.60    0.40
   9   1 -10    5.72    0.41
   9  -1 -10    5.65    0.41
   9  -1 -10    5.01    0.40
   9  -1 -10    5.63    0.41
 -11   1  12    0.07    0.08
  11   1 -12    0.38    0.08
  11   1 -12    0.37    0.10
 -11   1  12    0.13    0.08
  11   1 -12    0.00    0.06
 -11  -1  12    0.22    0.10
  11  -1 -12    0.24    0.09
 -11  -1  12    0.08    0.08
  11  -1 -12    0.10    0.07
  11  -1 -12    0.23    0.07
 -11  -1  12    0.12    0.08
  10   2  -9    1.61    0.18
  10   2  -9    1.59    0.19
  10   2  -9    1.62    0.17
 -10  -2   9    1.58    0.20
  10  -2  -9    1.59    0.19
  10  -2  -9    1.86    0.18
  10  -2  -9    1.72    0.17
  -8   2   7   -0.04    0.15
   8   2  -7   -0.01    0.10
   8   2  -7    0.18    0.10
   8   2  -7    0.05    0.09
   8   2  -7    0.06    0.11
  -8   2   7   -0.05    0.15
  -8   2   7   -0.14    0.17
   8   2  -7    0.06    0.16
   8  -2  -7   -0.03    0.09
  -8  -2   7    0.19    0.16
  -8  -2   7    0.09    0.17
   8  -2  -7    0.11    0.11
   8  -2  -7   -0.07    0.09
   8  -2  -7   -0.01    0.10
   6   2  -5    3.67    0.29
   6   2  -5    4.64    0.35
  -6   2   5    4.01    0.36
   6   2  -5    4.27    0.33
   6   2  -5    3.60    0.29
  -6   2   5    4.22    0.34
  -6   2   5    3.99    0.34
  -6  -2   5    4.12    0.38
   6  -2  -5    3.73    0.31
  -6  -2   5    4.33    0.36
  -6  -2   5    3.84    0.32
   6  -2  -5    3.82    0.34
  -6  -2   5    4.54    0.36
   6  -2  -5    3.74    0.28
   6  -2  -5    3.97    0.30
   6  -2  -5    3.65    0.29
   6  -2  -5    3.84    0.29
   6  -2  -5    4.01    0.28
   4   2  -3    7.10    0.49
   4   2  -3    6.45    0.48
   4   2  -3    6.92    0.48
  -4   2   3    6.55    0.52
  -4   2   3    6.66    0.48
  -4   2   3    6.50    0.48
   4   2  -3    6.24    0.49
  -4   2   3    7.01    0.51
  -4  -2   3    6.01    0.47
  -4  -2   3    6.60    0.54
   4  -2  -3    5.95    0.47
  -4  -2   3    7.06    0.49
   4  -2  -3    7.07    0.49
  -4  -2   3    6.64    0.50
   2   2  -1   97.37    6.64
  -2   2   1  105.09    6.86
  -2   2   1   99.30    6.67
   2   2  -1   94.55    7.02
   2   2  -1  102.38    6.75
  -2   2   1  101.70    7.40
   2   2  -1  102.98    6.76
  -2  -2   1   93.32    6.64
  -2  -2   1  100.73    6.86
  -2  -2   1  100.82    6.67
   2  -2  -1   96.19    7.02
   2  -2  -1   99.07    6.74
   2  -2  -1   99.96    6.76
  -2  -2   1  101.95    7.41
   0   2   1   93.05    6.40
   0   2  -1  101.96    6.95
   0   2  -1   93.22    6.50
   0   2  -1   87.40    6.29
   0   2  -1   95.58    6.30
   0   2  -1   92.15    6.16
   0   2  -1   95.68    6.88
   0   2   1   95.07    6.39
   0  -2   1   96.20    6.32
   0  -2   1   92.90    7.02
  -2   2   3    5.72    0.44
  -2   2   3    5.83    0.47
   2   2  -3    6.23    0.44
   2   2  -3    6.03    0.43
  -2   2   3    5.70    0.42
   2   2  -3    6.37    0.43
  -2   2   3    6.02    0.43
   2  -2  -3    6.38    0.43
  -2  -2   3    5.98    0.41
   2  -2  -3    5.38    0.42
  -2  -2   3    6.41    0.49
  -2  -2   3    6.31    0.44
   2  -2  -3    6.28    0.43
  -2  -2   3    5.95    0.44
   4   2  -5    1.33    0.16
   4   2  -5    1.89    0.18
  -4   2   5    2.08    0.20
  -4   2   5    1.56    0.20
   4   2  -5    1.74    0.21
   4   2  -5    1.90    0.19
  -4   2   5    1.48    0.22
   4  -2  -5    1.79    0.15
  -4  -2   5    1.80    0.23
  -4  -2   5    1.67    0.16
  -4  -2   5    1.91    0.20
  -4  -2   5    1.34    0.20
   4  -2  -5    1.82    0.19
   6   2  -7    7.40    0.55
   6   2  -7    7.58    0.58
   6   2  -7    6.70    0.49
  -6   2   7    7.42    0.62
   6   2  -7    8.09    0.56
  -6   2   7    7.88    0.60
  -6   2   7    8.57    0.57
  -6   2   7    7.53    0.56
   6   2  -7    6.94    0.50
   6  -2  -7    7.08    0.51
  -6  -2   7    7.08    0.55
  -6  -2   7    8.43    0.58
  -6  -2   7    7.76    0.59
   6  -2  -7    7.62    0.49
   6  -2  -7    7.61    0.51
   6  -2  -7    7.56    0.50
  -6  -2   7    7.83    0.63
   6  -2  -7    6.91    0.49
   6  -2  -7    7.31    0.57
  -8   2   9    0.47    0.20
  -8   2   9    0.55    0.18
   8   2  -9    0.66    0.12
   8   2  -9    0.69    0.12
   8   2  -9    0.51    0.18
  -8   2   9    0.57    0.18
   8   2  -9    0.69    0.14
   8  -2  -9    0.78    0.12
   8  -2  -9    0.89    0.14
  -8  -2   9    0.59    0.19
   8  -2  -9    0.88    0.13
   8  -2  -9    1.21    0.17
  -8  -2   9    0.19    0.19
  10   2 -11    0.00    0.09
  10   2 -11    0.10    0.11
  10   2 -11    0.03    0.08
 -10  -2  11   -0.02    0.10
  10  -2 -11   -0.08    0.08
  10  -2 -11   -0.08    0.09
 -10  -2  11    0.19    0.10
  10  -2 -11    0.15    0.10
  11   3 -10    1.65    0.15
  11   3 -10    1.74    0.14
 -11  -3  10    1.43    0.16
  11  -3 -10    1.17    0.13
 -11  -3  10    1.61    0.16
  11  -3 -10    1.68    0.14
  11  -3 -10    1.18    0.15
   9   3  -8    0.60    0.11
   9   3  -8    0.45    0.13
   9   3  -8    0.67    0.12
  -9  -3   8    0.56    0.13
   9  -3  -8    0.64    0.12
   9  -3  -8    0.55    0.12
   9  -3  -8    0.38    0.11
   9  -3  -8    0.59    0.13
   7   3  -6    0.30    0.10
  -7   3   6    0.27    0.15
   7   3  -6    0.38    0.09
  -7   3   6    0.27    0.14
   7   3  -6    0.46    0.09
  -7   3   6    0.44    0.17
   7   3  -6    0.21    0.14
   7   3  -6    0.24    0.12
   7  -3  -6    0.34    0.10
  -7  -3   6    0.29    0.16
   7  -3  -6    0.25    0.09
  -7  -3   6    0.21    0.14
   7  -3  -6    0.25    0.08
   7  -3  -6    0.25    0.10
   7  -3  -6    0.30    0.09
  -5   3   4    5.08    0.46
   5   3  -4    5.44    0.44
  -5   3   4    6.11    0.44
   5   3  -4    6.34    0.46
   5   3  -4    5.72    0.44
   5   3  -4    5.81    0.43
  -5   3   4    5.87    0.46
  -5   3   4    6.05    0.44
  -5  -3   4    6.61    0.46
  -5  -3   4    5.85    0.46
  -5  -3   4    5.40    0.42
  -5  -3   4    6.23    0.50
   5  -3  -4    5.06    0.42
   5  -3  -4    5.73    0.44
  -3   3   2    7.42    0.48
  -3   3   2    6.53    0.52
   3   3  -2    6.81    0.49
  -3   3   2    6.72    0.50
   3   3  -2    7.02    0.48
   3   3  -2    6.77    0.49
   3   3  -2    6.42    0.51
  -3  -3   2    6.62    0.55
  -3  -3   2    6.38    0.50
   3  -3  -2    6.63    0.48
  -3  -3   2    6.21    0.46
  -3  -3   2    7.37    0.50
   1   3   0    7.34    0.51
   1   3   0    7.60    0.53
   1   3   0    7.54    0.53
   1   3   0    7.78    0.55
  -1  -3   0    7.38    0.51
  -1  -3   0    7.42    0.53
  -1  -3   0    7.53    0.54
  -1   3   2   38.63    2.50
   1   3  -2   36.22    2.49
   1   3  -2   35.75    2.49
   1   3  -2   35.62    2.39
   1   3  -2   36.53    2.45
  -1  -3   2   37.45    2.52
  -1  -3   2   34.86    2.46
  -1  -3   2   37.37    2.74
   3   3  -4    6.87    0.48
  -3   3   4    6.74    0.53
   3   3  -4    6.09    0.50
  -3   3   4    6.55    0.50
  -3   3   4    6.96    0.48
   3   3  -4    7.16    0.50
   3   3  -4    7.08    0.49
  -3  -3   4    6.56    0.49
   3  -3  -4    6.69    0.48
  -3  -3   4    7.12    0.55
  -3  -3   4    6.97    0.49
   3  -3  -4    6.02    0.47
  -3  -3   4    6.45    0.46
  -5   3   6    0.30    0.11
   5   3  -6    0.38    0.11
   5   3  -6    0.30    0.10
  -5   3   6    0.32    0.11
   5   3  -6    0.27    0.08
  -5   3   6    0.39    0.12
  -5   3   6    0.21    0.11
   5   3  -6    0.36    0.12
   5  -3  -6   -0.01    0.05
   5  -3  -6    0.28    0.11
  -5  -3   6    0.16    0.07
   5  -3  -6    0.29    0.08
  -5  -3   6    0.41    0.14
  -5  -3   6    0.26    0.12
  -5  -3   6    0.26    0.12
   5  -3  -6    0.32    0.07
   7   3  -8    0.18    0.10
   7   3  -8    0.05    0.09
   7   3  -8    0.09    0.15
  -7   3   8   -0.09    0.16
  -7   3   8    0.10    0.14
  -7   3   8   -0.10    0.13
   7   3  -8   -0.02    0.08
   7   3  -8    0.00    0.11
  -7  -3   8    0.05    0.14
   7  -3  -8    0.00    0.08
   7  -3  -8    0.02    0.09
   7  -3  -8    0.19    0.09
   7  -3  -8   -0.19    0.08
  -7  -3   8    0.11    0.18
   7  -3  -8   -0.02    0.10
  -7  -3   8    0.09    0.14
   9   3 -10    0.28    0.10
   9   3 -10    0.14    0.10
   9   3 -10   -0.04    0.12
   9  -3 -10    0.12    0.10
  -9  -3  10    0.24    0.12
   9  -3 -10    0.36    0.10
   9  -3 -10    0.19    0.12
  11   3 -12   -0.03    0.06
  11   3 -12   -0.04    0.08
  11   3 -12    0.04    0.06
  11  -3 -12   -0.01    0.07
 -11  -3  12    0.07    0.07
 -11  -3  12    0.10    0.09
  11  -3 -12    0.02    0.06
  11  -3 -12   -0.01    0.06
 -11  -3  12    0.02    0.07
  10   4  -9    3.53    0.26
  10   4  -9    3.35    0.26
  10   4  -9    3.49    0.27
  10  -4  -9    3.19    0.27
  10  -4  -9    3.45    0.27
 -10  -4   9    3.31    0.29
  10  -4  -9    3.74    0.27
 -10  -4   9    3.20    0.28
 -10  -4   9    3.35    0.28
   8   4  -7    0.08    0.17
   8   4  -7    0.22    0.15
   8   4  -7    0.37    0.11
   8   4  -7    0.55    0.12
  -8   4   7    0.40    0.18
  -8   4   7    0.16    0.18
  -8   4   7    0.44    0.18
   8   4  -7    0.37    0.10
   8   4  -7    0.20    0.12
   8  -4  -7    0.75    0.12
   8  -4  -7    0.57    0.12
  -8  -4   7    0.32    0.12
  -8  -4   7    0.56    0.20
  -8  -4   7    0.35    0.18
   8  -4  -7    0.60    0.12
  -8  -4   7    0.30    0.16
   8  -4  -7    0.37    0.12
  -6   4   5    2.60    0.26
  -6   4   5    2.82    0.28
   6   4  -5    2.70    0.26
   6   4  -5    2.27    0.24
  -6   4   5    2.34    0.25
   6  -4  -5    2.13    0.20
   6  -4  -5    2.38    0.20
   6  -4  -5    2.34    0.21
  -6  -4   5    2.61    0.26
  -6  -4   5    2.95    0.27
   6  -4  -5    1.87    0.19
   6  -4  -5    1.74    0.20
   6  -4  -5    2.52    0.20
   4   4  -3   17.18    1.30
  -4   4   3   16.77    1.36
   4   4  -3   17.98    1.26
  -4   4   3   18.56    1.24
   4   4  -3   18.70    1.23
  -4   4   3   19.60    1.24
  -4   4   3   17.61    1.28
   4   4  -3   19.42    1.26
  -4  -4   3   18.30    1.39
  -4  -4   3   19.75    1.25
  -4  -4   3   17.81    1.28
  -4  -4   3   15.64    1.22
  -2   4   1    4.60    0.30
   2   4  -1    4.52    0.33
  -2   4   1    4.50    0.32
   2   4  -1    3.79    0.34
   2   4  -1    4.12    0.30
   2   4  -1    3.71    0.32
  -2   4   1    4.24    0.32
  -2  -4   1    3.53    0.29
  -2  -4   1    3.69    0.32
  -2  -4   1    4.30    0.32
   0   4  -1    0.32    0.07
   0   4  -1    0.47    0.06
   0   4   1    0.44    0.06
   0   4   1    0.24    0.06
   0   4  -1    0.35    0.08
   0   4  -1    0.30    0.06
   0   4  -1    0.48    0.08
  -2   4   3   21.36    1.42
   2   4  -3   20.96    1.43
  -2   4   3   20.77    1.55
   2   4  -3   21.07    1.40
  -2   4   3   19.91    1.40
   2   4  -3   20.87    1.43
  -2  -4   3   20.98    1.57
  -2  -4   3   21.09    1.41
  -2  -4   3   19.28    1.44
  -4   4   5    5.28    0.44
  -4   4   5    5.43    0.43
   4   4  -5    5.30    0.40
   4   4  -5    4.91    0.42
   4   4  -5    5.76    0.42
   4   4  -5    5.88    0.41
  -4   4   5    5.66    0.40
  -4  -4   5    5.07    0.41
  -4  -4   5    5.30    0.47
  -4  -4   5    4.45    0.37
  -4  -4   5    5.90    0.42
  -6   4   7    0.86    0.17
   6   4  -7    0.61    0.14
  -6   4   7    0.38    0.14
   6   4  -7    0.60    0.16
   6   4  -7    0.78    0.14
  -6   4   7    0.82    0.16
   6  -4  -7    0.57    0.10
  -6  -4   7    0.69    0.16
   6  -4  -7    0.59    0.11
   6  -4  -7    0.71    0.11
  -6  -4   7    0.65    0.19
   6  -4  -7    0.70    0.11
  -6  -4   7    0.59    0.16
   6  -4  -7    0.64    0.10
  -8   4   9    5.15    0.46
   8   4  -9    4.93    0.37
   8   4  -9    5.21    0.36
   8   4  -9    5.04    0.37
  -8   4   9    4.35    0.46
   8   4  -9    4.42    0.44
  -8   4   9    4.38    0.44
   8  -4  -9    4.92    0.37
  -8  -4   9    4.87    0.45
   8  -4  -9    4.85    0.36
  -8  -4   9    4.20    0.45
   8  -4  -9    5.22    0.37
   8  -4  -9    5.08    0.37
   8  -4  -9    5.42    0.37
  10   4 -11    0.15    0.09
  10   4 -11    0.12    0.08
  10   4 -11    0.26    0.11
  10  -4 -11    0.18    0.09
 -10  -4  11    0.02    0.12
 -10  -4  11    0.09    0.10
  10  -4 -11    0.09    0.09
 -10  -4  11    0.15    0.10
  10  -4 -11    0.15    0.10
  11   5 -10    0.08    0.07
  11   5 -10    0.02    0.08
  11  -5 -10    0.01    0.06
  11  -5 -10    0.03    0.06
  11  -5 -10   -0.14    0.07
 -11  -5  10   -0.07    0.08
 -11  -5  10    0.08    0.08
   9   5  -8   -0.05    0.10
   9   5  -8    0.17    0.11
   9   5  -8    0.00    0.09
  -9  -5   8   -0.09    0.13
  -9  -5   8    0.08    0.11
   9  -5  -8   -0.09    0.10
   9  -5  -8    0.04    0.11
   9  -5  -8   -0.18    0.10
  -9  -5   8    0.11    0.12
   9  -5  -8    0.06    0.10
  -7   5   6    0.11    0.13
  -7   5   6   -0.07    0.16
  -7   5   6    0.17    0.16
   7   5  -6   -0.11    0.12
   7   5  -6    0.02    0.14
  -7  -5   6    0.18    0.16
  -7  -5   6   -0.03    0.11
   7  -5  -6   -0.02    0.09
  -7  -5   6    0.34    0.16
   7  -5  -6    0.11    0.09
   7  -5  -6    0.19    0.10
   7  -5  -6    0.05    0.09
  -7  -5   6    0.14    0.14
   7  -5  -6    0.27    0.10
   5   5  -4    1.56    0.19
  -5   5   4    1.16    0.18
   5   5  -4    1.64    0.20
   5   5  -4    1.55    0.19
   5   5  -4    1.40    0.17
  -5   5   4    1.43    0.18
  -5   5   4    1.75    0.20
   5  -5  -4    1.33    0.15
   5  -5  -4    1.31    0.14
   5  -5  -4    1.18    0.14
  -5  -5   4    0.86    0.15
   5  -5  -4    1.47    0.15
  -5  -5   4    1.47    0.20
  -5  -5   4    1.27    0.19
   5  -5  -4    1.30    0.14
   3   5  -2    0.93    0.13
  -3   5   2    0.71    0.11
   3   5  -2    0.66    0.09
  -3   5   2    0.75    0.12
  -3   5   2    0.70    0.12
   3   5  -2    0.74    0.12
   3   5  -2    0.92    0.12
  -3  -5   2    0.74    0.12
  -3  -5   2    0.48    0.08
  -3  -5   2    0.85    0.13
   1   5   0    4.43    0.31
   1   5   0    4.32    0.33
   1   5   0    4.58    0.33
  -1  -5   0    4.09    0.34
   1   5  -2   27.09    1.85
   1   5  -2   27.82    1.85
   1   5  -2   26.82    1.81
  -1  -5   2   26.44    1.82
  -1  -5   2   26.78    1.87
  -3   5   4    1.23    0.13
  -3   5   4    1.59    0.17
   3   5  -4    1.53    0.17
   3   5  -4    1.29    0.18
   3   5  -4    1.45    0.19
  -3   5   4    1.77    0.17
   3   5  -4    1.75    0.20
  -3   5   4    1.96    0.19
  -3  -5   4    1.70    0.23
  -3  -5   4    1.47    0.19
  -3  -5   4    1.21    0.16
  -5   5   6   -0.29    0.13
  -5   5   6    0.01    0.11
   5   5  -6    0.06    0.11
   5   5  -6   -0.01    0.10
   5   5  -6   -0.03    0.09
   5   5  -6    0.01    0.09
  -5   5   6    0.27    0.12
  -5   5   6    0.11    0.11
   5  -5  -6    0.02    0.07
   5  -5  -6    0.26    0.08
  -5  -5   6    0.19    0.11
   5  -5  -6    0.08    0.07
  -5  -5   6   -0.05    0.14
   5  -5  -6    0.04    0.08
   5  -5  -6    0.08    0.07
   5  -5  -6    0.05    0.07
  -5  -5   6    0.08    0.12
  -7   5   8   15.96    1.14
  -7   5   8   16.74    1.10
   7   5  -8   14.90    1.10
   7   5  -8   15.04    1.09
  -7   5   8   14.18    1.08
   7  -5  -8   14.00    1.01
   7  -5  -8   15.71    0.97
  -7  -5   8   14.90    0.99
  -7  -5   8   12.10    1.10
   7  -5  -8   15.13    0.98
   7  -5  -8   15.47    0.98
  -7  -5   8   15.12    1.06
   7  -5  -8   16.68    1.01
  -7  -5   8   16.19    1.11
   9   5 -10    0.03    0.10
   9   5 -10    0.06    0.09
   9   5 -10    0.13    0.12
   9  -5 -10    0.23    0.10
  -9  -5  10   -0.03    0.11
  -9  -5  10    0.10    0.11
   9  -5 -10   -0.02    0.11
  -9  -5  10    0.13    0.13
   9  -5 -10    0.00    0.09
   9  -5 -10    0.08    0.09
  11   5 -12    0.39    0.08
  11  -5 -12    0.40    0.08
 -11  -5  12    0.56    0.10
  11  -5 -12    0.60    0.08
  10   6  -9    0.01    0.08
  10   6  -9    0.11    0.10
  10   6  -9    0.19    0.08
  10  -6  -9    0.23    0.09
  10  -6  -9    0.20    0.08
 -10  -6   9    0.03    0.09
  10  -6  -9    0.09    0.10
 -10  -6   9    0.13    0.11
 -10  -6   9   -0.01    0.10
   8   6  -7    0.52    0.11
   8   6  -7    0.72    0.12
   8  -6  -7    0.44    0.12
   8  -6  -7    0.40    0.11
  -8  -6   7    0.34    0.12
   8  -6  -7    0.65    0.13
  -8  -6   7    0.46    0.15
  -8  -6   7    0.67    0.14
   8  -6  -7    0.58    0.12
   8  -6  -7    0.44    0.13
   6   6  -5    8.19    0.63
   6   6  -5    8.72    0.63
  -6   6   5    8.00    0.64
  -6   6   5    8.85    0.62
   6   6  -5    7.78    0.63
  -6   6   5    8.30    0.61
  -6  -6   5    7.88    0.66
   6  -6  -5    7.26    0.54
   6  -6  -5    8.43    0.54
  -6  -6   5    7.95    0.59
   6  -6  -5    8.22    0.56
   6  -6  -5    7.55    0.60
  -6  -6   5    7.21    0.63
   6  -6  -5    8.51    0.56
  -6  -6   5    9.19    0.64
  -6  -6   5    8.27    0.55
  -6  -6   5    8.23    0.57
   6  -6  -5    8.22    0.55
   6  -6  -5    8.32    0.54
  -4   6   3    3.56    0.28
   4   6  -3    3.69    0.31
   4   6  -3    3.46    0.30
   4   6  -3    3.12    0.27
  -4   6   3    3.08    0.29
   4   6  -3    3.49    0.31
  -4   6   3    3.52    0.30
  -4  -6   3    3.41    0.31
  -4  -6   3    3.26    0.30
   2   6  -1   29.20    2.02
   2   6  -1   27.08    1.96
   2   6  -1   30.74    2.10
  -2   6   1   29.30    1.98
  -2   6   1   31.20    2.04
   2   6  -1   29.57    2.01
  -2  -6   1   27.83    1.99
  -2  -6   1   29.66    2.04
   0   6  -1    3.64    0.27
   0   6   1    3.32    0.27
   0   6   1    3.08    0.24
   0   6   1    3.58    0.26
   0   6  -1    3.43    0.25
   0   6  -1    3.46    0.28
   0   6  -1    3.56    0.29
   0   6   1    3.16    0.27
   0   6  -1    3.07    0.24
   0   6   1    3.46    0.26
  -2   6   3  161.84   10.81
  -2   6   3  167.96   11.01
   2   6  -3  160.70   10.97
   2   6  -3  164.49   10.94
   2   6  -3  154.08   10.77
  -2   6   3  169.52   12.01
  -2   6   3  162.16   11.39
  -2  -6   3  158.36   10.82
  -2  -6   3  155.28   11.12
   4   6  -5    0.36    0.10
   4   6  -5    0.56    0.14
  -4   6   5    0.40    0.13
   4   6  -5    0.50    0.12
   4   6  -5    0.48    0.12
  -4   6   5    0.47    0.10
   4  -6  -5    0.49    0.08
  -4  -6   5    0.29    0.10
  -4  -6   5    0.46    0.11
   4  -6  -5    0.41    0.08
  -4  -6   5    0.59    0.13
  -6   6   7    0.11    0.12
   6   6  -7   -0.01    0.13
   6   6  -7    0.09    0.12
  -6   6   7    0.15    0.14
  -6   6   7    0.08    0.14
   6   6  -7    0.18    0.12
   6  -6  -7   -0.01    0.08
  -6  -6   7    0.09    0.10
   6  -6  -7    0.16    0.09
  -6  -6   7    0.43    0.14
   6  -6  -7    0.07    0.09
  -6  -6   7    0.15    0.09
  -6  -6   7    0.26    0.15
  -6  -6   7    0.14    0.11
   6  -6  -7    0.07    0.08
  -6  -6   7    0.11    0.09
   6  -6  -7    0.00    0.09
   6  -6  -7    0.00    0.09
   6  -6  -7    0.25    0.10
   8   6  -9   12.48    0.75
   8   6  -9   10.74    0.75
   8   6  -9   11.78    0.78
   8  -6  -9   12.17    0.78
   8  -6  -9   11.92    0.76
  -8  -6   9   11.93    0.79
   8  -6  -9   10.78    0.75
   8  -6  -9   10.36    0.78
   8  -6  -9   11.52    0.75
  -8  -6   9   11.48    0.77
  -8  -6   9   11.05    0.82
  10   6 -11    0.25    0.08
  10   6 -11    0.14    0.08
  10   6 -11    0.18    0.10
  10  -6 -11    0.31    0.10
  10  -6 -11    0.31    0.09
 -10  -6  11    0.22    0.10
 -10  -6  11    0.28    0.12
  10  -6 -11    0.32    0.08
 -10  -6  11    0.17    0.09
  11   7 -10    0.34    0.08
  11  -7 -10    0.02    0.07
  11  -7 -10    0.09    0.06
 -11  -7  10    0.20    0.08
   9   7  -8    0.44    0.12
   9   7  -8    0.31    0.10
   9   7  -8    0.42    0.11
   9  -7  -8   -0.10    0.10
  -9  -7   8    0.25    0.11
  -9  -7   8    0.33    0.11
   9  -7  -8    0.11    0.11
  -9  -7   8    0.36    0.13
   9  -7  -8    0.09    0.10
   9  -7  -8    0.32    0.10
  -7   7   6    8.16    0.76
   7   7  -6    8.53    0.75
   7   7  -6    9.73    0.75
  -7   7   6    9.85    0.75
  -7  -7   6    9.57    0.76
   7  -7  -6   10.22    0.67
   7  -7  -6    9.84    0.68
   7  -7  -6    9.62    0.66
  -7  -7   6   10.58    0.80
   7  -7  -6    9.97    0.73
  -7  -7   6    9.99    0.68
  -7  -7   6   10.43    0.71
   7  -7  -6   10.06    0.65
   7  -7  -6    9.23    0.64
  -7  -7   6   10.19    0.67
  -5   7   4    0.79    0.16
   5   7  -4    0.86    0.17
   5   7  -4    0.70    0.15
   5   7  -4    0.62    0.15
  -5   7   4    1.02    0.14
  -5   7   4    0.70    0.16
  -5  -7   4    0.93    0.13
   5  -7  -4    0.85    0.12
   5  -7  -4    0.41    0.12
  -5  -7   4    0.67    0.16
   5  -7  -4    0.81    0.11
  -5  -7   4    0.74    0.15
   5  -7  -4    0.68    0.11
   5  -7  -4    0.78    0.11
   5  -7  -4    0.87    0.13
   5  -7  -4    0.95    0.13
   5  -7  -4    0.59    0.11
   5  -7  -4    0.75    0.11
   5  -7  -4    0.83    0.11
  -5  -7   4    0.84    0.12
   5  -7  -4    0.85    0.13
   5  -7  -4    1.04    0.17
   5  -7  -4    0.59    0.12
  -5  -7   4    0.64    0.12
   5  -7  -4    0.94    0.14
  -5  -7   4    1.01    0.16
  -3   7   2   46.70    3.04
   3   7  -2   46.25    3.22
   3   7  -2   41.76    3.02
  -3   7   2   43.78    3.09
  -3   7   2   45.64    3.04
   3   7  -2   46.64    3.09
   3   7  -2   47.55    3.10
  -3   7   2   48.65    3.14
  -3   7   2   43.08    3.37
  -3  -7   2   42.85    3.13
  -3  -7   2   44.26    3.06
   1   7   0   18.66    1.29
   1   7   0   20.17    1.36
   1   7   0   17.14    1.26
  -1   7   0   17.88    1.27
  -1   7   0   19.21    1.24
   1   7   0   19.66    1.30
   1   7  -2   12.41    0.84
   1   7  -2   12.53    0.83
  -1   7   2   11.65    0.82
   1   7  -2   10.55    0.80
   3   7  -4   14.73    1.03
  -3   7   4   14.15    0.96
  -3   7   4   14.01    0.96
  -3   7   4   13.07    1.06
   3   7  -4   14.10    0.99
  -3   7   4   13.22    1.00
   3   7  -4   15.62    0.99
   3   7  -4   14.22    0.96
  -3  -7   4   11.58    0.98
  -3  -7   4   14.58    0.97
   5   7  -6    1.41    0.21
   5   7  -6    1.75    0.22
  -5   7   6    1.04    0.20
  -5   7   6    1.45    0.21
   5   7  -6    1.59    0.19
  -5   7   6    1.40    0.19
   5   7  -6    1.34    0.21
   5  -7  -6    1.23    0.18
   5  -7  -6    1.42    0.15
   5  -7  -6    1.15    0.18
   5  -7  -6    1.14    0.18
   5  -7  -6    1.17    0.18
   5  -7  -6    1.21    0.16
  -5  -7   6    1.14    0.18
  -5  -7   6    1.41    0.20
   5  -7  -6    1.28    0.20
   5  -7  -6    1.29    0.17
   5  -7  -6    1.42    0.15
   5  -7  -6    1.47    0.16
   5  -7  -6    1.29    0.15
   5  -7  -6    1.14    0.16
   5  -7  -6    1.23    0.16
  -5  -7   6    1.25    0.17
  -5  -7   6    2.42    0.19
  -5  -7   6    1.29    0.16
  -5  -7   6    1.30    0.16
  -7   7   8    9.93    0.80
  -7   7   8   10.22    0.83
   7   7  -8    9.64    0.81
   7   7  -8    9.90    0.79
  -7   7   8    8.17    0.78
   7  -7  -8   10.99    0.70
   7  -7  -8   10.14    0.70
  -7  -7   8   11.00    0.76
   7  -7  -8   10.84    0.72
   7  -7  -8   10.47    0.70
  -7  -7   8   10.07    0.81
   7  -7  -8   11.82    0.71
  -7  -7   8   11.49    0.72
  -7  -7   8   11.94    0.73
   7  -7  -8   10.61    0.73
   9   7 -10    4.16    0.31
   9   7 -10    4.66    0.33
   9   7 -10    4.29    0.32
   9  -7 -10    4.01    0.31
   9  -7 -10    4.48    0.32
   9  -7 -10    4.23    0.32
  -9  -7  10    4.20    0.35
  -9  -7  10    4.47    0.35
  -9  -7  10    4.37    0.33
   9  -7 -10    3.97    0.31
  10   8  -9    0.13    0.09
  10   8  -9    0.09    0.07
  10  -8  -9    0.07    0.07
 -10  -8   9    0.12    0.11
  10  -8  -9    0.02    0.08
 -10  -8   9    0.04    0.10
  10  -8  -9    0.06    0.08
   8  -8  -7    0.60    0.12
   8  -8  -7    0.65    0.13
  -8  -8   7    0.80    0.14
   8  -8  -7    0.47    0.12
   8  -8  -7    0.57    0.12
  -8  -8   7    0.25    0.14
  -8  -8   7    0.56    0.13
   8  -8  -7    0.84    0.14
   6   8  -5    0.20    0.16
  -6   8   5    0.27    0.16
  -6   8   5    0.17    0.15
   6   8  -5   -0.06    0.14
   6   8  -5    0.11    0.14
   6  -8  -5    0.18    0.11
  -6  -8   5    0.25    0.11
  -6  -8   5    0.31    0.12
   6  -8  -5    0.20    0.10
   6  -8  -5    0.21    0.10
   6  -8  -5    0.43    0.12
   6  -8  -5    0.23    0.10
   6  -8  -5    0.35    0.10
  -6  -8   5    0.52    0.12
  -6  -8   5    0.40    0.17
   6  -8  -5    0.46    0.12
  -6  -8   5    0.61    0.16
   6  -8  -5    0.48    0.12
   6  -8  -5    0.33    0.11
   6  -8  -5    0.33    0.10
   6  -8  -5    0.52    0.12
  -4   8   3    0.55    0.14
  -4   8   3    0.71    0.11
   4   8  -3    0.71    0.16
  -4   8   3    0.43    0.13
   4   8  -3    0.49    0.14
   4   8  -3    0.61    0.15
   4  -8  -3    0.49    0.12
   4  -8  -3    0.76    0.11
  -4  -8   3    0.53    0.13
   4  -8  -3    0.70    0.10
   4  -8  -3    0.62    0.12
   4  -8  -3    0.49    0.13
   4  -8  -3    0.69    0.13
   4  -8  -3    0.78    0.12
   4  -8  -3    0.76    0.11
  -4  -8   3    0.63    0.11
  -4  -8   3    0.47    0.13
   4  -8  -3    0.84    0.12
   4  -8  -3    0.90    0.11
  -4  -8   3    0.72    0.15
   4  -8  -3    0.69    0.11
   4  -8  -3    0.74    0.10
   4  -8  -3    0.65    0.11
   4  -8  -3    0.77    0.13
   4  -8  -3    0.81    0.11
   4  -8  -3    0.46    0.12
  -4  -8   3    0.68    0.11
   4  -8  -3    0.48    0.11
  -4  -8   3    0.53    0.11
   4  -8  -3    0.63    0.11
   4  -8  -3    0.68    0.12
   4  -8  -3    0.68    0.11
  -2   8   1   72.96    4.90
   2   8  -1   78.22    5.20
   2   8  -1   73.51    4.98
   2   8  -1   64.04    4.88
  -2   8   1   74.92    4.91
   2   8  -1   77.24    5.00
  -2   8   1   72.18    5.06
   0   8  -1    1.60    0.15
   0   8   1    2.35    0.19
   0   8  -1    1.75    0.17
   0   8   1    2.19    0.20
   0   8   1    1.82    0.16
   0   8   1    2.35    0.19
   0   8   1    1.85    0.16
   0   8  -1    2.40    0.21
   0   8  -1    1.63    0.15
   0   8  -1    1.77    0.20
   0   8   1    1.71    0.18
   0   8  -1    1.66    0.19
   0   8   1    2.39    0.23
   0   8  -1    2.61    0.21
  -2   8   3    7.70    0.54
   2   8  -3    7.10    0.54
  -2   8   3    6.96    0.56
  -2   8   3    7.14    0.52
   2   8  -3    6.97    0.53
   2   8  -3    6.44    0.51
  -4   8   5    0.72    0.13
   4   8  -5    0.72    0.16
   4   8  -5    0.60    0.16
   4   8  -5    0.71    0.12
  -4   8   5    0.74    0.16
   4   8  -5    0.67    0.15
   4  -8  -5    0.73    0.11
   4  -8  -5    0.58    0.13
   4  -8  -5    0.76    0.12
   4  -8  -5    0.95    0.12
   4  -8  -5    0.52    0.12
  -4  -8   5    0.51    0.11
   4  -8  -5    0.63    0.11
   4  -8  -5    0.85    0.11
   4  -8  -5    0.63    0.13
   4  -8  -5    0.84    0.14
  -4  -8   5    0.72    0.14
   4  -8  -5    1.01    0.15
   4  -8  -5    0.64    0.13
  -4  -8   5    0.87    0.16
  -4  -8   5    0.48    0.11
   4  -8  -5    0.70    0.11
  -4  -8   5    0.75    0.11
   4  -8  -5    0.77    0.12
   4  -8  -5    0.69    0.12
   4  -8  -5    0.69    0.12
   4  -8  -5    0.85    0.11
   4  -8  -5    0.75    0.11
  -4  -8   5    0.89    0.12
   4  -8  -5    0.77    0.13
  -6   8   7    4.70    0.45
  -6   8   7    5.11    0.43
   6   8  -7    4.91    0.45
   6   8  -7    5.28    0.44
   6   8  -7    3.98    0.43
  -6   8   7    5.46    0.44
   6  -8  -7    6.00    0.37
   6  -8  -7    4.91    0.37
   6  -8  -7    4.92    0.38
  -6  -8   7    4.83    0.39
   6  -8  -7    5.35    0.38
   6  -8  -7    4.46    0.40
  -6  -8   7    5.16    0.45
  -6  -8   7    5.06    0.38
   6  -8  -7    4.85    0.40
  -6  -8   7    5.36    0.40
   6  -8  -7    4.92    0.37
   6  -8  -7    5.40    0.38
   8   8  -9   11.31    0.74
   8  -8  -9   11.50    0.77
   8  -8  -9   11.48    0.75
   8  -8  -9   10.97    0.74
  -8  -8   9   12.00    0.78
   8  -8  -9   11.60    0.75
   8  -8  -9   10.67    0.77
  -8  -8   9   11.35    0.76
  -8  -8   9   11.45    0.81
  10   8 -11    0.21    0.06
  10   8 -11    0.07    0.07
  10   8 -11    0.12    0.08
  10  -8 -11    0.04    0.08
  10  -8 -11    0.17    0.07
 -10  -8  11   -0.12    0.08
  10  -8 -11    0.02    0.07
 -10  -8  11    0.07    0.08
 -10  -8  11    0.01    0.10
   9   9  -8    0.36    0.11
   9   9  -8    0.26    0.10
   9   9  -8    0.38    0.09
  -9  -9   8    0.53    0.12
   9  -9  -8    0.43    0.10
   9  -9  -8    0.44    0.11
  -9  -9   8    0.37    0.14
   9  -9  -8    0.24    0.11
  -9  -9   8    0.35    0.12
   9  -9  -8    0.35    0.11
   7  -9  -6    1.34    0.16
  -7  -9   6    1.35    0.20
   7  -9  -6    1.05    0.16
  -7  -9   6    1.42    0.17
  -7  -9   6    1.03    0.19
  -7  -9   6    1.65    0.22
   7  -9  -6    1.04    0.15
   7  -9  -6    1.09    0.16
   7  -9  -6    1.42    0.20
   7  -9  -6    1.26    0.17
   7  -9  -6    1.22    0.17
   7  -9  -6    1.07    0.15
   5   9  -4    3.11    0.31
  -5   9   4    2.55    0.29
   5   9  -4    2.74    0.30
  -5   9   4    2.88    0.28
   5   9  -4    2.87    0.30
   5  -9  -4    2.92    0.27
   5  -9  -4    2.57    0.23
   5  -9  -4    3.04    0.25
   5  -9  -4    2.68    0.27
  -5  -9   4    2.72    0.25
   5  -9  -4    2.82    0.26
   5  -9  -4    3.10    0.24
  -5  -9   4    2.84    0.26
   5  -9  -4    3.00    0.24
   5  -9  -4    2.79    0.27
   5  -9  -4    2.88    0.25
   5  -9  -4    2.82    0.24
   5  -9  -4    2.88    0.24
   5  -9  -4    2.50    0.30
  -5  -9   4    2.51    0.29
  -5  -9   4    2.23    0.26
   5  -9  -4    2.70    0.27
  -5  -9   4    2.60    0.30
   5  -9  -4    3.27    0.26
   3   9  -2    0.12    0.13
  -3   9   2    0.09    0.07
   3   9  -2    0.04    0.11
  -3   9   2   -0.04    0.09
  -3   9   2    0.07    0.09
   3   9  -2    0.09    0.12
  -3  -9   2    0.32    0.12
   3  -9  -2    0.17    0.09
   3  -9  -2    0.20    0.07
   3  -9  -2    0.13    0.10
   3  -9  -2    0.23    0.09
  -3  -9   2    0.19    0.09
  -3  -9   2    0.08    0.08
   3  -9  -2    0.33    0.10
   3  -9  -2    0.25    0.08
   3  -9  -2    0.14    0.08
   3  -9  -2    0.13    0.10
   3  -9  -2    0.21    0.10
   3  -9  -2    0.08    0.10
  -3  -9   2    0.30    0.10
   3  -9  -2    0.22    0.09
  -3  -9   2    0.20    0.10
  -3  -9   2    0.28    0.09
   3  -9  -2    0.17    0.11
   3  -9  -2    0.07    0.08
  -3  -9   2    0.15    0.09
   3  -9  -2    0.24    0.09
   3  -9  -2    0.30    0.10
   3  -9  -2    0.26    0.09
   3  -9  -2    0.15    0.09
   3  -9  -2    0.20    0.10
   3  -9  -2    0.16    0.09
   3  -9  -2    0.18    0.10
  -1   9   0    3.28    0.26
  -1   9   0    3.05    0.26
  -1   9   0    3.28    0.28
  -1   9   0    3.28    0.30
   1   9   0    3.27    0.29
   1   9   0    3.60    0.30
  -1   9   0    3.33    0.29
  -1   9   0    3.79    0.29
   1   9   0    3.02    0.32
  -1   9   0    3.64    0.27
  -1   9   2    0.12    0.07
   1   9  -2   -0.03    0.09
  -1   9   2    0.07    0.09
  -1   9   2    0.09    0.07
   1   9  -2    0.32    0.11
  -1   9   2    0.09    0.06
   1   9  -2    0.09    0.07
  -1   9   2    0.01    0.07
  -1   9   2    0.12    0.08
  -1  -9   2    0.20    0.08
   1  -9  -2   -0.03    0.09
   1  -9  -2    0.17    0.08
   1  -9  -2    0.11    0.10
   1  -9  -2    0.09    0.08
   1  -9  -2    0.11    0.08
   1  -9  -2    0.18    0.09
  -1  -9   2    0.08    0.09
   1  -9  -2    0.02    0.08
   1  -9  -2   -0.06    0.08
   1  -9  -2    0.12    0.09
   1  -9  -2    0.07    0.08
  -3   9   4    3.22    0.31
   3   9  -4    3.45    0.31
  -3   9   4    3.87    0.28
   3   9  -4    3.40    0.33
  -3   9   4    3.38    0.30
   3   9  -4    3.99    0.34
   3  -9  -4    3.37    0.28
  -3  -9   4    2.54    0.31
  -3  -9   4    2.78    0.29
   3  -9  -4    3.41    0.29
   3  -9  -4    3.53    0.28
   3  -9  -4    3.80    0.30
   3  -9  -4    3.13    0.31
   3  -9  -4    2.98    0.29
   3  -9  -4    3.17    0.26
   3  -9  -4    3.82    0.26
  -3  -9   4    3.63    0.28
   3  -9  -4    3.36    0.25
   3  -9  -4    3.96    0.29
  -3  -9   4    3.02    0.27
   3  -9  -4    3.44    0.29
  -3  -9   4    3.27    0.29
   3  -9  -4    3.42    0.27
  -3  -9   4    3.29    0.26
   3  -9  -4    3.08    0.26
   3  -9  -4    3.33    0.27
   3  -9  -4    3.22    0.30
   3  -9  -4    2.78    0.28
   3  -9  -4    2.98    0.32
   3  -9  -4    3.56    0.27
   3  -9  -4    3.42    0.26
   3  -9  -4    3.13    0.26
  -5   9   6    0.89    0.19
   5   9  -6    1.08    0.19
  -5   9   6    1.05    0.17
  -5   9   6    1.16    0.20
   5   9  -6    0.97    0.20
   5   9  -6    0.94    0.19
   5  -9  -6    1.04    0.16
   5  -9  -6    1.03    0.15
  -5  -9   6    1.15    0.15
   5  -9  -6    1.15    0.17
  -5  -9   6    0.77    0.18
  -5  -9   6    1.09    0.14
   5  -9  -6    1.14    0.15
   5  -9  -6    0.98    0.14
   5  -9  -6    1.08    0.14
  -5  -9   6    1.42    0.19
   5  -9  -6    1.18    0.14
   5  -9  -6    1.15    0.14
   5  -9  -6    0.98    0.15
   5  -9  -6    1.09    0.16
   5  -9  -6    1.13    0.15
   5  -9  -6    1.08    0.15
   5  -9  -6    1.17    0.16
  -5  -9   6    0.84    0.17
  -5  -9   6    0.86    0.15
   7  -9  -8    0.71    0.16
  -7  -9   8    1.07    0.17
   7  -9  -8    1.03    0.15
   7  -9  -8    0.95    0.16
  -7  -9   8    1.14    0.16
   7  -9  -8    1.11    0.16
  -7  -9   8    1.20    0.17
   7  -9  -8    1.32    0.17
   7  -9  -8    1.34    0.16
   7  -9  -8    0.91    0.14
   9   9 -10    1.74    0.16
   9   9 -10    1.37    0.15
   9   9 -10    1.67    0.17
   9  -9 -10    1.49    0.16
  -9  -9  10    1.67    0.17
  -9  -9  10    1.85    0.18
   9  -9 -10    1.46    0.16
  -9  -9  10    1.41    0.20
   9  -9 -10    1.61    0.16
   9  -9 -10    1.44    0.17
  10  10  -9   -0.02    0.05
  10  10  -9   -0.03    0.07
 -10 -10   9    0.08    0.09
  10 -10  -9    0.03    0.07
  10 -10  -9    0.03    0.06
  10 -10  -9   -0.05    0.07
 -10 -10   9    0.04    0.07
   8 -10  -7    0.75    0.13
  -8 -10   7    0.83    0.15
   8 -10  -7    0.80    0.14
  -8 -10   7    0.94    0.17
   8 -10  -7    0.97    0.15
  -8 -10   7    0.73    0.15
   8 -10  -7    0.78    0.13
   8 -10  -7    0.99    0.14
   8 -10  -7    0.92    0.14
   6  10  -5    3.48    0.41
  -6  10   5    4.11    0.41
  -6  10   5    4.24    0.41
  -6  10   5    3.19    0.41
   6  10  -5    4.07    0.43
   6  10  -5    4.20    0.42
   6 -10  -5    4.17    0.39
   6 -10  -5    4.63    0.34
  -6 -10   5    4.28    0.42
   6 -10  -5    4.93    0.35
   6 -10  -5    4.77    0.35
   6 -10  -5    4.97    0.37
   6 -10  -5    4.65    0.38
   6 -10  -5    4.98    0.36
   6 -10  -5    4.69    0.38
   6 -10  -5    4.52    0.34
  -6 -10   5    4.87    0.36
   6 -10  -5    4.89    0.35
   6 -10  -5    4.49    0.38
  -6 -10   5    4.87    0.37
  -6 -10   5    4.38    0.37
   4  10  -3    2.18    0.30
   4  10  -3    2.37    0.28
  -4  10   3    2.56    0.28
   4  10  -3    2.55    0.29
  -4  10   3    2.74    0.26
  -4  10   3    2.61    0.27
   4 -10  -3    2.39    0.27
   4 -10  -3    2.81    0.27
   4 -10  -3    2.90    0.25
   4 -10  -3    2.88    0.24
   4 -10  -3    2.84    0.23
   4 -10  -3    2.78    0.23
   4 -10  -3    3.00    0.24
   4 -10  -3    2.52    0.29
   4 -10  -3    2.71    0.23
   4 -10  -3    2.81    0.29
   4 -10  -3    2.55    0.25
  -4 -10   3    3.05    0.27
   4 -10  -3    2.96    0.26
   4 -10  -3    2.87    0.24
   4 -10  -3    2.81    0.25
   4 -10  -3    2.68    0.27
  -4 -10   3    2.71    0.25
   4 -10  -3    2.91    0.23
   4 -10  -3    2.80    0.28
  -4 -10   3    2.42    0.25
  -4 -10   3    2.31    0.25
   4 -10  -3    2.72    0.25
  -4 -10   3    2.31    0.29
   4 -10  -3    2.81    0.26
   4 -10  -3    2.75    0.26
  -2  10   1    5.62    0.50
  -2  10   1    5.81    0.44
  -2  10   1    5.89    0.44
  -2  10   1    5.58    0.46
  -2  10   1    6.13    0.45
  -2  10   1    6.13    0.49
   2  10  -1    5.73    0.47
   2  10  -1    6.08    0.48
  -2  10   1    5.72    0.44
   2  10  -1    6.59    0.51
  -2  10   1    5.78    0.45
  -2  10   1    5.69    0.45
  -2 -10   1    5.34    0.44
   2 -10  -1    6.26    0.47
   2 -10  -1    5.97    0.41
   2 -10  -1    6.23    0.43
   2 -10  -1    6.21    0.45
   2 -10  -1    5.79    0.50
   2 -10  -1    6.36    0.41
   2 -10  -1    6.15    0.41
  -2 -10   1    5.84    0.42
   2 -10  -1    6.26    0.45
   2 -10  -1    6.29    0.46
   2 -10  -1    6.01    0.41
  -2 -10   1    4.87    0.43
  -2 -10   1    5.47    0.49
   2 -10  -1    5.85    0.43
   2 -10  -1    6.36    0.45
   2 -10  -1    6.07    0.41
   2 -10  -1    6.21    0.50
   2 -10  -1    6.01    0.45
  -2 -10   1    4.80    0.49
   2 -10  -1    6.12    0.44
   2 -10  -1    6.50    0.43
  -2 -10   1    5.77    0.44
   2 -10  -1    6.25    0.44
  -2 -10   1    6.02    0.43
   2 -10  -1    6.48    0.45
   2 -10  -1    6.26    0.42
   0  10   1    0.30    0.13
   0  10  -1    0.38    0.08
   0  10   1    0.51    0.10
   0  10   1    0.47    0.11
   0  10  -1    0.32    0.11
   0  10  -1    0.39    0.12
   0 -10   1    0.29    0.11
   0 -10  -1    0.31    0.09
   0 -10  -1    0.22    0.11
   0 -10   1    0.33    0.10
   0 -10   1    0.19    0.09
   0 -10   1    0.15    0.09
   0 -10   1    0.35    0.09
   0 -10  -1    0.26    0.10
   0 -10  -1    0.38    0.10
   0 -10   1    0.17    0.08
   0 -10   1    0.14    0.10
   0 -10  -1    0.33    0.10
   0 -10  -1    0.27    0.10
   0 -10   1    0.26    0.09
   0 -10  -1    0.24    0.10
   0 -10   1    0.12    0.10
   0 -10   1    0.27    0.10
   0 -10  -1    0.52    0.10
   0 -10  -1    0.37    0.09
   0 -10  -1    0.23    0.09
   0 -10  -1    0.28    0.09
   0 -10  -1    0.27    0.09
   0 -10   1    0.40    0.10
   0 -10   1    0.38    0.09
   0 -10   1    0.24    0.08
   0 -10  -1    0.15    0.09
   0 -10  -1    0.31    0.09
   0 -10   1    0.29    0.09
   0 -10   1    0.40    0.10
   0 -10  -1    0.29    0.10
   0 -10  -1    0.33    0.10
   0 -10  -1    0.27    0.09
   0 -10   1    0.31    0.09
   0 -10   1    0.08    0.09
   0 -10   1    0.30    0.09
   0 -10   1    0.40    0.11
   0 -10  -1    0.31    0.10
   0 -10  -1    0.48    0.11
   0 -10   1    0.22    0.08
   0 -10  -1    0.31    0.10
  -2  10   3    0.22    0.08
  -2  10   3    0.22    0.09
  -2  10   3    0.29    0.10
  -2  10   3    0.28    0.10
   2  10  -3    0.23    0.13
   2  10  -3    0.35    0.13
   2  10  -3    0.29    0.13
  -2  10   3    0.22    0.10
  -2  10   3    0.31    0.10
  -2 -10   3    0.15    0.10
   2 -10  -3    0.14    0.10
   2 -10  -3    0.24    0.10
   2 -10  -3    0.27    0.09
  -2 -10   3    0.42    0.10
   2 -10  -3    0.27    0.11
  -2 -10   3    0.20    0.08
   2 -10  -3    0.27    0.10
   2 -10  -3    0.14    0.09
  -2 -10   3    0.20    0.10
   2 -10  -3    0.17    0.11
   2 -10  -3    0.30    0.11
   2 -10  -3    0.64    0.10
   2 -10  -3    0.27    0.10
  -2 -10   3    0.24    0.09
  -2 -10   3    0.19    0.11
  -2 -10   3    0.32    0.10
   2 -10  -3    0.49    0.11
   2 -10  -3    0.21    0.10
   2 -10  -3    0.50    0.12
   2 -10  -3    0.23    0.10
   2 -10  -3    0.39    0.10
   2 -10  -3    0.36    0.09
   2 -10  -3    0.22    0.10
   2 -10  -3    0.39    0.10
   2 -10  -3    0.34    0.11
   2 -10  -3    0.30    0.10
  -4  10   5    7.58    0.63
   4  10  -5    8.58    0.67
   4  10  -5    8.57    0.70
   4  10  -5    8.13    0.67
  -4  10   5    7.95    0.64
  -4  10   5    7.91    0.66
   4 -10  -5    9.12    0.61
   4 -10  -5    8.68    0.59
   4 -10  -5    9.14    0.63
   4 -10  -5    7.90    0.60
   4 -10  -5    8.96    0.66
  -4 -10   5    8.01    0.59
   4 -10  -5    9.35    0.58
  -4 -10   5    7.80    0.69
   4 -10  -5    8.81    0.65
  -4 -10   5    8.02    0.62
   4 -10  -5    9.09    0.59
   4 -10  -5    8.71    0.62
   4 -10  -5    9.12    0.63
   4 -10  -5    9.30    0.63
   4 -10  -5    8.90    0.63
   4 -10  -5    9.02    0.61
  -4 -10   5    8.43    0.63
   4 -10  -5    8.92    0.70
   4 -10  -5    8.39    0.64
   4 -10  -5    9.06    0.64
   4 -10  -5    8.79    0.58
  -4 -10   5    8.37    0.60
   4 -10  -5    9.11    0.58
   4 -10  -5    8.73    0.71
   4 -10  -5    9.17    0.59
   6  10  -7    1.42    0.26
   6  10  -7    1.90    0.28
  -6  10   7    1.90    0.26
   6  10  -7    1.53    0.24
  -6  10   7    1.23    0.25
   6 -10  -7    1.94    0.20
  -6 -10   7    1.60    0.21
   6 -10  -7    1.97    0.21
  -6 -10   7    1.97    0.23
   6 -10  -7    2.19    0.23
   6 -10  -7    1.97    0.20
   6 -10  -7    1.84    0.23
   6 -10  -7    1.67    0.20
  -6 -10   7    1.51    0.25
   6 -10  -7    1.79    0.23
   6 -10  -7    1.81    0.20
   6 -10  -7    2.22    0.21
  -6 -10   7    1.76    0.24
   6 -10  -7    1.80    0.21
   8 -10  -9    1.23    0.18
   8 -10  -9    1.61    0.17
   8 -10  -9    1.30    0.18
   8 -10  -9    1.18    0.18
  -8 -10   9    1.80    0.20
   8 -10  -9    1.45    0.16
  -8 -10   9    1.44    0.18
  -8 -10   9    1.67    0.22
  10  10 -11    0.43    0.08
 -10 -10  11    0.48    0.10
  10 -10 -11    0.49    0.09
   9  11  -8    0.64    0.10
   9  11  -8    0.63    0.11
  -9 -11   8    0.44    0.12
   9 -11  -8    0.66    0.11
   9 -11  -8    0.76    0.11
   9 -11  -8    0.84    0.11
  -9 -11   8    0.75    0.11
   9 -11  -8    0.58    0.11
   7 -11  -6    0.97    0.14
   7 -11  -6    1.11    0.17
  -7 -11   6    1.43    0.20
  -7 -11   6    1.86    0.22
   7 -11  -6    0.67    0.15
  -7 -11   6    0.98    0.16
   7 -11  -6    1.28    0.19
   7 -11  -6    0.92    0.16
   7 -11  -6    1.07    0.15
   7 -11  -6    1.48    0.18
   7 -11  -6    1.12    0.16
   7 -11  -6    1.57    0.18
   5  11  -4    0.18    0.16
   5  11  -4   -0.01    0.17
  -5  11   4   -0.18    0.14
   5  11  -4    0.08    0.14
   5 -11  -4    0.28    0.11
  -5 -11   4    0.14    0.15
   5 -11  -4    0.09    0.13
   5 -11  -4    0.12    0.11
   5 -11  -4    0.05    0.12
   5 -11  -4    0.29    0.13
   5 -11  -4   -0.03    0.12
  -5 -11   4    0.14    0.12
   5 -11  -4    0.20    0.11
   5 -11  -4    0.17    0.12
   5 -11  -4    0.14    0.11
  -5 -11   4    0.04    0.12
   5 -11  -4    0.04    0.10
   5 -11  -4    0.05    0.11
  -5 -11   4    0.14    0.12
   5 -11  -4    0.23    0.13
   5 -11  -4    0.11    0.13
   5 -11  -4   -0.01    0.13
   3  11  -2    0.00    0.16
  -3  11   2    0.28    0.11
   3  11  -2    0.12    0.14
  -3  11   2    0.25    0.12
  -3  11   2    0.02    0.10
   3  11  -2    0.19    0.13
  -3  11   2    0.12    0.11
   3 -11  -2    0.41    0.13
   3 -11  -2    0.16    0.12
   3 -11  -2    0.10    0.12
   3 -11  -2    0.19    0.10
  -3 -11   2    0.03    0.10
   3 -11  -2    0.33    0.12
   3 -11  -2    0.24    0.11
  -3 -11   2    0.25    0.09
   3 -11  -2    0.17    0.10
   3 -11  -2    0.11    0.11
  -3 -11   2    0.38    0.12
   3 -11  -2    0.34    0.11
   3 -11  -2    0.14    0.10
   3 -11  -2    0.04    0.12
   3 -11  -2    0.16    0.10
   3 -11  -2    0.27    0.10
   3 -11  -2    0.10    0.12
   3 -11  -2    0.23    0.11
  -3 -11   2    0.23    0.10
   3 -11  -2    0.18    0.11
   3 -11  -2    0.06    0.12
  -3 -11   2    0.20    0.13
   3 -11  -2    0.14    0.12
  -3 -11   2    0.25    0.11
   3 -11  -2    0.10    0.10
  -1  11   0    1.33    0.19
   1  11   0    0.97    0.16
  -1  11   0    0.98    0.18
   1  11   0    1.21    0.20
   1  11   0    1.27    0.18
  -1  11   0    1.22    0.16
   1 -11   0    1.21    0.16
   1 -11   0    1.15    0.17
   1 -11   0    1.08    0.15
   1 -11   0    1.15    0.15
   1 -11   0    1.07    0.14
   1 -11   0    0.93    0.14
   1 -11   0    1.10    0.16
   1 -11   0    1.32    0.15
   1 -11   0    1.08    0.15
  -1 -11   0    0.98    0.14
  -1 -11   0    0.99    0.13
  -1 -11   0    1.02    0.15
  -1 -11   0    1.01    0.14
   1 -11   0    0.89    0.16
   1 -11   0    0.88    0.15
   1 -11   0    0.91    0.16
   1 -11   0    1.17    0.13
  -1 -11   0    1.14    0.16
  -1 -11   0    1.03    0.12
   1 -11   0    1.07    0.15
  -1 -11   0    0.85    0.14
  -1 -11   0    1.01    0.17
   1 -11   0    1.02    0.14
   1 -11   0    0.98    0.14
  -1 -11   0    1.25    0.18
   1 -11   0    1.02    0.13
  -1 -11   0    0.95    0.15
  -1 -11   0    0.86    0.14
   1 -11   0    0.88    0.14
   1 -11   0    0.95    0.13
  -1 -11   0    1.29    0.16
  -1 -11   0    1.13    0.15
  -1 -11   0    0.70    0.13
   1  11  -2    1.49    0.21
  -1  11   2    1.70    0.21
  -1  11   2    1.50    0.19
  -1  11   2    1.20    0.20
   1  11  -2    1.45    0.22
   1  11  -2    1.49    0.21
  -1 -11   2    1.24    0.17
  -1 -11   2    1.52    0.19
   1 -11  -2    1.72    0.19
  -1 -11   2    1.71    0.20
  -1 -11   2    1.27    0.18
   1 -11  -2    1.30    0.17
  -1 -11   2    1.20    0.17
   1 -11  -2    1.32    0.18
   1 -11  -2    1.84    0.21
  -1 -11   2    1.49    0.19
   1 -11  -2    1.39    0.18
  -1 -11   2    1.03    0.16
   1 -11  -2    1.48    0.16
   1 -11  -2    1.46    0.18
  -1 -11   2    1.46    0.20
   1 -11  -2    1.30    0.19
   1 -11  -2    1.42    0.17
   1 -11  -2    1.69    0.19
   1 -11  -2    1.48    0.18
   1 -11  -2    1.66    0.19
   1 -11  -2    1.42    0.16
   1 -11  -2    1.60    0.19
  -1 -11   2    1.67    0.20
  -1 -11   2    1.47    0.18
   1 -11  -2    1.68    0.17
   1 -11  -2    1.27    0.22
  -1 -11   2    1.11    0.20
   1 -11  -2    1.68    0.17
   1 -11  -2    1.52    0.20
  -1 -11   2    1.59    0.17
   1 -11  -2    1.51    0.23
   1 -11  -2    1.69    0.19
   3  11  -4    4.13    0.39
  -3  11   4    3.48    0.34
  -3  11   4    3.04    0.32
  -3  11   4    3.24    0.32
  -3  11   4    2.98    0.32
   3  11  -4    4.09    0.37
   3  11  -4    3.36    0.35
   3 -11  -4    4.05    0.35
  -3 -11   4    3.78    0.36
   3 -11  -4    4.21    0.32
   3 -11  -4    3.95    0.32
   3 -11  -4    4.42    0.38
  -3 -11   4    4.18    0.32
   3 -11  -4    4.07    0.31
   3 -11  -4    4.15    0.35
  -3 -11   4    3.41    0.33
   3 -11  -4    4.23    0.33
   3 -11  -4    3.96    0.33
   3 -11  -4    4.15    0.36
   3 -11  -4    4.04    0.37
  -3 -11   4    4.03    0.31
   3 -11  -4    4.57    0.34
   3 -11  -4    3.76    0.30
   3 -11  -4    3.64    0.34
   3 -11  -4    4.04    0.34
   3 -11  -4    4.11    0.30
   3 -11  -4    4.03    0.30
  -3 -11   4    3.72    0.33
   3 -11  -4    4.27    0.32
   3 -11  -4    3.81    0.32
   3 -11  -4    3.85    0.30
   3 -11  -4    4.13    0.31
   5  11  -6    0.31    0.18
   5  11  -6    0.07    0.16
  -5  11   6    0.18    0.15
  -5  11   6    0.39    0.17
   5  11  -6    0.01    0.17
   5 -11  -6    0.32    0.12
  -5 -11   6   -0.07    0.11
  -5 -11   6    0.13    0.12
   5 -11  -6    0.36    0.14
   5 -11  -6    0.08    0.11
  -5 -11   6    0.08    0.13
  -5 -11   6    0.15    0.12
   5 -11  -6    0.19    0.11
   5 -11  -6    0.10    0.13
   5 -11  -6    0.44    0.14
   5 -11  -6    0.16    0.10
   5 -11  -6    0.10    0.11
  -5 -11   6    0.00    0.13
   5 -11  -6   -0.02    0.11
   5 -11  -6    0.02    0.13
   5 -11  -6    0.06    0.13
   5 -11  -6    0.22    0.15
   7 -11  -8    0.08    0.12
   7 -11  -8    0.08    0.12
  -7 -11   8    0.15    0.12
   7 -11  -8    0.12    0.11
  -7 -11   8    0.16    0.14
   7 -11  -8    0.03    0.12
   7 -11  -8   -0.15    0.11
   7 -11  -8    0.18    0.10
   7 -11  -8    0.13    0.10
   7 -11  -8    0.00    0.11
  -7 -11   8   -0.05    0.11
   9  11 -10    0.19    0.06
   9  11 -10    0.06    0.08
   9  11 -10    0.19    0.07
  -9 -11  10    0.16    0.10
   9 -11 -10    0.19    0.09
   9 -11 -10    0.23    0.08
   9 -11 -10    0.21    0.07
   9 -11 -10    0.19    0.08
  -9 -11  10    0.12    0.08
  -9 -11  10    0.18    0.09
   8 -12  -7    0.07    0.10
  -8 -12   7   -0.05    0.10
  -8 -12   7    0.01    0.10
   8 -12  -7   -0.11    0.08
  -8 -12   7    0.00    0.12
   8 -12  -7   -0.03    0.09
   8 -12  -7   -0.04    0.10
   8 -12  -7    0.01    0.08
   8 -12  -7   -0.02    0.09
   6 -12  -5    0.87    0.16
  -6 -12   5    0.81    0.16
  -6 -12   5    0.70    0.16
   6 -12  -5    0.49    0.16
   6 -12  -5    0.71    0.16
  -6 -12   5    0.79    0.15
   6 -12  -5    0.82    0.14
   6 -12  -5    0.63    0.13
  -6 -12   5    0.69    0.16
   6 -12  -5    0.87    0.14
   6 -12  -5    0.84    0.17
   6 -12  -5    0.82    0.17
   6 -12  -5    0.85    0.14
   6 -12  -5    0.65    0.14
   4  12  -3    0.75    0.21
   4  12  -3    0.38    0.18
   4  12  -3    0.72    0.18
   4 -12  -3    0.44    0.15
   4 -12  -3    0.72    0.17
   4 -12  -3    0.68    0.14
   4 -12  -3    0.58    0.16
  -4 -12   3    0.76    0.14
  -4 -12   3    0.66    0.14
  -4 -12   3    0.75    0.16
   4 -12  -3    0.56    0.16
   4 -12  -3    0.91    0.14
   4 -12  -3    0.63    0.13
  -4 -12   3    0.91    0.15
  -4 -12   3    0.77    0.17
   4 -12  -3    0.63    0.15
   4 -12  -3    0.67    0.16
   4 -12  -3    0.78    0.15
   4 -12  -3    0.71    0.15
   4 -12  -3    0.72    0.15
   4 -12  -3    0.60    0.17
   4 -12  -3    0.77    0.14
   4 -12  -3    0.92    0.14
   4 -12  -3    0.84    0.14
   4 -12  -3    1.30    0.18
   4 -12  -3    0.55    0.16
   4 -12  -3    0.84    0.17
   4 -12  -3    0.81    0.14
   2  12  -1   -0.08    0.12
  -2  12   1    0.04    0.13
  -2  12   1    0.03    0.11
   2  12  -1    0.01    0.15
   2 -12  -1   -0.05    0.11
   2 -12  -1    0.07    0.10
  -2 -12   1    0.00    0.11
   2 -12  -1   -0.11    0.11
   2 -12  -1    0.14    0.12
   2 -12  -1    0.07    0.11
  -2 -12   1    0.09    0.10
   2 -12  -1   -0.08    0.09
   2 -12  -1    0.14    0.12
   2 -12  -1   -0.11    0.11
  -2 -12   1   -0.07    0.11
   2 -12  -1   -0.01    0.10
   2 -12  -1    0.06    0.12
   2 -12  -1   -0.02    0.09
   2 -12  -1    0.01    0.12
   2 -12  -1   -0.17    0.10
  -2 -12   1   -0.01    0.10
  -2 -12   1   -0.04    0.12
   2 -12  -1   -0.14    0.11
   2 -12  -1    0.04    0.12
  -2 -12   1    0.04    0.11
   2 -12  -1   -0.03    0.12
   2 -12  -1    0.14    0.10
  -2 -12   1    0.18    0.13
   2 -12  -1    0.03    0.09
   2 -12  -1    0.10    0.10
  -2 -12   1   -0.13    0.09
   2 -12  -1    0.01    0.10
   0  12   1    1.71    0.23
   0  12   1    1.42    0.22
   0  12  -1    1.33    0.22
   0  12  -1    1.48    0.22
   0  12  -1    1.74    0.23
   0 -12  -1    1.25    0.18
   0 -12  -1    1.53    0.17
   0 -12  -1    1.65    0.20
   0 -12   1    1.60    0.18
   0 -12   1    1.36    0.19
   0 -12   1    1.22    0.18
   0 -12   1    1.22    0.17
   0 -12  -1    1.46    0.20
   0 -12  -1    1.19    0.18
   0 -12  -1    1.48    0.19
   0 -12  -1    1.27    0.20
   0 -12  -1    1.67    0.18
   0 -12   1    1.35    0.18
   0 -12   1    1.23    0.18
   0 -12  -1    1.38    0.18
   0 -12  -1    1.47    0.22
   0 -12   1    1.36    0.20
   0 -12  -1    1.37    0.18
   0 -12   1    1.35    0.18
   0 -12  -1    1.32    0.22
   0 -12  -1    1.51    0.19
   0 -12  -1    1.67    0.20
   0 -12  -1    1.33    0.18
   0 -12   1    1.26    0.22
   0 -12   1    1.43    0.20
   0 -12  -1    1.52    0.17
   0 -12   1    1.30    0.22
   0 -12   1    1.16    0.17
   0 -12  -1    1.30    0.19
   0 -12   1    1.55    0.19
   0 -12   1    1.52    0.20
   0 -12   1    1.33    0.18
   0 -12   1    1.24    0.19
   2  12  -3    0.36    0.14
   2  12  -3    0.08    0.15
  -2  12   3   -0.01    0.11
   2  12  -3   -0.06    0.14
   2 -12  -3    0.08    0.12
   2 -12  -3   -0.02    0.10
   2 -12  -3    0.19    0.11
   2 -12  -3    0.09    0.13
   2 -12  -3    0.19    0.12
   2 -12  -3    0.28    0.13
  -2 -12   3   -0.07    0.10
  -2 -12   3    0.05    0.11
   2 -12  -3    0.00    0.12
   2 -12  -3    0.20    0.12
   2 -12  -3    0.07    0.12
  -2 -12   3    0.10    0.10
   2 -12  -3    0.14    0.10
  -2 -12   3    0.12    0.12
  -2 -12   3    0.21    0.10
   2 -12  -3    0.06    0.11
   2 -12  -3    0.21    0.10
   2 -12  -3    0.15    0.11
   2 -12  -3   -0.10    0.12
   2 -12  -3    0.02    0.10
   2 -12  -3    0.19    0.14
   2 -12  -3    0.05    0.10
  -2 -12   3    0.31    0.11
   2 -12  -3    0.19    0.10
   2 -12  -3    0.05    0.11
  -2 -12   3    0.06    0.12
   2 -12  -3    0.23    0.11
   4  12  -5    0.29    0.18
   4  12  -5    0.13    0.16
   4  12  -5    0.12    0.18
  -4  12   5    0.17    0.15
   4 -12  -5    0.11    0.15
   4 -12  -5    0.34    0.14
   4 -12  -5    0.25    0.12
   4 -12  -5    0.12    0.11
   4 -12  -5    0.31    0.15
  -4 -12   5    0.29    0.12
   4 -12  -5    0.36    0.12
   4 -12  -5    0.25    0.14
   4 -12  -5    0.19    0.13
   4 -12  -5    0.24    0.14
  -4 -12   5    0.47    0.14
  -4 -12   5    0.11    0.13
   4 -12  -5    0.19    0.12
   4 -12  -5    0.22    0.14
   4 -12  -5    0.19    0.14
   4 -12  -5    0.30    0.14
   4 -12  -5    0.29    0.11
  -4 -12   5    0.16    0.13
   4 -12  -5    0.25    0.12
   4 -12  -5    0.33    0.12
   4 -12  -5    0.10    0.13
  -4 -12   5    0.17    0.12
   4 -12  -5    0.45    0.15
   4 -12  -5    0.33    0.12
   6 -12  -7    0.41    0.13
   6 -12  -7   -0.04    0.11
   6 -12  -7   -0.01    0.12
   6 -12  -7    0.10    0.11
   6 -12  -7    0.09    0.11
  -6 -12   7   -0.06    0.13
   6 -12  -7   -0.05    0.13
  -6 -12   7    0.12    0.12
  -6 -12   7   -0.08    0.14
   6 -12  -7   -0.09    0.11
   6 -12  -7    0.02    0.13
   6 -12  -7   -0.07    0.10
   6 -12  -7   -0.21    0.12
   8 -12  -9    0.04    0.09
   8 -12  -9    0.06    0.10
  -8 -12   9    0.03    0.12
  -8 -12   9    0.03    0.10
   8 -12  -9   -0.13    0.08
  -8 -12   9    0.17    0.11
   8 -12  -9    0.15    0.09
   8 -12  -9    0.01    0.09
   9  13  -8    0.23    0.07
   9 -13  -8    0.15    0.07
   9 -13  -8    0.14    0.07
  -9 -13   8    0.25    0.09
   7 -13  -6    0.07    0.12
   7 -13  -6   -0.06    0.09
  -7 -13   6    0.08    0.11
   7 -13  -6    0.03    0.10
   7 -13  -6   -0.01    0.10
   7 -13  -6   -0.08    0.12
   7 -13  -6    0.02    0.12
   7 -13  -6    0.01    0.10
  -7 -13   6    0.14    0.13
  -7 -13   6    0.24    0.12
   7 -13  -6    0.16    0.11
  -5 -13   4    0.64    0.15
  -5 -13   4    0.54    0.15
  -5 -13   4    0.77    0.16
   5 -13  -4    0.65    0.16
   5 -13  -4    0.81    0.15
   5 -13  -4    0.52    0.17
   5 -13  -4    0.64    0.14
   5 -13  -4    0.57    0.13
   5 -13  -4    0.66    0.17
   5 -13  -4    0.88    0.14
   5 -13  -4    0.86    0.16
   5 -13  -4    0.73    0.17
  -5 -13   4    0.67    0.16
   5 -13  -4    0.96    0.15
   5 -13  -4    0.68    0.14
   5 -13  -4    0.70    0.17
   3  13  -2    0.16    0.17
   3  13  -2    0.12    0.18
   3 -13  -2    0.14    0.12
   3 -13  -2    0.34    0.14
   3 -13  -2    0.13    0.14
  -3 -13   2    0.18    0.12
  -3 -13   2    0.24    0.13
   3 -13  -2    0.22    0.14
   3 -13  -2    0.46    0.15
   3 -13  -2    0.16    0.12
   3 -13  -2    0.00    0.12
   3 -13  -2    0.16    0.14
   3 -13  -2    0.07    0.11
   3 -13  -2    0.30    0.12
   3 -13  -2    0.01    0.13
   3 -13  -2    0.21    0.16
   3 -13  -2    0.24    0.12
  -3 -13   2    0.17    0.11
  -3 -13   2    0.34    0.14
  -3 -13   2    0.32    0.14
   3 -13  -2    0.17    0.12
  -3 -13   2    0.15    0.13
   3 -13  -2    0.05    0.14
   3 -13  -2    0.30    0.14
   3 -13  -2   -0.01    0.13
   3 -13  -2    0.14    0.16
   3 -13  -2    0.31    0.12
  -1  13   0    4.01    0.41
   1  13   0    4.24    0.42
   1  13   0    4.16    0.40
  -1  13   0    4.16    0.39
  -1  13   0    4.77    0.40
   1 -13   0    4.76    0.34
   1 -13   0    3.95    0.37
   1 -13   0    4.14    0.36
   1 -13   0    4.64    0.38
   1 -13   0    4.30    0.33
   1 -13   0    4.70    0.42
  -1 -13   0    4.74    0.34
  -1 -13   0    3.77    0.34
   1 -13   0    4.71    0.36
   1 -13   0    4.22    0.35
  -1 -13   0    4.76    0.36
  -1 -13   0    4.09    0.35
  -1 -13   0    3.20    0.35
   1 -13   0    4.27    0.41
   1 -13   0    4.52    0.38
   1 -13   0    4.24    0.36
   1 -13   0    4.64    0.33
  -1 -13   0    4.15    0.35
   1 -13   0    4.90    0.38
   1 -13   0    4.58    0.36
   1 -13   0    4.77    0.34
  -1 -13   0    3.96    0.36
   1 -13   0    4.19    0.36
   1 -13   0    4.83    0.34
   1 -13   0    4.54    0.38
   1 -13   0    4.48    0.33
   1 -13   0    4.28    0.35
  -1 -13   0    3.71    0.37
  -1 -13   0    3.80    0.40
  -1 -13   0    3.82    0.37
  -1 -13   0    4.82    0.40
  -1 -13   0    4.04    0.35
  -1  13   2    3.86    0.40
   1  13  -2    4.51    0.42
  -1  13   2    4.33    0.43
   1  13  -2    4.22    0.44
   1 -13  -2    4.74    0.43
   1 -13  -2    4.63    0.40
  -1 -13   2    4.65    0.35
   1 -13  -2    4.98    0.38
  -1 -13   2    4.16    0.35
   1 -13  -2    4.41    0.40
  -1 -13   2    4.22    0.37
  -1 -13   2    5.26    0.39
   1 -13  -2    4.29    0.36
  -1 -13   2    4.02    0.38
   1 -13  -2    4.90    0.43
   1 -13  -2    5.17    0.36
   1 -13  -2    5.18    0.41
  -1 -13   2    4.39    0.38
  -1 -13   2    4.72    0.38
   1 -13  -2    5.01    0.36
  -1 -13   2    4.22    0.42
  -1 -13   2    4.10    0.36
   1 -13  -2    4.60    0.35
   1 -13  -2    5.04    0.38
  -1 -13   2    4.54    0.37
   1 -13  -2    4.79    0.37
  -1 -13   2    4.72    0.42
  -1 -13   2    4.28    0.37
   1 -13  -2    4.74    0.40
   1 -13  -2    4.70    0.39
   1 -13  -2    4.80    0.38
   1 -13  -2    4.88    0.35
   1 -13  -2    4.72    0.35
   1 -13  -2    4.24    0.37
   1 -13  -2    5.08    0.39
   1 -13  -2    4.74    0.35
   3  13  -4    0.19    0.19
   3  13  -4   -0.01    0.18
   3  13  -4   -0.07    0.15
  -3 -13   4    0.02    0.12
   3 -13  -4    0.11    0.14
   3 -13  -4   -0.02    0.14
   3 -13  -4    0.10    0.13
   3 -13  -4    0.15    0.12
  -3 -13   4   -0.05    0.13
   3 -13  -4    0.06    0.12
   3 -13  -4    0.01    0.11
   3 -13  -4    0.10    0.14
   3 -13  -4    0.13    0.14
  -3 -13   4    0.07    0.12
   3 -13  -4   -0.16    0.14
   3 -13  -4    0.08    0.13
   3 -13  -4    0.17    0.12
   3 -13  -4    0.27    0.12
   3 -13  -4    0.04    0.11
   3 -13  -4   -0.03    0.12
   3 -13  -4    0.06    0.14
  -3 -13   4    0.18    0.13
  -3 -13   4    0.13    0.14
   3 -13  -4    0.05    0.14
   3 -13  -4    0.32    0.13
   3 -13  -4    0.05    0.15
   3 -13  -4    0.13    0.13
   3 -13  -4    0.09    0.12
   5 -13  -6    1.03    0.16
   5 -13  -6    1.07    0.16
   5 -13  -6    0.98    0.15
   5 -13  -6    1.24    0.18
  -5 -13   6    0.75    0.17
  -5 -13   6    1.04    0.16
   5 -13  -6    1.25    0.22
   5 -13  -6    1.54    0.21
  -5 -13   6    1.01    0.16
   5 -13  -6    1.17    0.16
   5 -13  -6    0.90    0.18
   5 -13  -6    1.13    0.18
  -5 -13   6    1.15    0.17
   5 -13  -6    1.19    0.18
   5 -13  -6    1.03    0.16
  -7 -13   8    0.25    0.11
  -7 -13   8   -0.09    0.10
   7 -13  -8    0.08    0.09
   7 -13  -8   -0.22    0.09
   7 -13  -8    0.06    0.11
   7 -13  -8    0.00    0.10
   7 -13  -8    0.04    0.09
   7 -13  -8    0.09    0.09
  -7 -13   8   -0.14    0.12
   7 -13  -8    0.22    0.11
   9  13 -10    0.98    0.11
   9 -13 -10    1.10    0.11
  -9 -13  10    1.31    0.13
   8 -14  -7    0.07    0.09
   8 -14  -7    0.07    0.07
   8 -14  -7   -0.03    0.07
   8 -14  -7   -0.03    0.07
   8 -14  -7   -0.08    0.06
  -8 -14   7    0.00    0.09
   6 -14  -5    0.35    0.13
   6 -14  -5    0.07    0.13
  -6 -14   5    0.11    0.12
  -6 -14   5    0.00    0.12
  -6 -14   5    0.02    0.12
   6 -14  -5    0.17    0.11
   6 -14  -5    0.13    0.11
   6 -14  -5    0.04    0.10
   6 -14  -5    0.21    0.13
  -6 -14   5    0.02    0.13
   6 -14  -5    0.11    0.11
   6 -14  -5    0.12    0.11
  -4 -14   3    0.80    0.17
   4 -14  -3    0.81    0.17
   4 -14  -3    0.84    0.16
   4 -14  -3    0.74    0.18
   4 -14  -3    0.73    0.15
   4 -14  -3    0.95    0.15
  -4 -14   3    0.65    0.15
   4 -14  -3    0.78    0.15
   4 -14  -3    0.72    0.18
   4 -14  -3    0.30    0.17
   4 -14  -3    0.54    0.17
  -4 -14   3    0.24    0.13
   4 -14  -3    0.62    0.14
  -4 -14   3    0.58    0.15
   4 -14  -3    1.18    0.15
   4 -14  -3    0.88    0.16
   4 -14  -3    0.77    0.14
   4 -14  -3    0.73    0.18
  -4 -14   3    0.51    0.16
   4 -14  -3    0.93    0.18
   4 -14  -3    0.81    0.15
   4 -14  -3    0.50    0.16
   2  14  -1    0.77    0.19
   2  14  -1    0.14    0.18
   2  14  -1    0.24    0.19
  -2 -14   1    0.45    0.14
   2 -14  -1    0.43    0.13
  -2 -14   1    0.46    0.14
   2 -14  -1    0.51    0.15
   2 -14  -1    0.32    0.16
   2 -14  -1    0.52    0.14
  -2 -14   1    0.45    0.13
  -2 -14   1    0.29    0.14
  -2 -14   1    0.68    0.16
   2 -14  -1    0.43    0.13
   2 -14  -1    0.61    0.15
   2 -14  -1    0.48    0.14
   2 -14  -1    0.42    0.15
   2 -14  -1    0.44    0.15
  -2 -14   1    0.31    0.12
   2 -14  -1    0.40    0.17
   2 -14  -1    0.24    0.14
   2 -14  -1    0.41    0.14
   2 -14  -1    0.48    0.14
   2 -14  -1    0.31    0.15
   2 -14  -1    0.63    0.16
   2 -14  -1    0.67    0.16
  -2 -14   1    0.38    0.16
  -2 -14   1    0.32    0.13
   2 -14  -1    0.44    0.13
   2 -14  -1    0.54    0.16
   2 -14  -1    0.38    0.14
   2 -14  -1    0.44    0.15
   0  14   1   -0.14    0.17
   0  14   1    0.46    0.21
   0  14  -1    0.38    0.21
   0  14  -1    0.31    0.17
   0 -14   1    0.39    0.13
   0 -14   1    0.75    0.17
   0 -14   1    0.35    0.14
   0 -14   1    0.96    0.16
   0 -14   1    0.31    0.14
   0 -14  -1    0.38    0.13
   0 -14  -1    0.28    0.13
   0 -14   1    0.36    0.14
   0 -14   1    0.84    0.16
   0 -14   1    0.18    0.13
   0 -14  -1    0.46    0.15
   0 -14   1    0.60    0.16
   0 -14  -1    0.62    0.14
   0 -14   1    0.51    0.14
   0 -14  -1    0.90    0.17
   0 -14  -1    0.34    0.13
   0 -14  -1    0.76    0.17
   0 -14  -1    0.34    0.14
   0 -14  -1    0.21    0.15
   0 -14   1    0.73    0.14
   0 -14  -1    0.76    0.17
   0 -14  -1    0.76    0.15
   0 -14   1    0.21    0.14
   0 -14  -1    0.12    0.14
   0 -14  -1    0.03    0.16
   0 -14   1    0.32    0.16
   2  14  -3    7.36    0.73
   2  14  -3    7.08    0.69
  -2 -14   3    8.37    0.61
  -2 -14   3    8.48    0.66
   2 -14  -3    9.45    0.70
   2 -14  -3    9.19    0.65
  -2 -14   3    7.97    0.72
   2 -14  -3    9.02    0.68
   2 -14  -3    9.35    0.61
   2 -14  -3    9.14    0.66
  -2 -14   3    8.15    0.63
   2 -14  -3    9.09    0.60
   2 -14  -3    9.24    0.64
   2 -14  -3    9.30    0.68
  -2 -14   3    8.48    0.63
   2 -14  -3    8.77    0.73
   2 -14  -3    9.51    0.67
   2 -14  -3    8.95    0.64
   2 -14  -3    8.47    0.62
   2 -14  -3    9.32    0.64
   2 -14  -3    9.75    0.67
   2 -14  -3    9.77    0.63
   2 -14  -3    9.30    0.61
   2 -14  -3    8.99    0.62
  -2 -14   3    8.04    0.64
   2 -14  -3    9.48    0.74
   2 -14  -3    9.24    0.66
   2 -14  -3    9.09    0.61
  -2 -14   3    8.04    0.65
   4 -14  -5    0.21    0.15
   4 -14  -5    0.35    0.16
   4 -14  -5    0.21    0.13
   4 -14  -5    0.47    0.15
   4 -14  -5    0.34    0.13
  -4 -14   5    0.42    0.15
   4 -14  -5    0.25    0.15
  -4 -14   5    0.26    0.14
  -4 -14   5    0.37    0.14
   4 -14  -5    0.32    0.13
  -4 -14   5    0.25    0.13
   4 -14  -5    0.17    0.12
   4 -14  -5    0.14    0.14
   4 -14  -5    0.24    0.12
  -4 -14   5    0.28    0.13
   4 -14  -5    0.09    0.15
   4 -14  -5    0.27    0.13
   4 -14  -5    0.38    0.13
   4 -14  -5    0.62    0.16
   6 -14  -7    0.71    0.13
   6 -14  -7    1.07    0.14
   6 -14  -7    0.81    0.15
   6 -14  -7    0.59    0.15
   6 -14  -7    0.70    0.13
  -6 -14   7    0.77    0.15
   6 -14  -7    0.93    0.16
   6 -14  -7    0.99    0.14
  -6 -14   7    0.76    0.14
  -6 -14   7    0.92    0.16
   6 -14  -7    0.89    0.14
  -8 -14   9    0.19    0.09
   8 -14  -9    0.08    0.07
   8 -14  -9   -0.04    0.06
   8 -14  -9    0.03    0.07
   8 -14  -9    0.17    0.08
   7 -15  -6    0.11    0.08
   7 -15  -6    0.11    0.08
  -7 -15   6   -0.06    0.08
   7 -15  -6    0.11    0.10
  -7 -15   6    0.10    0.08
  -7 -15   6   -0.03    0.09
   7 -15  -6    0.01    0.08
   7 -15  -6    0.10    0.09
   5 -15  -4    0.93    0.14
   5 -15  -4    0.68    0.13
  -5 -15   4    0.75    0.15
   5 -15  -4    0.99    0.17
   5 -15  -4    0.66    0.16
  -5 -15   4    0.79    0.15
   5 -15  -4    0.73    0.14
   5 -15  -4    0.88    0.16
   5 -15  -4    0.75    0.13
  -5 -15   4    0.66    0.14
  -5 -15   4    0.56    0.14
   5 -15  -4    0.96    0.14
   3 -15  -2    0.29    0.13
   3 -15  -2    0.49    0.13
   3 -15  -2    0.63    0.16
   3 -15  -2    0.56    0.13
  -3 -15   2    0.30    0.13
   3 -15  -2    0.10    0.15
   3 -15  -2    0.24    0.15
   3 -15  -2    0.49    0.16
   3 -15  -2    0.51    0.15
  -3 -15   2    0.65    0.16
  -3 -15   2    0.23    0.12
   3 -15  -2    0.37    0.16
   3 -15  -2    0.12    0.12
   3 -15  -2    0.17    0.13
   3 -15  -2    0.43    0.17
   3 -15  -2    0.31    0.16
   3 -15  -2    0.30    0.13
   3 -15  -2    0.34    0.14
  -3 -15   2    0.33    0.13
   3 -15  -2    0.55    0.15
   3 -15  -2    0.38    0.13
   3 -15  -2    0.13    0.14
   3 -15  -2    0.38    0.16
   3 -15  -2    0.42    0.15
  -3 -15   2    0.29    0.16
   1 -15   0   -0.03    0.14
   1 -15   0    0.18    0.13
   1 -15   0    0.00    0.16
  -1 -15   0    0.33    0.13
  -1 -15   0    0.07    0.12
   1 -15   0   -0.06    0.13
   1 -15   0   -0.04    0.12
   1 -15   0    0.08    0.15
  -1 -15   0    0.18    0.14
  -1 -15   0    0.12    0.11
   1 -15   0    0.08    0.15
  -1 -15   0    0.42    0.13
   1 -15   0    0.19    0.15
  -1 -15   0    0.22    0.15
  -1 -15   0    0.50    0.13
   1 -15   0   -0.06    0.13
  -1 -15   0    0.13    0.14
  -1 -15   0   -0.12    0.13
   1 -15   0    0.09    0.15
   1 -15   0    0.06    0.14
  -1 -15   0    0.23    0.15
   1 -15   0    0.45    0.14
   1 -15   0    0.33    0.14
  -1 -15   2    1.47    0.20
   1 -15  -2    1.43    0.21
  -1 -15   2    1.56    0.20
  -1 -15   2    1.34    0.19
  -1 -15   2    1.34    0.23
   1 -15  -2    1.32    0.21
   1 -15  -2    1.51    0.18
   1 -15  -2    1.59    0.24
  -1 -15   2    0.82    0.18
   1 -15  -2    1.50    0.21
   1 -15  -2    1.20    0.21
  -1 -15   2    1.73    0.21
   1 -15  -2    1.39    0.20
   1 -15  -2    1.51    0.21
  -1 -15   2    1.42    0.21
  -1 -15   2    1.31    0.20
   1 -15  -2    1.42    0.20
  -1 -15   2    0.99    0.20
   1 -15  -2    1.51    0.19
  -1 -15   2    1.63    0.20
   1 -15  -2    1.44    0.22
   1 -15  -2    1.27    0.20
   3 -15  -4    0.15    0.13
   3 -15  -4   -0.03    0.14
  -3 -15   4    0.12    0.13
   3 -15  -4   -0.01    0.11
   3 -15  -4   -0.07    0.15
   3 -15  -4    0.12    0.14
  -3 -15   4    0.01    0.14
  -3 -15   4    0.05    0.12
  -3 -15   4   -0.06    0.12
   3 -15  -4    0.05    0.12
   3 -15  -4    0.04    0.12
  -3 -15   4    0.27    0.14
   3 -15  -4    0.04    0.12
   3 -15  -4   -0.01    0.12
   3 -15  -4    0.29    0.13
   3 -15  -4   -0.33    0.12
   3 -15  -4   -0.14    0.11
   3 -15  -4    0.10    0.15
   3 -15  -4   -0.03    0.13
   3 -15  -4    0.07    0.14
   3 -15  -4    0.07    0.14
   3 -15  -4    0.11    0.14
   3 -15  -4   -0.03    0.14
   3 -15  -4    0.07    0.12
   3 -15  -4   -0.10    0.14
   5 -15  -6    0.65    0.12
   5 -15  -6    0.49    0.12
  -5 -15   6    0.46    0.12
   5 -15  -6    0.49    0.15
   5 -15  -6    0.44    0.12
   5 -15  -6    0.44    0.14
   5 -15  -6    0.66    0.13
  -5 -15   6    0.63    0.15
   5 -15  -6    0.37    0.12
   5 -15  -6    0.50    0.14
  -5 -15   6    0.33    0.13
  -7 -15   8    0.42    0.11
   7 -15  -8    0.11    0.08
  -7 -15   8    0.20    0.08
   7 -15  -8    0.13    0.08
  -7 -15   8    0.23    0.09
   7 -15  -8    0.15    0.08
   7 -15  -8    0.14    0.08
   6 -16  -5    1.50    0.17
  -6 -16   5    1.17    0.15
  -6 -16   5    1.09    0.14
   6 -16  -5    1.28    0.14
   6 -16  -5    1.37    0.14
   6 -16  -5    1.28    0.14
  -6 -16   5    1.04    0.16
   4 -16  -3    1.15    0.18
  -4 -16   3    1.36    0.20
   4 -16  -3    1.12    0.17
   4 -16  -3    1.06    0.16
  -4 -16   3    1.16    0.17
   4 -16  -3    1.15    0.17
  -4 -16   3    1.00    0.16
   4 -16  -3    1.46    0.21
  -4 -16   3    1.57    0.18
   4 -16  -3    1.08    0.17
   2 -16  -1    2.32    0.25
  -2 -16   1    1.85    0.24
  -2 -16   1    1.79    0.26
  -2 -16   1    1.95    0.23
   2 -16  -1    2.22    0.26
   2 -16  -1    2.03    0.23
   2 -16  -1    1.98    0.28
  -2 -16   1    2.14    0.24
   2 -16  -1    1.69    0.26
  -2 -16   1    1.89    0.22
   2 -16  -1    2.27    0.24
  -2 -16   1    1.73    0.22
   2 -16  -1    1.83    0.24
   2 -16  -1    2.35    0.23
   2 -16  -1    1.98    0.24
   2 -16  -1    2.27    0.26
   2 -16  -1    2.64    0.28
   2 -16  -1    2.02    0.24
   0 -16   1    0.36    0.14
   0 -16   1   -0.02    0.13
   0 -16  -1    0.09    0.14
   0 -16  -1   -0.05    0.12
   0 -16  -1    0.14    0.14
   0 -16   1    0.08    0.13
   0 -16  -1    0.25    0.13
   0 -16  -1    0.05    0.11
   0 -16   1    0.18    0.13
   0 -16   1   -0.07    0.12
   0 -16  -1   -0.06    0.12
   0 -16  -1    0.16    0.12
   0 -16   1    0.19    0.13
   0 -16   1    0.06    0.14
   0 -16   1   -0.06    0.12
   0 -16   1   -0.06    0.13
   0 -16  -1    0.05    0.13
   0 -16  -1    0.00    0.13
   0 -16   1   -0.01    0.14
   0 -16  -1   -0.06    0.14
   2 -16  -3    0.19    0.13
   2 -16  -3    0.05    0.13
   2 -16  -3    0.28    0.15
   2 -16  -3   -0.02    0.12
   2 -16  -3   -0.07    0.12
  -2 -16   3    0.09    0.10
  -2 -16   3    0.25    0.12
   2 -16  -3    0.05    0.15
   2 -16  -3    0.21    0.15
  -2 -16   3    0.12    0.12
   2 -16  -3    0.42    0.16
  -2 -16   3    0.15    0.14
  -2 -16   3    0.23    0.14
   2 -16  -3    0.06    0.13
  -2 -16   3    0.21    0.12
   2 -16  -3   -0.03    0.15
   2 -16  -3    0.11    0.12
   2 -16  -3    0.24    0.13
  -2 -16   3    0.03    0.13
  -4 -16   5   -0.21    0.10
  -4 -16   5   -0.11    0.12
   4 -16  -5    0.03    0.10
   4 -16  -5    0.04    0.11
  -4 -16   5    0.09    0.12
   4 -16  -5   -0.02    0.11
   4 -16  -5    0.00    0.11
  -4 -16   5   -0.01    0.11
   4 -16  -5    0.03    0.10
   4 -16  -5    0.10    0.11
   4 -16  -5    0.02    0.12
  -4 -16   5    0.03    0.11
   6 -16  -7    0.51    0.10
  -6 -16   7    0.30    0.10
   6 -16  -7    0.38    0.10
  -6 -16   7    0.22    0.11
  -6 -16   7    0.39    0.09
   6 -16  -7    0.24    0.09
   6 -16  -7    0.42    0.10
  -5 -17   4    0.46    0.11
  -5 -17   4    0.67    0.12
  -5 -17   4    0.58    0.11
   3 -17  -2    0.02    0.11
  -3 -17   2    0.02    0.11
  -3 -17   2   -0.18    0.11
   3 -17  -2   -0.14    0.12
   3 -17  -2    0.17    0.13
  -3 -17   2    0.26    0.13
  -3 -17   2   -0.06    0.11
  -3 -17   2    0.25    0.12
   1 -17   0    0.62    0.15
  -1 -17   0    0.36    0.12
  -1 -17   0    0.45    0.14
   1 -17   0    0.43    0.14
   1 -17   0    0.37    0.15
  -1 -17   0    0.45    0.13
  -1 -17   0    0.40    0.15
   1 -17   0    0.72    0.16
   1 -17   0    0.38    0.13
  -1 -17   0    0.37    0.12
  -1 -17   0    0.39    0.14
   1 -17   0    0.60    0.16
   1 -17   0    0.34    0.12
   1 -17   0    0.76    0.13
   1 -17   0    0.53    0.15
  -1 -17   0    0.86    0.15
  -1 -17   0    0.22    0.13
   1 -17  -2    2.62    0.24
  -1 -17   2    1.98    0.23
  -1 -17   2    2.15    0.22
  -1 -17   2    2.29    0.23
  -1 -17   2    2.27    0.22
   1 -17  -2    2.10    0.28
  -1 -17   2    2.49    0.24
   1 -17  -2    2.49    0.24
  -1 -17   2    2.27    0.25
   1 -17  -2    2.60    0.25
   1 -17  -2    2.25    0.23
   1 -17  -2    1.92    0.23
   1 -17  -2    2.16    0.28
  -1 -17   2    2.14    0.24
   1 -17  -2    2.30    0.26
   1 -17  -2    2.25    0.23
  -1 -17   2    2.34    0.27
   3 -17  -4    0.10    0.11
  -3 -17   4    0.01    0.12
  -3 -17   4    0.21    0.13
  -3 -17   4    0.14    0.10
  -3 -17   4    0.14    0.12
  -3 -17   4    0.16    0.12
  -5 -17   6    1.50    0.17
  -5 -17   6    1.39    0.14
  -5 -17   6    1.40    0.16
  -4 -18   3   -0.05    0.09
  -4 -18   3    0.05    0.09
  -4 -18   3    0.03    0.08
  -4 -18   3    0.05    0.09
  -2 -18   1    0.20    0.10
  -2 -18   1    0.37    0.12
   2 -18  -1    0.12    0.13
   2 -18  -1    0.01    0.11
  -2 -18   1    0.16    0.11
  -2 -18   1    0.20    0.13
  -2 -18   1    0.23    0.11
   2 -18  -1    0.17    0.12
  -2 -18   1    0.23    0.11
   2 -18  -1    0.32    0.12
   2 -18  -1    0.12    0.10
   0 -18   1    0.82    0.14
   0 -18   1    0.73    0.16
   0 -18  -1    0.55    0.13
   0 -18  -1    0.89    0.17
   0 -18  -1    0.81    0.15
   0 -18   1    0.63    0.15
   0 -18  -1    0.73    0.13
   0 -18   1    0.90    0.15
   0 -18  -1    0.53    0.13
   0 -18  -1    0.86    0.15
   0 -18   1    0.75    0.13
   0 -18   1    0.86    0.15
   0 -18  -1    0.85    0.16
   0 -18   1    0.63    0.12
  -2 -18   3   -0.06    0.11
   2 -18  -3    0.18    0.12
   2 -18  -3    0.05    0.10
  -2 -18   3    0.12    0.11
   2 -18  -3    0.07    0.12
   2 -18  -3    0.08    0.10
  -2 -18   3   -0.14    0.10
  -2 -18   3   -0.01    0.09
  -2 -18   3    0.03    0.11
  -4 -18   5    1.59    0.16
  -4 -18   5    1.41    0.16
  -4 -18   5    1.55    0.15
  -3 -19   2    0.19    0.08
  -3 -19   2    0.10    0.09
  -3 -19   2    0.25    0.09
  -3 -19   2    0.23    0.08
   1 -19   0    0.11    0.11
   1 -19   0    0.24    0.11
   1 -19   0    0.10    0.11
  -1 -19   0    0.16    0.11
  -1 -19   0    0.28    0.10
  -1 -19   0    0.24    0.10
   1 -19   0    0.20    0.11
   1 -19   0    0.34    0.10
  -1 -19   0    0.26    0.09
  -1 -19   0    0.23    0.10
  -1 -19   0    0.14    0.11
  -1 -19   2   -0.07    0.10
   1 -19  -2   -0.10    0.09
   1 -19  -2    0.12    0.09
   1 -19  -2    0.02    0.10
   1 -19  -2   -0.07    0.09
  -1 -19   2    0.05    0.09
  -1 -19   2    0.12    0.11
  -1 -19   2   -0.02    0.10
  -1 -19   2    0.11    0.10
  -3 -19   4    0.56    0.10
  -3 -19   4    0.45    0.11
  -3 -19   4    0.72    0.10
  -2 -20   1    1.01    0.13
  -2 -20   1    1.25    0.12
   0 -20   1    0.06    0.07
   0 -20  -1   -0.01    0.07
   0 -20  -1    0.04    0.08
   0 -20   1    0.03    0.07
   0 -20  -1    0.08    0.07
   0 -20   1   -0.02    0.08
  -2 -20   3    0.48    0.10
  10   0  -8    1.45    0.16
  10   0  -8    1.85    0.19
  10   0  -8    1.45    0.18
  -8   0   6    0.87    0.18
   8   0  -6    0.88    0.13
  -8   0   6    0.80    0.18
   8   0  -6    1.02    0.14
  -8   0   6    0.98    0.22
   8   0  -6    1.18    0.14
   8   0  -6    1.06    0.15
   8   0  -6    0.74    0.19
   6   0  -4    3.13    0.25
  -6   0   4    3.13    0.29
   6   0  -4    3.33    0.24
  -6   0   4    3.23    0.31
   6   0  -4    3.04    0.24
  -6   0   4    3.33    0.29
  -6   0   4    3.51    0.32
   6   0  -4    3.15    0.24
   6   0  -4    3.61    0.30
   6   0  -4    3.01    0.28
   4   0  -2  226.57   16.90
  -4   0   2  244.68   16.05
   4   0  -2  235.93   16.27
  -4   0   2  239.18   17.82
  -4   0   2  250.59   16.01
  -4   0   2  244.78   16.52
   4   0  -2  238.66   16.24
   2   0   0  378.16   24.86
  -2   0   0  377.31   24.50
   2   0   0  348.25   25.01
  -2   0   0  375.42   24.57
   2   0   0  376.99   25.89
  -2   0   0  353.61   27.29
  -2   0   0  380.38   25.28
   2   0   0  352.81   24.91
   0   0  -2   62.28    4.17
   0   0  -2   59.44    4.24
   0   0   2   66.66    4.64
   0   0   2   63.82    4.40
   0   0   2   59.87    4.25
   2   0  -4   18.73    1.24
  -2   0   4   18.85    1.24
   2   0  -4   17.35    1.25
  -2   0   4   17.96    1.28
   2   0  -4   17.43    1.25
  -2   0   4   19.07    1.38
  -2   0   4   17.62    1.26
  -4   0   6   13.07    1.00
   4   0  -6   13.14    0.91
  -4   0   6   12.15    0.92
   4   0  -6   13.48    0.90
  -4   0   6   13.81    0.90
   4   0  -6   11.65    0.89
  -6   0   8   52.31    3.56
   6   0  -8   50.89    3.21
   6   0  -8   51.73    3.50
  -6   0   8   51.00    3.44
   6   0  -8   53.28    3.15
   6   0  -8   49.55    3.31
  -6   0   8   53.53    3.47
  -6   0   8   53.52    3.84
   6   0  -8   44.46    3.20
  -8   0  10    0.08    0.19
   8   0 -10    0.29    0.10
   8   0 -10    0.11    0.10
   8   0 -10    0.03    0.09
  -8   0  10   -0.02    0.16
   8   0 -10    0.06    0.15
   8   0 -10    0.08    0.11
  10   0 -12    1.84    0.18
  10   0 -12    1.56    0.17
  10   0 -12    1.71    0.19
  11   1  -9    0.14    0.08
  11   1  -9    0.19    0.09
  11  -1  -9    0.19    0.08
 -11  -1   9    0.25    0.11
 -11  -1   9    0.32    0.10
  11  -1  -9    0.28    0.09
   9   1  -7    1.30    0.16
   9   1  -7    0.98    0.16
   9   1  -7    1.37    0.16
   9   1  -7    1.15    0.15
   9  -1  -7    1.29    0.16
   9  -1  -7    1.17    0.17
   9  -1  -7    1.10    0.16
   9  -1  -7    1.07    0.16
   7   1  -5    0.05    0.09
   7   1  -5    0.15    0.11
   7   1  -5    0.12    0.14
   7   1  -5    0.07    0.08
  -7   1   5    0.04    0.12
   7   1  -5    0.03    0.09
  -7   1   5    0.14    0.12
  -7   1   5    0.19    0.16
   7   1  -5    0.12    0.08
  -7  -1   5    0.31    0.15
   7  -1  -5    0.22    0.14
   7  -1  -5    0.14    0.08
   7  -1  -5    0.33    0.10
  -7  -1   5    0.12    0.11
  -7  -1   5    0.15    0.14
   7  -1  -5    0.09    0.10
   7  -1  -5    0.18    0.08
   7  -1  -5    0.10    0.09
   5   1  -3   43.75    2.89
  -5   1   3   38.74    3.16
   5   1  -3   40.25    2.89
  -5   1   3   43.01    2.86
  -5   1   3   44.19    2.85
  -5   1   3   43.39    2.95
   5  -1  -3   42.66    2.89
  -5  -1   3   41.69    3.17
   5  -1  -3   40.99    2.89
  -5  -1   3   45.40    2.86
  -5  -1   3   44.10    2.95
  -5  -1   3   39.23    2.84
  -3   1   1    3.89    0.35
  -3   1   1    4.36    0.33
   3   1  -1    4.07    0.33
  -3   1   1    4.39    0.33
   3   1  -1    4.77    0.33
  -3   1   1    4.14    0.35
   3   1  -1    5.20    0.35
  -3  -1   1    4.35    0.33
  -3  -1   1    4.15    0.34
   3  -1  -1    4.64    0.34
   3  -1  -1    4.49    0.33
  -3  -1   1    4.33    0.37
  -3  -1   1    4.40    0.33
   3  -1  -1    4.25    0.33
  -1   1  -1    0.55    0.05
  -1   1  -1    0.27    0.05
   1   1   1    0.43    0.05
  -1   1  -1    0.34    0.05
   1   1   1    0.34    0.05
  -1   1  -1    0.39    0.05
   1   1   1    0.36    0.05
   1   1   1    0.38    0.05
  -1  -1  -1    0.31    0.05
  -1  -1  -1    0.34    0.05
  -1  -1  -1    0.30    0.06
  -1  -1  -1    0.33    0.04
   1  -1   1    0.38    0.05
   1  -1   1    0.42    0.05
   1  -1   1    0.42    0.06
   1  -1   1    0.37    0.05
  -1   1   3    4.73    0.35
   1   1  -3    4.80    0.36
  -1   1   3    4.56    0.35
  -1   1   3    4.88    0.36
   1   1  -3    4.78    0.35
   1   1  -3    3.96    0.35
   1   1  -3    4.99    0.34
  -1   1   3    5.42    0.39
  -1  -1   3    5.71    0.40
   1  -1  -3    5.07    0.35
  -1  -1   3    5.32    0.36
   1  -1  -3    5.07    0.35
   1  -1  -3    4.84    0.35
  -1  -1   3    4.74    0.36
  -1  -1   3    4.97    0.35
  -3   1   5    0.95    0.15
   3   1  -5    1.07    0.16
  -3   1   5    0.96    0.17
   3   1  -5    0.93    0.11
   3   1  -5    1.02    0.13
  -3   1   5    1.24    0.17
  -3   1   5    0.91    0.11
   3   1  -5    1.18    0.13
   3  -1  -5    0.99    0.11
  -3  -1   5    1.03    0.15
   3  -1  -5    1.01    0.15
  -3  -1   5    1.15    0.17
  -3  -1   5    1.06    0.16
   3  -1  -5    1.17    0.16
  -5   1   7    6.02    0.52
   5   1  -7    6.18    0.47
   5   1  -7    5.88    0.45
   5   1  -7    6.44    0.48
  -5   1   7    6.03    0.47
  -5   1   7    6.59    0.48
  -5   1   7    6.08    0.49
   5  -1  -7    5.68    0.44
  -5  -1   7    5.94    0.46
   5  -1  -7    6.48    0.47
  -5  -1   7    6.12    0.49
   5  -1  -7    6.39    0.47
  -5  -1   7    6.53    0.53
  -5  -1   7    6.62    0.48
  -7   1   9    0.43    0.16
   7   1  -9    0.10    0.10
   7   1  -9    0.24    0.09
   7   1  -9    0.18    0.08
  -7   1   9    0.09    0.16
   7   1  -9    0.15    0.09
  -7   1   9    0.10    0.13
   7   1  -9    0.08    0.14
   7  -1  -9    0.35    0.09
  -7  -1   9    0.32    0.16
  -7  -1   9    0.13    0.17
   7  -1  -9    0.21    0.10
   7  -1  -9    0.17    0.09
  -7  -1   9    0.29    0.14
  -7  -1   9    0.13    0.12
   7  -1  -9   -0.06    0.13
   7  -1  -9    0.16    0.10
   9   1 -11    0.19    0.11
   9   1 -11    0.44    0.13
   9   1 -11    0.25    0.11
   9  -1 -11    0.50    0.12
   9  -1 -11    0.39    0.11
   9  -1 -11    0.10    0.11
  11   1 -13    0.00    0.08
  11   1 -13    0.09    0.06
 -11   1  13    0.01    0.08
  11  -1 -13    0.07    0.06
 -11  -1  13   -0.03    0.07
 -11  -1  13   -0.01    0.09
  11  -1 -13    0.03    0.08
  10   2  -8    0.07    0.11
  10   2  -8    0.20    0.09
  10   2  -8    0.05    0.10
  10  -2  -8    0.07    0.09
  10  -2  -8    0.08    0.09
  10  -2  -8    0.11    0.11
 -10  -2   8    0.21    0.11
  10  -2  -8    0.15    0.11
   8   2  -6    2.04    0.20
   8   2  -6    1.64    0.19
   8   2  -6    1.80    0.19
   8   2  -6    1.56    0.23
  -8   2   6    1.92    0.26
   8   2  -6    1.50    0.18
  -8   2   6    1.34    0.23
  -8   2   6    1.40    0.26
   8   2  -6    1.36    0.24
   8  -2  -6    1.83    0.20
  -8  -2   6    1.63    0.27
  -8  -2   6    1.60    0.25
   8  -2  -6    2.00    0.18
   8  -2  -6    1.86    0.20
   8  -2  -6    2.23    0.20
  -6   2   4    0.40    0.13
   6   2  -4    0.44    0.12
  -6   2   4    0.37    0.12
   6   2  -4    0.33    0.08
   6   2  -4    0.46    0.08
  -6   2   4    0.40    0.13
   6   2  -4    0.40    0.11
   6  -2  -4    0.23    0.12
  -6  -2   4    0.66    0.14
   6  -2  -4    0.27    0.10
   6  -2  -4    0.31    0.09
  -6  -2   4    0.39    0.11
   6  -2  -4    0.41    0.08
   6  -2  -4    0.41    0.09
  -6  -2   4    0.51    0.15
   6  -2  -4    0.31    0.08
  -4   2   2    2.79    0.25
   4   2  -2    2.69    0.23
   4   2  -2    3.35    0.25
  -4   2   2    3.20    0.26
   4   2  -2    2.57    0.24
  -4   2   2    2.71    0.25
  -4   2   2    2.58    0.25
   4   2  -2    2.54    0.24
  -4  -2   2    2.46    0.23
   4  -2  -2    2.69    0.22
   4  -2  -2    2.70    0.23
  -4  -2   2    2.79    0.28
  -4  -2   2    2.72    0.26
  -4  -2   2    2.96    0.26
   4  -2  -2    3.27    0.25
   2   2   0  256.61   17.29
   2   2   0  249.51   16.99
  -2   2   0  244.71   17.00
  -2   2   0  251.20   17.05
  -2   2   0  261.38   17.55
   2   2   0  265.99   17.25
   2   2   0  263.41   17.97
  -2  -2   0  256.10   17.55
   2  -2   0  264.58   17.29
  -2  -2   0  244.17   17.06
   2  -2   0  271.54   17.96
  -2  -2   0  233.30   17.00
   0   2   2   42.92    2.84
   0   2  -2   40.20    2.93
   0   2  -2   42.22    2.62
   0   2   2   35.15    2.68
   0   2  -2   38.57    2.68
   0   2  -2   41.24    2.96
   0   2   2   40.15    2.73
   0   2   2   40.24    2.74
   0   2  -2   39.71    2.68
   0  -2   2   42.53    2.69
   0  -2  -2   41.09    2.68
   0  -2   2   35.49    2.68
   0  -2  -2   39.54    2.62
   0  -2   2   40.70    2.74
   0  -2   2   43.01    2.99
  -2   2   4   11.79    0.87
  -2   2   4   11.37    0.78
  -2   2   4   10.89    0.78
   2   2  -4   12.07    0.78
   2   2  -4   11.83    0.80
   2   2  -4   10.85    0.79
   2   2  -4   11.55    0.76
   2  -2  -4    9.94    0.78
   2  -2  -4   11.55    0.78
   2  -2  -4   11.74    0.79
  -2  -2   4   10.99    0.79
  -2  -2   4   11.96    0.80
  -2  -2   4   11.06    0.80
  -2  -2   4   11.96    0.88
   4   2  -6    1.96    0.19
  -4   2   6    2.58    0.23
   4   2  -6    2.27    0.21
  -4   2   6    2.52    0.24
   4   2  -6    2.22    0.20
   4   2  -6    2.34    0.23
   4  -2  -6    1.92    0.18
  -4  -2   6    2.24    0.22
   4  -2  -6    2.48    0.22
  -4  -2   6    2.13    0.19
   4  -2  -6    2.35    0.21
  -4  -2   6    2.25    0.23
  -4  -2   6    2.31    0.26
  -6   2   8    5.89    0.52
   6   2  -8    6.77    0.49
   6   2  -8    6.42    0.48
   6   2  -8    5.40    0.40
   6   2  -8    6.10    0.41
  -6   2   8    6.33    0.48
  -6   2   8    6.21    0.51
   6   2  -8    6.02    0.43
   6   2  -8    5.54    0.46
  -6   2   8    6.48    0.49
   6  -2  -8    5.67    0.42
  -6  -2   8    5.71    0.45
   6  -2  -8    6.77    0.41
   6  -2  -8    5.61    0.47
   6  -2  -8    5.39    0.41
   6  -2  -8    6.37    0.42
  -6  -2   8    6.53    0.54
  -6  -2   8    6.68    0.50
  -6  -2   8    6.28    0.49
  -8   2  10    0.90    0.21
  -8   2  10    1.15    0.25
   8   2 -10    1.45    0.17
  -8   2  10    1.27    0.22
   8   2 -10    1.41    0.18
   8   2 -10    1.05    0.15
   8   2 -10    1.22    0.17
   8  -2 -10    1.09    0.15
   8  -2 -10    1.26    0.16
  -8  -2  10    1.00    0.23
   8  -2 -10    1.27    0.17
  -8  -2  10    1.06    0.22
   8  -2 -10    1.47    0.18
  10   2 -12    0.33    0.11
  10   2 -12    0.29    0.09
  10   2 -12    0.35    0.10
  10  -2 -12    0.26    0.11
 -10  -2  12    0.31    0.10
 -10  -2  12    0.28    0.13
  10  -2 -12    0.35    0.10
  10  -2 -12    0.54    0.11
 -10  -2  12    0.30    0.11
  11   3  -9    0.13    0.08
  11   3  -9    0.08    0.08
  11  -3  -9    0.08    0.08
 -11  -3   9    0.05    0.10
 -11  -3   9    0.15    0.10
  11  -3  -9    0.08    0.08
   9   3  -7    3.05    0.25
   9   3  -7    3.27    0.27
   9   3  -7    3.10    0.26
   9   3  -7    2.68    0.26
   9  -3  -7    3.09    0.26
   9  -3  -7    3.29    0.26
   9  -3  -7    3.32    0.26
  -9  -3   7    3.22    0.33
  -9  -3   7    3.04    0.28
   9  -3  -7    2.52    0.26
  -7   3   5    5.63    0.47
  -7   3   5    5.32    0.45
  -7   3   5    6.13    0.47
   7   3  -5    5.52    0.39
   7   3  -5    5.18    0.45
   7   3  -5    5.01    0.40
   7   3  -5    5.40    0.44
   7  -3  -5    5.75    0.41
   7  -3  -5    5.71    0.40
  -7  -3   5    5.92    0.47
   7  -3  -5    5.42    0.38
   7  -3  -5    5.55    0.39
  -7  -3   5    5.23    0.47
   5   3  -3    1.80    0.20
  -5   3   3    1.31    0.19
  -5   3   3    1.36    0.18
   5   3  -3    1.33    0.16
  -5   3   3    1.49    0.20
   5   3  -3    1.37    0.17
   5  -3  -3    1.08    0.15
  -5  -3   3    1.57    0.20
  -5  -3   3    1.38    0.15
  -5  -3   3    1.16    0.19
  -3   3   1    1.22    0.11
   3   3  -1    0.95    0.14
  -3   3   1    0.92    0.12
   3   3  -1    0.70    0.10
   3   3  -1    0.69    0.11
  -3   3   1    0.97    0.13
   3   3  -1    1.05    0.12
  -3   3   1    0.65    0.12
  -3  -3   1    0.85    0.12
  -3  -3   1    0.81    0.09
  -3  -3   1    0.79    0.12
   3  -3  -1    0.80    0.10
   1   3   1   16.26    1.15
  -1   3  -1   17.25    1.08
   1   3   1   15.46    1.09
   1   3   1   15.85    1.10
  -1   3  -1   16.26    1.11
  -1  -3  -1   15.06    1.12
  -1  -3  -1   16.12    1.09
  -1  -3  -1   15.80    1.08
   1   3  -3  104.69    6.55
  -1   3   3  103.02    7.47
  -1   3   3  108.53    7.08
   1   3  -3   98.05    6.70
   1   3  -3   89.46    6.82
  -1   3   3  105.87    6.84
   1   3  -3   99.97    6.81
  -1  -3   3   94.09    6.91
  -1  -3   3  101.24    7.48
  -1  -3   3  100.25    6.72
   3   3  -5    0.37    0.11
  -3   3   5    0.32    0.06
  -3   3   5    0.31    0.10
  -3   3   5    0.28    0.09
   3   3  -5    0.26    0.08
  -3   3   5    0.36    0.09
   3   3  -5    0.28    0.09
  -3  -3   5    0.46    0.10
  -3  -3   5    0.30    0.06
   3  -3  -5    0.46    0.09
  -3  -3   5    0.47    0.13
  -3  -3   5    0.56    0.09
  -5   3   7    0.76    0.15
   5   3  -7    0.80    0.13
   5   3  -7    0.85    0.15
  -5   3   7    0.73    0.14
  -5   3   7    0.63    0.15
   5   3  -7    0.77    0.13
   5  -3  -7    0.70    0.10
  -5  -3   7    0.75    0.11
  -5  -3   7    0.71    0.14
   5  -3  -7    0.64    0.09
   5  -3  -7    0.62    0.10
   5  -3  -7    0.67    0.13
  -5  -3   7    0.56    0.14
   5  -3  -7    0.92    0.12
  -5  -3   7    0.88    0.18
   7   3  -9    7.89    0.54
   7   3  -9    7.42    0.52
   7   3  -9    7.97    0.52
  -7   3   9    7.40    0.60
  -7   3   9    8.16    0.60
  -7   3   9    8.49    0.64
   7   3  -9    7.50    0.52
   7   3  -9    7.69    0.61
  -7  -3   9    6.52    0.61
   7  -3  -9    7.74    0.53
   7  -3  -9    7.61    0.52
  -7  -3   9    7.30    0.67
  -7  -3   9    8.07    0.61
   7  -3  -9    7.57    0.52
   7  -3  -9    8.35    0.54
   9   3 -11    0.15    0.11
   9   3 -11    0.57    0.11
   9   3 -11    0.20    0.12
   9  -3 -11    0.32    0.10
   9  -3 -11    0.25    0.11
   9  -3 -11    0.36    0.13
   9  -3 -11    0.49    0.11
  -9  -3  11    0.47    0.12
  11   3 -13    0.24    0.08
  11   3 -13    0.14    0.06
 -11  -3  13    0.12    0.07
  11  -3 -13    0.25    0.08
  11  -3 -13    0.38    0.07
 -11  -3  13    0.19    0.09
  10   4  -8   -0.07    0.08
  10   4  -8    0.15    0.10
  10   4  -8   -0.14    0.09
  10  -4  -8   -0.12    0.08
 -10  -4   8    0.14    0.09
 -10  -4   8    0.01    0.11
  10  -4  -8    0.01    0.09
  10  -4  -8    0.14    0.10
  10  -4  -8    0.06    0.10
 -10  -4   8    0.26    0.12
   8   4  -6    1.77    0.27
  -8   4   6    2.27    0.28
  -8   4   6    1.97    0.29
   8   4  -6    2.18    0.20
   8   4  -6    2.01    0.20
   8   4  -6    1.60    0.26
   8   4  -6    2.04    0.21
   8   4  -6    2.22    0.21
  -8  -4   6    1.87    0.28
   8  -4  -6    2.27    0.21
  -8  -4   6    1.63    0.26
   8  -4  -6    2.00    0.20
  -8  -4   6    1.66    0.28
   8  -4  -6    2.60    0.23
   8  -4  -6    2.46    0.22
  -8  -4   6    1.79    0.23
   6   4  -4    0.02    0.08
  -6   4   4    0.08    0.13
  -6   4   4    0.01    0.13
  -6   4   4    0.14    0.11
   6   4  -4    0.13    0.10
   6   4  -4    0.17    0.12
   6  -4  -4    0.04    0.08
  -6  -4   4    0.04    0.12
   6  -4  -4    0.03    0.08
   6  -4  -4    0.07    0.07
  -6  -4   4    0.10    0.07
   6  -4  -4   -0.01    0.08
   6  -4  -4    0.03    0.09
   6  -4  -4   -0.04    0.07
  -6  -4   4   -0.11    0.11
   4   4  -2    2.31    0.20
   4   4  -2    2.13    0.22
  -4   4   2    2.23    0.21
   4   4  -2    2.18    0.22
  -4   4   2    2.00    0.20
  -4   4   2    2.05    0.22
  -4   4   2    2.30    0.23
   4   4  -2    2.25    0.23
  -4  -4   2    2.39    0.23
  -4  -4   2    1.94    0.18
  -4  -4   2    2.04    0.22
  -2   4   0    3.93    0.32
   2   4   0    4.00    0.34
   2   4   0    4.16    0.32
   2   4   0    4.42    0.32
  -2   4   0    4.15    0.31
  -2   4   0    4.27    0.31
  -2   4   0    3.92    0.29
   2   4   0    4.10    0.29
  -2  -4   0    3.86    0.29
  -2  -4   0    3.73    0.32
  -2  -4   0    4.32    0.32
   0   4  -2  140.38    9.73
   0   4  -2  133.44    8.94
   0   4  -2  131.12    9.63
   0   4  -2  136.62    8.62
   0   4   2  132.79    8.94
   0   4  -2  130.78    8.81
   0   4   2  134.00    9.32
   0   4   2  129.96    8.96
   0   4  -2  120.78    8.81
   2   4  -4   12.01    0.81
  -2   4   4   10.93    0.83
  -2   4   4   12.06    0.81
  -2   4   4   11.74    0.81
   2   4  -4   10.60    0.82
  -2   4   4   12.23    0.89
   2   4  -4   12.99    0.83
   2   4  -4   11.26    0.78
  -2  -4   4   12.47    0.91
  -2  -4   4   11.65    0.81
  -2  -4   4   11.07    0.82
  -4   4   6    5.58    0.42
   4   4  -6    4.57    0.41
   4   4  -6    5.38    0.42
   4   4  -6    5.38    0.41
   4   4  -6    4.86    0.40
  -4   4   6    5.39    0.41
  -4  -4   6    6.00    0.48
  -4  -4   6    5.46    0.42
  -4  -4   6    4.95    0.41
   6   4  -8    0.04    0.14
  -6   4   8   -0.01    0.11
   6   4  -8    0.13    0.10
  -6   4   8    0.20    0.14
  -6   4   8    0.09    0.13
   6   4  -8    0.29    0.12
   6  -4  -8    0.13    0.08
  -6  -4   8    0.47    0.17
   6  -4  -8    0.08    0.08
   6  -4  -8    0.25    0.09
   6  -4  -8   -0.05    0.08
   6  -4  -8    0.15    0.09
   6  -4  -8    0.11    0.09
  -6  -4   8    0.23    0.15
  -6  -4   8    0.21    0.13
   8   4 -10    1.07    0.16
   8   4 -10    1.16    0.15
   8   4 -10    1.35    0.17
   8  -4 -10    1.55    0.18
   8  -4 -10    1.19    0.16
  -8  -4  10    1.36    0.17
   8  -4 -10    1.25    0.17
   8  -4 -10    1.10    0.15
  10   4 -12    0.01    0.07
  10   4 -12    0.07    0.08
  10   4 -12   -0.05    0.10
 -10  -4  12   -0.01    0.11
 -10  -4  12    0.06    0.09
 -10  -4  12   -0.06    0.09
  10  -4 -12    0.01    0.09
  10  -4 -12    0.02    0.08
  10  -4 -12   -0.13    0.08
  11   5  -9    0.38    0.08
  11   5  -9    0.43    0.10
 -11  -5   9    0.29    0.09
  11  -5  -9    0.40    0.09
  11  -5  -9    0.31    0.08
 -11  -5   9    0.19    0.09
   9   5  -7    1.95    0.19
   9   5  -7    1.82    0.19
   9   5  -7    1.82    0.21
   9  -5  -7    1.94    0.20
  -9  -5   7    1.77    0.20
   9  -5  -7    1.55    0.19
  -9  -5   7    2.13    0.21
  -9  -5   7    1.92    0.24
   9  -5  -7    1.78    0.20
   9  -5  -7    1.84    0.19
  -7   5   5    7.25    0.53
   7   5  -5    6.07    0.50
   7   5  -5    6.13    0.50
  -7   5   5    5.76    0.48
  -7   5   5    5.97    0.51
  -7  -5   5    6.12    0.46
   7  -5  -5    5.86    0.42
   7  -5  -5    6.26    0.43
  -7  -5   5    5.46    0.52
   7  -5  -5    5.32    0.46
  -7  -5   5    5.86    0.52
   7  -5  -5    6.32    0.43
  -7  -5   5    6.38    0.51
   7  -5  -5    6.90    0.44
   7  -5  -5    6.35    0.45
   5   5  -3    4.91    0.37
  -5   5   3    4.31    0.35
  -5   5   3    4.39    0.36
  -5   5   3    4.80    0.38
   5   5  -3    4.40    0.37
   5   5  -3    4.78    0.37
   5  -5  -3    4.15    0.31
  -5  -5   3    5.18    0.37
  -5  -5   3    3.65    0.38
   5  -5  -3    3.87    0.34
   5  -5  -3    4.74    0.32
  -5  -5   3    4.21    0.37
   5  -5  -3    4.12    0.30
   5  -5  -3    4.29    0.30
   3   5  -1    0.05    0.09
   3   5  -1    0.13    0.06
  -3   5   1    0.04    0.08
  -3   5   1    0.08    0.05
  -3   5   1    0.07    0.06
   3   5  -1    0.09    0.09
   3   5  -1    0.04    0.09
  -3   5   1    0.18    0.09
  -3  -5   1    0.11    0.09
  -3  -5   1    0.11    0.10
  -3  -5   1    0.10    0.05
   1   5   1    7.92    0.56
   1   5   1    7.76    0.60
   1   5   1    9.06    0.57
  -1   5  -1    8.48    0.55
  -1   5  -1    7.43    0.54
  -1  -5  -1    7.30    0.55
  -1  -5  -1    8.06    0.58
   1   5  -3    7.63    0.57
  -1   5   3    8.12    0.55
   1   5  -3    7.71    0.53
  -1   5   3    8.15    0.58
   1   5  -3    8.22    0.57
   1   5  -3    8.23    0.56
  -1   5   3    8.38    0.56
  -1  -5   3    8.09    0.64
  -1  -5   3    7.12    0.56
  -1  -5   3    8.07    0.56
  -3   5   5    0.27    0.09
  -3   5   5    0.16    0.10
  -3   5   5    0.18    0.09
   3   5  -5    0.13    0.11
   3   5  -5    0.25    0.10
  -3   5   5    0.27    0.05
   3   5  -5    0.26    0.09
  -3  -5   5    0.40    0.11
  -3  -5   5    0.23    0.13
  -3  -5   5    0.29    0.08
   5   5  -7    4.14    0.33
  -5   5   7    3.96    0.33
  -5   5   7    4.09    0.31
   5   5  -7    3.62    0.30
   5   5  -7    3.25    0.30
   5   5  -7    3.62    0.30
  -5   5   7    3.49    0.34
  -5  -5   7    3.20    0.26
   5  -5  -7    3.54    0.26
  -5  -5   7    3.09    0.28
  -5  -5   7    3.20    0.30
  -5  -5   7    3.32    0.36
   5  -5  -7    3.17    0.25
  -5  -5   7    3.92    0.33
   5  -5  -7    3.64    0.26
   5  -5  -7    3.42    0.25
   5  -5  -7    3.39    0.26
   5  -5  -7    2.78    0.26
   7   5  -9    0.22    0.10
   7   5  -9   -0.06    0.17
  -7   5   9    0.11    0.17
   7   5  -9   -0.11    0.13
  -7   5   9    0.12    0.15
  -7   5   9    0.27    0.17
   7  -5  -9    0.24    0.09
  -7  -5   9    0.16    0.12
   7  -5  -9    0.04    0.11
   7  -5  -9    0.18    0.10
  -7  -5   9    0.08    0.16
  -7  -5   9    0.14    0.10
   7  -5  -9    0.17    0.11
  -7  -5   9    0.46    0.19
   7  -5  -9    0.19    0.11
  -7  -5   9   -0.03    0.10
   9   5 -11    4.13    0.32
   9   5 -11    4.74    0.34
   9   5 -11    4.84    0.34
  -9  -5  11    4.38    0.34
   9  -5 -11    4.53    0.32
   9  -5 -11    4.77    0.34
   9  -5 -11    3.69    0.32
   9  -5 -11    4.32    0.34
  -9  -5  11    4.38    0.37
  -9  -5  11    4.88    0.36
  11   5 -13   -0.06    0.06
 -11  -5  13    0.17    0.08
  11  -5 -13    0.01    0.07
  10   6  -8    2.01    0.19
  10   6  -8    2.11    0.17
 -10  -6   8    1.92    0.19
  10  -6  -8    2.09    0.18
  10  -6  -8    1.72    0.17
  10  -6  -8    1.78    0.18
  10  -6  -8    1.49    0.18
 -10  -6   8    1.52    0.20
   8   6  -6    5.15    0.38
   8   6  -6    4.63    0.38
   8  -6  -6    5.34    0.38
   8  -6  -6    4.44    0.37
   8  -6  -6    5.28    0.40
  -8  -6   6    5.66    0.41
  -8  -6   6    5.57    0.39
   8  -6  -6    4.85    0.38
  -8  -6   6    4.76    0.47
  -8  -6   6    5.41    0.41
   8  -6  -6    5.29    0.38
  -6   6   4   -0.09    0.12
  -6   6   4   -0.07    0.13
   6   6  -4    0.00    0.12
  -6   6   4   -0.05    0.12
   6   6  -4    0.00    0.13
   6   6  -4    0.04    0.11
  -6  -6   4    0.42    0.15
   6  -6  -4   -0.01    0.09
  -6  -6   4   -0.03    0.09
  -6  -6   4    0.06    0.10
   6  -6  -4    0.02    0.08
  -6  -6   4    0.20    0.13
   6  -6  -4   -0.09    0.09
   6  -6  -4    0.05    0.07
   6  -6  -4    0.09    0.09
  -6  -6   4    0.05    0.09
  -6  -6   4    0.04    0.13
   6  -6  -4   -0.09    0.08
   6  -6  -4    0.11    0.09
  -4   6   2    0.28    0.11
   4   6  -2    0.00    0.10
  -4   6   2    0.19    0.11
   4   6  -2    0.07    0.10
   4   6  -2    0.03    0.07
  -4   6   2    0.33    0.08
   4   6  -2   -0.05    0.10
  -4  -6   2    0.04    0.10
  -4  -6   2    0.06    0.10
  -2   6   0   17.19    1.11
  -2   6   0   16.98    1.11
   2   6   0   15.42    1.10
  -2   6   0   16.57    1.14
   2   6   0   16.81    1.19
   2   6   0   16.52    1.13
   2   6   0   17.20    1.14
  -2  -6   0   14.01    1.09
  -2  -6   0   17.20    1.13
  -2  -6   0   15.69    1.15
   0   6  -2    0.08    0.07
   0   6   2    0.18    0.09
   0   6  -2    0.13    0.06
   0   6   2    0.09    0.05
   0   6  -2   -0.17    0.04
   0   6  -2   -0.12    0.08
   0   6   2    0.03    0.04
   0   6  -2    0.00    0.05
   0   6   2    0.06    0.05
   0   6   2    0.12    0.06
   0   6   2    0.09    0.05
   0   6  -2    0.17    0.09
  -2   6   4   33.90    2.25
  -2   6   4   33.55    2.46
  -2   6   4   32.42    2.32
   2   6  -4   33.71    2.25
   2   6  -4   33.62    2.25
  -2   6   4   32.04    2.22
   2   6  -4   32.47    2.21
  -2  -6   4   31.28    2.27
  -2  -6   4   33.92    2.48
  -2  -6   4   31.07    2.22
  -4   6   6   13.25    0.89
   4   6  -6   13.83    0.85
   4   6  -6   12.46    0.90
   4   6  -6   13.23    0.87
   4   6  -6   13.64    0.88
  -4   6   6   13.86    0.86
  -4   6   6   11.70    0.94
  -4  -6   6   12.62    0.97
   4  -6  -6   10.56    0.78
  -4  -6   6   10.70    0.86
   4  -6  -6   11.09    0.77
  -4  -6   6   10.43    0.84
  -4  -6   6   13.45    0.87
   4  -6  -6   11.63    0.80
  -4  -6   6   11.60    0.80
   4  -6  -6   12.06    0.77
   4  -6  -6   11.66    0.78
   6   6  -8    0.07    0.12
   6   6  -8    0.15    0.15
  -6   6   8    0.08    0.15
  -6   6   8    0.10    0.15
   6   6  -8   -0.02    0.13
  -6   6   8    0.09    0.13
   6  -6  -8    0.10    0.10
   6  -6  -8   -0.06    0.08
   6  -6  -8    0.21    0.09
  -6  -6   8   -0.02    0.09
  -6  -6   8    0.08    0.11
  -6  -6   8    0.00    0.13
  -6  -6   8   -0.07    0.09
   6  -6  -8    0.19    0.09
   6  -6  -8    0.15    0.09
   6  -6  -8    0.09    0.09
  -6  -6   8    0.14    0.10
  -6  -6   8    0.04    0.15
   8   6 -10    3.83    0.31
   8   6 -10    3.91    0.30
   8   6 -10    4.01    0.31
   8  -6 -10    3.84    0.30
   8  -6 -10    3.52    0.30
  -8  -6  10    3.88    0.34
  -8  -6  10    4.06    0.31
   8  -6 -10    3.71    0.31
  -8  -6  10    3.66    0.34
   8  -6 -10    3.70    0.30
  10   6 -12    1.61    0.15
  10   6 -12    1.37    0.16
  10  -6 -12    1.53    0.15
 -10  -6  12    1.54    0.17
 -10  -6  12    1.83    0.18
 -10  -6  12    1.47    0.15
  10  -6 -12    1.71    0.15
  10  -6 -12    1.54    0.16
  11   7  -9    0.24    0.07
  11   7  -9    0.31    0.07
 -11  -7   9    0.19    0.08
 -11  -7   9    0.23    0.07
  11  -7  -9    0.13    0.07
  11  -7  -9    0.20    0.07
   9   7  -7    5.74    0.39
   9   7  -7    5.19    0.39
   9   7  -7    5.44    0.39
  -9  -7   7    5.59    0.40
  -9  -7   7    5.09    0.41
   9  -7  -7    5.85    0.39
  -9  -7   7    4.98    0.41
   9  -7  -7    5.06    0.40
   9  -7  -7    5.58    0.39
   9  -7  -7    5.22    0.38
  -7   7   5    4.47    0.42
   7   7  -5    4.65    0.41
   7   7  -5    4.08    0.40
  -7   7   5    3.97    0.42
   7  -7  -5    4.92    0.36
  -7  -7   5    4.27    0.42
  -7  -7   5    4.58    0.36
   7  -7  -5    4.81    0.34
   7  -7  -5    4.57    0.34
   7  -7  -5    4.91    0.34
   7  -7  -5    4.48    0.37
   7  -7  -5    4.89    0.34
  -7  -7   5    4.59    0.42
  -7  -7   5    2.97    0.40
  -7  -7   5    4.82    0.36
  -7  -7   5    4.77    0.37
   5   7  -3   18.06    1.18
   5   7  -3   17.80    1.18
   5   7  -3   17.13    1.22
  -5   7   3   16.84    1.15
  -5   7   3   16.70    1.14
  -5   7   3   17.14    1.19
   5  -7  -3   18.39    1.09
  -5  -7   3   15.83    1.18
  -5  -7   3   15.93    1.06
   5  -7  -3   15.56    1.16
   5  -7  -3   17.32    1.03
  -5  -7   3   14.62    1.13
   5  -7  -3   15.73    1.10
   5  -7  -3   17.00    1.17
   5  -7  -3   16.29    1.05
   5  -7  -3   15.10    1.13
  -5  -7   3   17.92    1.17
   5  -7  -3   16.57    1.06
   5  -7  -3   16.85    1.05
   5  -7  -3   15.97    1.10
   5  -7  -3   15.04    1.18
  -5  -7   3   15.27    1.26
  -5  -7   3   15.52    1.07
   5  -7  -3   16.73    1.08
   3   7  -1    0.26    0.11
   3   7  -1    0.10    0.11
  -3   7   1    0.22    0.06
  -3   7   1    0.09    0.06
   3   7  -1    0.28    0.11
   3   7  -1    0.19    0.06
  -3   7   1    0.41    0.10
  -3   7   1    0.23    0.07
  -3   7   1    0.21    0.09
  -3  -7   1    0.13    0.10
  -3  -7   1    0.00    0.10
   1   7   1   13.22    0.96
  -1   7  -1   12.43    0.89
   1   7   1   13.21    0.91
  -1   7  -1   12.87    0.87
  -1   7  -1   13.41    1.00
  -1   7  -1   12.54    0.98
   1   7   1   13.52    0.92
  -1   7  -1   13.42    0.90
  -1   7   3    0.25    0.08
  -1   7   3    0.06    0.08
  -1   7   3    0.21    0.07
   1   7  -3    0.39    0.11
  -1   7   3    0.36    0.07
   1   7  -3    0.09    0.08
   1   7  -3    0.18    0.09
  -3   7   5   20.86    1.64
   3   7  -5   22.48    1.51
   3   7  -5   23.02    1.52
  -3   7   5   21.45    1.48
  -3   7   5   22.29    1.53
   3   7  -5   21.47    1.48
  -3   7   5   20.62    1.49
  -3  -7   5   21.30    1.49
  -5   7   7    0.54    0.16
   5   7  -7    0.49    0.12
  -5   7   7    0.54    0.14
   5   7  -7    0.55    0.14
   5   7  -7    0.54    0.15
   5   7  -7    0.54    0.15
   5  -7  -7    0.33    0.11
   5  -7  -7    0.64    0.12
  -5  -7   7    0.56    0.15
   5  -7  -7    0.57    0.11
  -5  -7   7    0.49    0.11
   5  -7  -7    0.54    0.11
   5  -7  -7    0.59    0.10
  -5  -7   7    0.50    0.11
   5  -7  -7    0.31    0.10
   5  -7  -7    0.39    0.11
   5  -7  -7    0.52    0.10
   5  -7  -7    0.52    0.10
   5  -7  -7    0.53    0.10
  -5  -7   7    0.52    0.11
   5  -7  -7    0.61    0.10
  -5  -7   7    0.51    0.11
   5  -7  -7    0.49    0.12
   7   7  -9   14.84    1.16
  -7   7   9   14.25    1.18
  -7   7   9   16.26    1.15
  -7   7   9   14.66    1.14
   7   7  -9   15.31    1.14
   7  -7  -9   14.36    1.06
   7  -7  -9   16.03    1.01
   7  -7  -9   16.72    1.02
   7  -7  -9   16.59    1.03
  -7  -7   9   15.53    1.05
   7  -7  -9   16.84    1.06
  -7  -7   9   16.11    1.11
  -7  -7   9   16.08    1.03
  -7  -7   9   16.49    1.15
   9   7 -11    0.07    0.10
   9   7 -11    0.23    0.08
   9   7 -11    0.09    0.09
   9  -7 -11    0.14    0.10
   9  -7 -11    0.13    0.09
  -9  -7  11    0.20    0.12
  -9  -7  11    0.02    0.10
   9  -7 -11    0.16    0.09
  -9  -7  11    0.00    0.11
   9  -7 -11    0.22    0.11
  10   8  -8    0.88    0.12
  10   8  -8    1.03    0.14
  10  -8  -8    0.93    0.12
 -10  -8   8    0.90    0.14
 -10  -8   8    0.82    0.13
  10  -8  -8    0.82    0.13
  10  -8  -8    0.94    0.13
  10  -8  -8    0.92    0.12
   8   8  -6    0.27    0.11
  -8  -8   6    0.49    0.15
   8  -8  -6    0.36    0.12
   8  -8  -6    0.41    0.11
   8  -8  -6    0.33    0.11
   8  -8  -6    0.01    0.12
  -8  -8   6    0.79    0.14
   8  -8  -6    0.17    0.11
   8  -8  -6    0.32    0.12
  -6   8   4    1.15    0.21
   6   8  -4    0.89    0.19
   6   8  -4    1.28    0.20
  -6   8   4    0.88    0.19
   6   8  -4    1.12    0.20
   6  -8  -4    1.05    0.17
   6  -8  -4    1.30    0.16
   6  -8  -4    1.10    0.16
   6  -8  -4    1.15    0.18
  -6  -8   4    1.21    0.21
  -6  -8   4    1.31    0.17
  -6  -8   4    1.54    0.19
  -6  -8   4    1.22    0.20
   6  -8  -4    1.07    0.14
   6  -8  -4    1.44    0.17
  -6  -8   4    0.68    0.18
   6  -8  -4    1.56    0.17
   6  -8  -4    1.07    0.15
   6  -8  -4    1.31    0.17
   6  -8  -4    1.05    0.13
  -6  -8   4    1.26    0.18
   6  -8  -4    0.90    0.15
   4   8  -2    5.91    0.45
  -4   8   2    5.48    0.44
  -4   8   2    5.66    0.42
   4   8  -2    6.14    0.48
  -4   8   2    6.18    0.46
   4   8  -2    5.51    0.45
   4  -8  -2    6.22    0.38
   4  -8  -2    5.82    0.40
   4  -8  -2    5.85    0.41
   4  -8  -2    5.99    0.41
  -4  -8   2    4.74    0.40
  -4  -8   2    6.04    0.45
   4  -8  -2    5.77    0.39
   4  -8  -2    6.15    0.41
   4  -8  -2    5.44    0.44
  -4  -8   2    4.68    0.45
   4  -8  -2    5.50    0.39
   4  -8  -2    5.48    0.42
   4  -8  -2    5.77    0.40
  -4  -8   2    5.02    0.42
   4  -8  -2    5.45    0.44
   4  -8  -2    6.23    0.48
   4  -8  -2    5.77    0.48
  -4  -8   2    5.51    0.40
   4  -8  -2    6.19    0.42
   4  -8  -2    5.83    0.39
   4  -8  -2    5.55    0.43
   4  -8  -2    5.23    0.41
   4  -8  -2    5.59    0.42
  -4  -8   2    5.04    0.47
   4  -8  -2    5.35    0.42
   4  -8  -2    5.77    0.43
   2   8   0   25.43    1.84
  -2   8   0   24.98    1.78
  -2   8   0   26.13    1.73
  -2   8   0   25.03    1.73
   2   8   0   26.44    1.77
  -2   8   0   25.14    1.69
   2   8   0   25.50    1.76
   0   8  -2   11.58    0.79
   0   8  -2   13.01    0.82
   0   8   2    9.80    0.86
   0   8  -2   11.55    0.88
   0   8  -2   12.69    0.82
   0   8   2   13.50    0.86
   0   8  -2   11.61    0.86
   0   8   2   12.62    0.81
   0   8  -2   10.64    0.76
   0   8   2   10.09    0.78
   0   8   2   10.52    0.85
   0   8   2   11.55    0.80
   2   8  -4    5.66    0.45
   2   8  -4    6.22    0.48
   2   8  -4    6.81    0.49
  -2   8   4    6.59    0.46
  -2   8   4    5.66    0.45
  -2   8   4    6.79    0.51
  -2   8   4    6.36    0.47
  -2  -8   4    5.72    0.46
  -4   8   6    1.20    0.18
   4   8  -6    1.26    0.19
  -4   8   6    1.18    0.17
   4   8  -6    1.36    0.18
   4   8  -6    1.22    0.19
  -4   8   6    1.13    0.18
   4   8  -6    1.18    0.18
  -4  -8   6    1.06    0.14
   4  -8  -6    1.33    0.15
  -4  -8   6    0.91    0.14
   4  -8  -6    1.04    0.16
   4  -8  -6    1.03    0.17
  -4  -8   6    1.24    0.18
   4  -8  -6    1.39    0.19
   4  -8  -6    1.07    0.17
   4  -8  -6    1.05    0.16
   4  -8  -6    1.09    0.16
  -4  -8   6    1.32    0.17
   4  -8  -6    1.44    0.15
   4  -8  -6    0.85    0.14
   4  -8  -6    1.18    0.15
   4  -8  -6    1.19    0.15
   4  -8  -6    1.37    0.14
  -4  -8   6    1.38    0.15
   4  -8  -6    1.23    0.16
   4  -8  -6    1.05    0.16
   4  -8  -6    1.13    0.15
   4  -8  -6    1.09    0.16
  -6   8   8    1.34    0.22
   6   8  -8    1.00    0.22
   6   8  -8    1.14    0.20
  -6   8   8    1.16    0.20
  -6   8   8    1.26    0.22
   6  -8  -8    1.44    0.18
   6  -8  -8    1.09    0.14
  -6  -8   8    1.45    0.19
   6  -8  -8    1.35    0.17
  -6  -8   8    1.22    0.16
   6  -8  -8    1.28    0.18
  -6  -8   8    1.45    0.21
   6  -8  -8    1.29    0.18
   6  -8  -8    1.14    0.16
  -6  -8   8    1.09    0.21
  -6  -8   8    1.16    0.17
   6  -8  -8    1.26    0.17
   6  -8  -8    0.90    0.15
   8   8 -10    0.06    0.11
   8   8 -10   -0.11    0.08
  -8  -8  10    0.05    0.11
   8  -8 -10   -0.01    0.11
   8  -8 -10    0.18    0.11
   8  -8 -10    0.10    0.11
  -8  -8  10    0.23    0.11
  -8  -8  10    0.14    0.13
   8  -8 -10    0.11    0.10
   8  -8 -10    0.11    0.10
  10   8 -12    0.17    0.08
  10   8 -12   -0.05    0.06
  10  -8 -12    0.02    0.08
 -10  -8  12    0.10    0.10
 -10  -8  12    0.06    0.08
  10  -8 -12    0.08    0.06
  10  -8 -12    0.03    0.07
   9   9  -7    0.12    0.10
   9   9  -7    0.15    0.09
   9  -9  -7   -0.03    0.08
  -9  -9   7   -0.05    0.11
   9  -9  -7    0.09    0.10
   9  -9  -7    0.01    0.11
   9  -9  -7   -0.01    0.09
  -9  -9   7    0.03    0.12
   7  -9  -5    3.91    0.34
   7  -9  -5    4.03    0.32
   7  -9  -5    4.65    0.32
   7  -9  -5    3.69    0.31
   7  -9  -5    4.17    0.32
   7  -9  -5    4.06    0.32
  -7  -9   5    4.28    0.40
   7  -9  -5    4.35    0.34
  -7  -9   5    4.31    0.35
  -7  -9   5    4.30    0.34
  -7  -9   5    3.86    0.35
   7  -9  -5    3.80    0.35
  -5   9   3    5.13    0.41
   5   9  -3    4.69    0.43
   5   9  -3    4.40    0.41
   5   9  -3    4.70    0.41
  -5   9   3    4.66    0.41
   5  -9  -3    5.14    0.35
  -5  -9   3    4.65    0.42
   5  -9  -3    4.87    0.35
   5  -9  -3    4.45    0.39
   5  -9  -3    4.92    0.39
   5  -9  -3    4.80    0.34
   5  -9  -3    5.18    0.40
  -5  -9   3    4.53    0.36
  -5  -9   3    4.69    0.37
  -5  -9   3    4.50    0.37
  -5  -9   3    3.91    0.40
   5  -9  -3    4.47    0.37
   5  -9  -3    5.03    0.35
   5  -9  -3    5.17    0.35
  -5  -9   3    4.84    0.41
   5  -9  -3    4.58    0.37
   5  -9  -3    4.26    0.42
   5  -9  -3    5.13    0.36
   5  -9  -3    4.70    0.39
   5  -9  -3    4.96    0.37
   3   9  -1    0.40    0.13
   3   9  -1    0.16    0.13
  -3   9   1    0.24    0.11
   3   9  -1    0.27    0.12
  -3   9   1    0.26    0.10
  -3   9   1    0.17    0.08
  -3   9   1    0.36    0.10
   3  -9  -1    0.21    0.11
   3  -9  -1    0.41    0.10
   3  -9  -1    0.29    0.08
   3  -9  -1    0.26    0.09
   3  -9  -1    0.23    0.11
  -3  -9   1    0.20    0.09
  -3  -9   1    0.19    0.09
   3  -9  -1    0.28    0.09
   3  -9  -1    0.30    0.11
   3  -9  -1    0.23    0.08
   3  -9  -1    0.31    0.11
   3  -9  -1    0.27    0.09
   3  -9  -1    0.31    0.08
  -3  -9   1    0.53    0.11
   3  -9  -1    0.40    0.10
   3  -9  -1    0.30    0.10
  -3  -9   1    0.23    0.10
  -3  -9   1    0.26    0.12
  -3  -9   1    0.20    0.09
   3  -9  -1    0.31    0.10
   3  -9  -1    0.33    0.10
   3  -9  -1    0.24    0.09
   3  -9  -1    0.23    0.09
   3  -9  -1    0.31    0.10
   3  -9  -1    0.28    0.09
   3  -9  -1    0.36    0.12
  -1   9  -1   12.75    0.97
   1   9   1   14.13    0.95
  -1   9  -1   12.05    0.89
  -1   9  -1   13.39    0.90
  -1   9  -1   13.21    0.85
  -1   9  -1   12.70    0.88
  -1   9  -1   11.94    0.86
   1   9   1   15.03    0.91
  -1   9  -1   12.96    0.96
   1   9   1   13.33    0.89
   1  -9   1   12.15    0.84
   1  -9   1   11.77    0.81
   1  -9   1   12.52    0.88
  -1  -9  -1   11.62    0.82
   1  -9   1   11.74    0.85
   1  -9   1   11.86    0.87
  -1   9   3   12.82    0.95
   1   9  -3   13.72    0.91
   1   9  -3   14.81    0.92
  -1   9   3   14.64    0.94
  -1   9   3   15.48    0.91
  -1   9   3   13.67    0.89
  -1   9   3   12.41    0.87
   1   9  -3   12.86    0.88
  -1   9   3   12.14    0.97
  -1   9   3   14.30    0.90
   1  -9  -3   12.54    0.85
   1  -9  -3   11.76    0.83
   1  -9  -3   12.35    0.98
   1  -9  -3   12.38    0.85
  -1  -9   3   12.67    0.88
   1  -9  -3   12.46    0.88
   1  -9  -3   12.62    0.86
   1  -9  -3   12.16    0.88
  -1  -9   3   11.76    0.88
   1  -9  -3   12.59    0.89
   1  -9  -3   10.83    0.88
   1  -9  -3   12.40    0.82
  -1  -9   3   12.74    0.84
   1  -9  -3   12.12    0.86
   1  -9  -3   12.66    0.82
   1  -9  -3   12.70    0.93
   1  -9  -3   12.39    0.83
   1  -9  -3   13.22    0.81
   1  -9  -3   11.98    0.90
   1  -9  -3   12.95    0.91
   1  -9  -3   12.75    0.82
   1  -9  -3   12.19    0.87
   1  -9  -3   12.27    1.00
  -3   9   5    2.13    0.22
   3   9  -5    2.41    0.28
   3   9  -5    2.05    0.23
   3   9  -5    2.35    0.25
   3   9  -5    2.64    0.26
  -3   9   5    2.48    0.24
  -3   9   5    2.39    0.25
   3  -9  -5    2.49    0.21
  -3  -9   5    1.87    0.22
  -3  -9   5    2.43    0.22
   3  -9  -5    2.50    0.19
   3  -9  -5    2.35    0.20
   3  -9  -5    2.41    0.21
  -3  -9   5    1.95    0.20
   3  -9  -5    2.18    0.20
   3  -9  -5    2.24    0.24
   3  -9  -5    2.48    0.22
   3  -9  -5    2.43    0.22
   3  -9  -5    2.55    0.22
  -3  -9   5    1.92    0.23
  -3  -9   5    1.90    0.24
  -3  -9   5    2.07    0.22
   3  -9  -5    2.27    0.24
   3  -9  -5    2.37    0.21
   3  -9  -5    2.19    0.22
   3  -9  -5    2.11    0.23
   3  -9  -5    2.37    0.23
   3  -9  -5    2.18    0.20
  -3  -9   5    1.73    0.21
   3  -9  -5    2.27    0.25
   3  -9  -5    2.32    0.21
   3  -9  -5    2.52    0.21
   3  -9  -5    2.40    0.23
   3  -9  -5    1.94    0.25
   5   9  -7    2.63    0.30
  -5   9   7    2.25    0.27
   5   9  -7    2.58    0.29
  -5   9   7    2.14    0.29
  -5   9   7    2.26    0.28
   5   9  -7    2.50    0.29
   5  -9  -7    2.62    0.24
   5  -9  -7    2.59    0.23
  -5  -9   7    2.43    0.24
   5  -9  -7    2.99    0.23
   5  -9  -7    2.60    0.25
  -5  -9   7    2.59    0.25
   5  -9  -7    2.45    0.28
  -5  -9   7    2.58    0.25
   5  -9  -7    2.40    0.26
   5  -9  -7    2.71    0.24
   5  -9  -7    2.54    0.26
   5  -9  -7    2.80    0.23
   5  -9  -7    2.56    0.24
   5  -9  -7    2.76    0.23
  -5  -9   7    2.57    0.26
   5  -9  -7    2.17    0.25
   5  -9  -7    2.73    0.23
  -5  -9   7    2.32    0.28
   7  -9  -9    0.31    0.13
  -7  -9   9    0.87    0.15
   7  -9  -9    0.47    0.12
   7  -9  -9    0.78    0.13
  -7  -9   9    0.50    0.15
   7  -9  -9    0.74    0.13
  -7  -9   9    0.68    0.14
   7  -9  -9    0.80    0.14
   7  -9  -9    0.53    0.13
   9   9 -11    0.04    0.07
   9   9 -11    0.29    0.10
   9   9 -11    0.12    0.08
  -9  -9  11    0.21    0.12
   9  -9 -11    0.11    0.09
   9  -9 -11    0.43    0.09
  -9  -9  11    0.18    0.10
   9  -9 -11    0.07    0.09
  -9  -9  11    0.20    0.10
   9  -9 -11    0.11    0.08
  10  10  -8    0.26    0.07
  10  10  -8    0.32    0.08
  10 -10  -8    0.22    0.07
 -10 -10   8    0.25    0.09
 -10 -10   8    0.17    0.08
  10 -10  -8    0.13    0.07
  10 -10  -8    0.20    0.08
   8 -10  -6    0.27    0.11
   8 -10  -6    0.43    0.11
  -8 -10   6    0.40    0.12
  -8 -10   6    0.32    0.13
   8 -10  -6    0.22    0.11
   8 -10  -6    0.35    0.11
   8 -10  -6    0.23    0.12
  -8 -10   6    0.34    0.14
   8 -10  -6    0.37    0.12
   6  10  -4    6.00    0.59
   6  10  -4    5.71    0.57
  -6  10   4    6.02    0.57
   6  10  -4    6.72    0.58
   6  10  -4    6.27    0.57
  -6  10   4    5.52    0.58
  -6  10   4    6.91    0.57
   6 -10  -4    7.07    0.56
   6 -10  -4    7.12    0.55
  -6 -10   4    7.30    0.52
   6 -10  -4    7.68    0.49
   6 -10  -4    7.66    0.50
   6 -10  -4    7.70    0.51
   6 -10  -4    7.28    0.49
   6 -10  -4    8.04    0.51
  -6 -10   4    6.66    0.60
   6 -10  -4    7.83    0.52
  -6 -10   4    7.37    0.51
   6 -10  -4    8.05    0.56
   6 -10  -4    6.92    0.54
  -6 -10   4    7.27    0.54
   6 -10  -4    7.73    0.54
   4  10  -2    0.10    0.14
  -4  10   2   -0.04    0.11
   4  10  -2    0.08    0.12
   4  10  -2    0.09    0.12
  -4  10   2    0.15    0.14
  -4  10   2    0.28    0.12
   4 -10  -2    0.24    0.11
   4 -10  -2    0.13    0.10
   4 -10  -2    0.40    0.12
   4 -10  -2    0.03    0.11
   4 -10  -2    0.19    0.10
  -4 -10   2    0.07    0.13
   4 -10  -2    0.18    0.10
   4 -10  -2    0.13    0.11
   4 -10  -2    0.12    0.09
   4 -10  -2    0.10    0.11
   4 -10  -2    0.17    0.10
  -4 -10   2   -0.08    0.09
   4 -10  -2    0.20    0.11
   4 -10  -2    0.12    0.11
   4 -10  -2    0.15    0.12
   4 -10  -2    0.07    0.11
   4 -10  -2    0.16    0.09
   4 -10  -2    0.29    0.10
  -4 -10   2   -0.09    0.11
  -4 -10   2    0.17    0.10
   4 -10  -2    0.14    0.11
   4 -10  -2    0.18    0.12
   4 -10  -2    0.10    0.10
   4 -10  -2    0.04    0.12
  -4 -10   2    0.29    0.11
  -2  10   0    1.13    0.16
   2  10   0    1.45    0.19
  -2  10   0    1.13    0.15
   2  10   0    1.37    0.21
   2  10   0    1.48    0.20
  -2  10   0    1.10    0.17
  -2  10   0    1.36    0.17
  -2  10   0    1.07    0.18
  -2  10   0    1.17    0.19
   2 -10   0    1.22    0.16
  -2 -10   0    1.22    0.17
   2 -10   0    1.12    0.16
   2 -10   0    1.35    0.15
  -2 -10   0    1.10    0.19
   2 -10   0    1.10    0.16
   2 -10   0    1.27    0.15
   2 -10   0    1.61    0.18
   2 -10   0    1.28    0.15
   2 -10   0    1.36    0.17
  -2 -10   0    1.09    0.16
   2 -10   0    1.23    0.15
   2 -10   0    1.41    0.17
   2 -10   0    1.10    0.16
   2 -10   0    0.88    0.16
   2 -10   0    1.04    0.15
   2 -10   0    1.36    0.17
  -2 -10   0    1.08    0.17
   2 -10   0    1.19    0.18
   2 -10   0    1.23    0.17
  -2 -10   0    1.37    0.16
   2 -10   0    1.36    0.16
  -2 -10   0    1.19    0.17
   2 -10   0    1.23    0.16
   2 -10   0    1.27    0.16
   2 -10   0    1.35    0.17
  -2 -10   0    1.21    0.14
  -2 -10   0    0.97    0.16
   0  10   2    0.21    0.12
   0  10  -2   -0.04    0.10
   0  10   2    0.24    0.10
   0  10  -2    0.17    0.08
   0  10   2    0.20    0.08
   0  10  -2    0.21    0.11
   0 -10  -2    0.19    0.10
   0 -10   2    0.22    0.08
   0 -10   2    0.16    0.08
   0 -10   2    0.07    0.08
   0 -10  -2    0.01    0.09
   0 -10  -2    0.13    0.08
   0 -10  -2    0.11    0.08
   0 -10  -2    0.23    0.08
   0 -10   2    0.16    0.09
   0 -10   2    0.20    0.09
   0 -10   2    0.04    0.08
   0 -10  -2    0.13    0.08
   0 -10   2    0.07    0.09
   0 -10  -2    0.05    0.09
   0 -10   2    0.06    0.08
   0 -10   2    0.24    0.10
   0 -10  -2    0.03    0.08
   0 -10   2    0.18    0.09
   0 -10   2    0.01    0.09
   0 -10  -2    0.00    0.10
   0 -10  -2    0.15    0.08
   0 -10   2    0.14    0.08
   0 -10   2    0.00    0.08
   0 -10  -2   -0.07    0.09
   0 -10  -2    0.31    0.10
   0 -10  -2    0.08    0.10
   0 -10   2    0.07    0.08
   0 -10  -2    0.07    0.09
   0 -10   2    0.14    0.11
   0 -10  -2    0.15    0.08
   0 -10   2    0.10    0.08
   0 -10  -2    0.23    0.08
   0 -10   2    0.27    0.10
   0 -10   2    0.08    0.08
   0 -10  -2    0.08    0.09
   0 -10  -2    0.11    0.09
   0 -10  -2    0.10    0.08
   0 -10   2    0.16    0.10
   0 -10   2    0.13    0.09
   2  10  -4    0.14    0.13
  -2  10   4    0.05    0.08
  -2  10   4   -0.06    0.08
  -2  10   4    0.02    0.09
   2  10  -4    0.13    0.12
  -2  10   4    0.11    0.09
  -2 -10   4    0.04    0.10
  -2 -10   4   -0.07    0.09
   2 -10  -4   -0.08    0.08
   2 -10  -4   -0.01    0.08
   2 -10  -4   -0.10    0.08
   2 -10  -4   -0.11    0.10
   2 -10  -4   -0.10    0.08
   2 -10  -4    0.24    0.10
   2 -10  -4    0.05    0.09
   2 -10  -4   -0.03    0.08
   2 -10  -4    0.00    0.10
   2 -10  -4   -0.13    0.10
   2 -10  -4    0.00    0.10
   2 -10  -4    0.10    0.11
  -2 -10   4    0.16    0.09
   2 -10  -4    0.15    0.09
   2 -10  -4    0.06    0.10
  -2 -10   4   -0.01    0.10
   2 -10  -4   -0.06    0.08
  -2 -10   4    0.10    0.08
   2 -10  -4    0.02    0.10
  -2 -10   4    0.07    0.10
   2 -10  -4   -0.05    0.10
   2 -10  -4    0.08    0.09
   2 -10  -4   -0.01    0.10
   2 -10  -4    0.12    0.08
  -4  10   6    2.10    0.26
   4  10  -6    2.21    0.28
  -4  10   6    2.40    0.25
   4  10  -6    2.50    0.29
  -4  10   6    2.58    0.28
   4  10  -6    2.24    0.30
   4 -10  -6    2.64    0.22
  -4 -10   6    2.48    0.25
   4 -10  -6    2.74    0.24
   4 -10  -6    2.79    0.22
   4 -10  -6    2.60    0.23
   4 -10  -6    2.60    0.23
   4 -10  -6    2.79    0.27
   4 -10  -6    2.65    0.25
   4 -10  -6    2.29    0.28
  -4 -10   6    2.62    0.26
   4 -10  -6    2.45    0.24
  -4 -10   6    1.86    0.26
   4 -10  -6    2.27    0.26
  -4 -10   6    1.99    0.24
   4 -10  -6    2.82    0.26
   4 -10  -6    2.73    0.26
   4 -10  -6    2.39    0.23
   4 -10  -6    2.52    0.23
   4 -10  -6    2.73    0.29
  -4 -10   6    2.53    0.23
   4 -10  -6    2.67    0.25
   4 -10  -6    2.38    0.26
   6  10  -8   -0.15    0.15
   6 -10  -8   -0.04    0.11
   6 -10  -8   -0.20    0.10
   6 -10  -8    0.09    0.12
   6 -10  -8    0.05    0.13
   6 -10  -8   -0.02    0.13
   6 -10  -8   -0.05    0.11
  -6 -10   8    0.21    0.17
  -6 -10   8   -0.12    0.11
  -6 -10   8    0.04    0.12
   6 -10  -8   -0.13    0.12
   6 -10  -8   -0.09    0.09
  -6 -10   8   -0.14    0.11
  -6 -10   8    0.00    0.13
   6 -10  -8   -0.09    0.11
   6 -10  -8    0.08    0.11
   8  10 -10    4.27    0.32
   8 -10 -10    4.26    0.34
  -8 -10  10    4.86    0.37
  -8 -10  10    4.60    0.34
   8 -10 -10    5.09    0.34
   8 -10 -10    4.11    0.33
  -8 -10  10    4.73    0.37
   8 -10 -10    4.35    0.34
   8 -10 -10    4.78    0.33
   8 -10 -10    4.75    0.34
  10  10 -12    0.10    0.06
  10 -10 -12    0.03    0.06
 -10 -10  12    0.02    0.08
   9  11  -7    0.25    0.08
   9  11  -7    0.12    0.08
  -9 -11   7    0.14    0.11
  -9 -11   7    0.25    0.10
   9 -11  -7    0.27    0.09
   9 -11  -7    0.20    0.09
   9 -11  -7    0.24    0.08
   9 -11  -7    0.18    0.10
   7 -11  -5    5.29    0.44
   7 -11  -5    5.75    0.45
   7 -11  -5    5.51    0.42
  -7 -11   5    6.09    0.44
   7 -11  -5    5.33    0.46
  -7 -11   5    6.26    0.42
  -7 -11   5    4.78    0.49
   7 -11  -5    5.91    0.41
   7 -11  -5    6.07    0.43
   7 -11  -5    5.93    0.41
  -7 -11   5    5.40    0.45
   7 -11  -5    5.84    0.41
   7 -11  -5    5.65    0.41
   5  11  -3    0.35    0.17
  -5  11   3    0.54    0.17
   5  11  -3    0.45    0.19
  -5  11   3    0.68    0.19
   5  11  -3    0.23    0.14
   5 -11  -3    0.45    0.14
   5 -11  -3    0.39    0.15
   5 -11  -3    0.62    0.13
   5 -11  -3    0.73    0.14
   5 -11  -3    0.48    0.14
  -5 -11   3    0.33    0.13
   5 -11  -3    0.52    0.14
   5 -11  -3    0.37    0.12
   5 -11  -3    0.52    0.12
   5 -11  -3    0.62    0.12
  -5 -11   3    0.63    0.15
   5 -11  -3    0.59    0.12
   5 -11  -3    0.56    0.16
   5 -11  -3    0.54    0.14
   5 -11  -3    0.58    0.13
  -5 -11   3    0.53    0.14
  -5 -11   3    0.61    0.17
  -3  11   1    1.07    0.17
   3  11  -1    1.56    0.22
  -3  11   1    1.53    0.22
  -3  11   1    1.26    0.19
  -3  11   1    0.91    0.21
   3  11  -1    1.70    0.22
  -3  11   1    1.07    0.19
   3  11  -1    1.28    0.22
  -3 -11   1    1.50    0.19
   3 -11  -1    1.71    0.21
   3 -11  -1    1.50    0.23
  -3 -11   1    1.27    0.19
   3 -11  -1    1.19    0.18
   3 -11  -1    1.70    0.21
  -3 -11   1    1.20    0.17
   3 -11  -1    1.24    0.19
   3 -11  -1    1.25    0.19
   3 -11  -1    1.39    0.18
  -3 -11   1    1.28    0.18
  -3 -11   1    1.26    0.19
   3 -11  -1    1.53    0.17
   3 -11  -1    1.48    0.21
   3 -11  -1    1.63    0.22
   3 -11  -1    1.48    0.17
   3 -11  -1    1.42    0.16
   3 -11  -1    1.15    0.18
   3 -11  -1    1.26    0.16
   3 -11  -1    1.28    0.20
   3 -11  -1    1.58    0.20
  -3 -11   1    1.30    0.19
   3 -11  -1    1.48    0.20
   3 -11  -1    1.55    0.19
   3 -11  -1    1.52    0.22
   3 -11  -1    1.46    0.18
  -1  11  -1    7.04    0.52
  -1  11  -1    7.21    0.55
  -1  11  -1    6.53    0.57
   1  11   1    7.81    0.59
   1  11   1    7.79    0.56
  -1  11  -1    7.44    0.59
  -1  11  -1    7.54    0.55
   1 -11   1    8.01    0.50
   1 -11   1    7.29    0.51
  -1 -11  -1    6.65    0.52
   1 -11   1    7.37    0.50
  -1 -11  -1    6.97    0.49
   1 -11   1    7.86    0.58
  -1 -11  -1    7.05    0.50
   1 -11   1    6.95    0.49
  -1 -11  -1    7.11    0.52
  -1 -11  -1    7.18    0.58
   1 -11   1    6.85    0.53
  -1 -11  -1    6.81    0.59
   1 -11   1    7.86    0.49
  -1 -11  -1    6.42    0.51
   1 -11   1    7.71    0.53
   1 -11   1    7.59    0.51
   1 -11   1    7.35    0.50
  -1 -11  -1    6.40    0.51
  -1 -11  -1    6.43    0.53
   1 -11   1    7.25    0.52
  -1 -11  -1    6.86    0.48
   1 -11   1    8.03    0.53
   1 -11   1    7.22    0.47
  -1 -11  -1    6.61    0.52
  -1 -11  -1    5.85    0.54
  -1 -11  -1    6.30    0.50
   1 -11   1    7.31    0.59
   1 -11   1    7.13    0.52
  -1 -11  -1    6.46    0.48
   1 -11   1    6.55    0.55
   1 -11   1    7.54    0.54
   1 -11   1    7.27    0.48
   1 -11   1    7.80    0.54
   1 -11   1    7.47    0.49
   1  11  -3    4.35    0.38
  -1  11   3    4.46    0.37
   1  11  -3    4.61    0.38
  -1  11   3    4.20    0.35
  -1  11   3    4.52    0.38
   1 -11  -3    4.97    0.36
   1 -11  -3    4.01    0.34
   1 -11  -3    4.55    0.33
   1 -11  -3    4.11    0.32
   1 -11  -3    4.47    0.32
  -1 -11   3    4.19    0.38
   1 -11  -3    4.39    0.36
   1 -11  -3    4.35    0.32
  -1 -11   3    3.73    0.34
   1 -11  -3    4.39    0.34
   1 -11  -3    4.27    0.34
  -1 -11   3    3.39    0.35
  -1 -11   3    3.77    0.38
  -1 -11   3    4.78    0.35
  -1 -11   3    3.99    0.33
  -1 -11   3    4.84    0.34
   1 -11  -3    4.21    0.39
  -1 -11   3    3.76    0.34
   1 -11  -3    4.51    0.37
   1 -11  -3    4.39    0.34
   1 -11  -3    4.78    0.35
   1 -11  -3    4.33    0.39
   1 -11  -3    4.44    0.32
   1 -11  -3    4.42    0.35
   1 -11  -3    4.49    0.36
   1 -11  -3    4.47    0.33
  -1 -11   3    3.94    0.33
  -1 -11   3    3.84    0.32
   1 -11  -3    4.42    0.35
  -1 -11   3    4.31    0.35
  -1 -11   3    4.15    0.35
  -1 -11   3    4.50    0.32
   1 -11  -3    4.47    0.32
  -3  11   5    3.18    0.33
   3  11  -5    3.54    0.38
  -3  11   5    3.45    0.31
   3  11  -5    3.32    0.34
   3  11  -5    3.24    0.36
  -3 -11   5    3.71    0.32
   3 -11  -5    3.72    0.32
   3 -11  -5    3.86    0.31
   3 -11  -5    4.02    0.34
   3 -11  -5    4.35    0.34
   3 -11  -5    3.96    0.35
   3 -11  -5    4.18    0.30
  -3 -11   5    3.54    0.30
   3 -11  -5    3.66    0.31
   3 -11  -5    3.75    0.31
   3 -11  -5    3.91    0.36
   3 -11  -5    4.15    0.29
   3 -11  -5    3.66    0.33
   3 -11  -5    3.67    0.30
  -3 -11   5    3.10    0.31
  -3 -11   5    3.04    0.34
   3 -11  -5    3.87    0.29
   3 -11  -5    3.88    0.31
   3 -11  -5    4.02    0.34
   3 -11  -5    3.73    0.36
  -3 -11   5    2.98    0.29
  -3 -11   5    3.53    0.33
   3 -11  -5    3.60    0.30
   3 -11  -5    3.70    0.29
   3 -11  -5    3.98    0.30
   3 -11  -5    3.82    0.33
   5  11  -7    0.92    0.20
   5  11  -7    0.43    0.20
  -5  11   7    0.72    0.20
   5  11  -7    0.55    0.20
  -5  11   7    0.74    0.20
   5 -11  -7    0.78    0.16
  -5 -11   7    0.90    0.14
   5 -11  -7    0.70    0.14
   5 -11  -7    0.81    0.17
  -5 -11   7    0.72    0.15
   5 -11  -7    0.87    0.16
   5 -11  -7    0.83    0.14
   5 -11  -7    0.83    0.14
   5 -11  -7    0.84    0.14
  -5 -11   7    0.66    0.16
   5 -11  -7    0.92    0.14
   5 -11  -7    0.69    0.16
  -5 -11   7    1.04    0.16
   5 -11  -7    0.73    0.16
   5 -11  -7    0.84    0.13
   5 -11  -7    0.75    0.15
   7 -11  -9    0.73    0.12
   7 -11  -9    0.89    0.13
   7 -11  -9    0.79    0.14
  -7 -11   9    0.58    0.13
  -7 -11   9    0.60    0.15
   7 -11  -9    0.49    0.13
   7 -11  -9    0.67    0.14
   7 -11  -9    0.88    0.13
   7 -11  -9    0.78    0.14
  -7 -11   9    0.96    0.16
   7 -11  -9    0.67    0.14
   9  11 -11    0.54    0.10
   9  11 -11    0.58    0.09
   9 -11 -11    0.69    0.10
  -9 -11  11    0.70    0.12
  -9 -11  11    0.64    0.11
   9 -11 -11    0.59    0.09
   9 -11 -11    0.55    0.09
   9 -11 -11    0.71    0.10
  -8 -12   6    0.20    0.12
   8 -12  -6    0.38    0.11
   8 -12  -6    0.30    0.09
   8 -12  -6    0.27    0.10
   8 -12  -6    0.16    0.10
   8 -12  -6    0.25    0.10
   8 -12  -6    0.20    0.11
  -8 -12   6    0.26    0.12
  -8 -12   6    0.16    0.10
  -6 -12   4    1.62    0.24
  -6 -12   4    1.72    0.26
   6 -12  -4    1.72    0.20
   6 -12  -4    1.71    0.20
   6 -12  -4    1.91    0.23
   6 -12  -4    1.78    0.20
  -6 -12   4    1.33    0.22
   6 -12  -4    1.77    0.23
  -6 -12   4    1.92    0.22
   6 -12  -4    1.99    0.21
   6 -12  -4    1.84    0.24
   6 -12  -4    1.96    0.22
   6 -12  -4    2.03    0.21
   6 -12  -4    1.90    0.23
   4  12  -2    0.94    0.20
   4  12  -2    1.12    0.23
   4 -12  -2    1.16    0.17
   4 -12  -2    1.43    0.18
   4 -12  -2    1.40    0.21
   4 -12  -2    1.15    0.19
   4 -12  -2    1.28    0.18
   4 -12  -2    1.28    0.17
   4 -12  -2    1.30    0.17
   4 -12  -2    1.26    0.16
   4 -12  -2    1.24    0.18
   4 -12  -2    1.21    0.19
   4 -12  -2    1.25    0.18
   4 -12  -2    1.17    0.16
   4 -12  -2    1.15    0.19
  -4 -12   2    0.95    0.15
   4 -12  -2    1.49    0.19
   4 -12  -2    1.28    0.19
  -4 -12   2    1.16    0.16
   4 -12  -2    1.12    0.18
   4 -12  -2    1.01    0.19
   4 -12  -2    1.58    0.22
   4 -12  -2    1.55    0.20
  -4 -12   2    1.03    0.19
   4 -12  -2    1.15    0.18
  -4 -12   2    1.10    0.17
  -4 -12   2    1.16    0.17
   2  12   0    0.78    0.17
   2  12   0    0.79    0.19
  -2  12   0    0.74    0.17
  -2  12   0    0.67    0.17
  -2  12   0    0.75    0.16
  -2 -12   0    0.91    0.14
   2 -12   0    0.96    0.15
  -2 -12   0    0.79    0.15
   2 -12   0    0.85    0.16
   2 -12   0    0.99    0.16
   2 -12   0    1.06    0.13
   2 -12   0    0.93    0.15
   2 -12   0    0.90    0.15
   2 -12   0    0.87    0.16
   2 -12   0    0.74    0.14
   2 -12   0    0.83    0.16
   2 -12   0    1.25    0.14
   2 -12   0    0.91    0.14
   2 -12   0    1.22    0.16
  -2 -12   0    0.82    0.13
  -2 -12   0    0.81    0.13
  -2 -12   0    0.99    0.16
  -2 -12   0    0.85    0.17
   2 -12   0    0.90    0.13
   2 -12   0    0.88    0.14
  -2 -12   0    0.76    0.14
   2 -12   0    1.25    0.21
   2 -12   0    0.81    0.15
   2 -12   0    0.88    0.14
   2 -12   0    0.94    0.13
  -2 -12   0    0.95    0.14
   2 -12   0    0.83    0.13
   0  12  -2    1.19    0.22
   0  12  -2    1.56    0.23
   0  12   2    1.56    0.21
   0  12   2    1.29    0.21
   0  12  -2    1.49    0.21
   0  12   2    1.51    0.24
   0 -12  -2    1.34    0.18
   0 -12  -2    1.43    0.18
   0 -12  -2    1.38    0.18
   0 -12   2    1.43    0.18
   0 -12   2    1.21    0.17
   0 -12  -2    1.17    0.18
   0 -12  -2    1.43    0.18
   0 -12   2    1.26    0.16
   0 -12  -2    1.49    0.20
   0 -12  -2    1.50    0.18
   0 -12  -2    1.29    0.18
   0 -12   2    1.48    0.20
   0 -12   2    1.19    0.20
   0 -12   2    1.71    0.18
   0 -12   2    1.34    0.18
   0 -12   2    1.14    0.20
   0 -12  -2    1.22    0.17
   0 -12   2    1.12    0.16
   0 -12  -2    1.61    0.23
   0 -12  -2    1.59    0.23
   0 -12  -2    1.32    0.17
   0 -12  -2    1.25    0.18
   0 -12   2    1.36    0.18
   0 -12   2    1.30    0.19
   0 -12   2    1.25    0.17
   0 -12   2    1.34    0.21
   0 -12  -2    1.78    0.21
   0 -12   2    1.41    0.18
   0 -12  -2    1.39    0.19
   0 -12   2    1.24    0.20
   0 -12  -2    1.51    0.21
  -2  12   4    0.35    0.14
   2  12  -4    0.51    0.16
   2  12  -4    0.32    0.17
  -2  12   4    0.23    0.11
   2  12  -4    0.33    0.16
   2 -12  -4    0.30    0.13
   2 -12  -4    0.23    0.11
   2 -12  -4    0.51    0.14
  -2 -12   4    0.35    0.11
   2 -12  -4    0.43    0.11
   2 -12  -4    0.40    0.11
   2 -12  -4    0.56    0.14
   2 -12  -4    0.38    0.14
   2 -12  -4    0.36    0.12
   2 -12  -4    0.23    0.12
   2 -12  -4    0.47    0.12
   2 -12  -4    0.25    0.11
  -2 -12   4    0.36    0.10
   2 -12  -4    0.35    0.13
   2 -12  -4    0.27    0.14
  -2 -12   4    0.26    0.12
   2 -12  -4    0.43    0.12
   2 -12  -4    0.40    0.14
  -2 -12   4    0.38    0.13
   2 -12  -4    0.45    0.11
  -2 -12   4    0.24    0.10
  -2 -12   4    0.48    0.14
   2 -12  -4    0.59    0.13
   2 -12  -4    0.61    0.14
  -2 -12   4    0.20    0.13
   2 -12  -4    0.22    0.12
   2 -12  -4    0.56    0.14
   4  12  -6    0.69    0.22
  -4  12   6    0.73    0.19
   4  12  -6    0.86    0.20
   4  12  -6    0.84    0.22
   4 -12  -6    0.97    0.17
  -4 -12   6    0.88    0.16
   4 -12  -6    1.18    0.15
   4 -12  -6    1.15    0.17
   4 -12  -6    1.11    0.19
   4 -12  -6    1.10    0.18
   4 -12  -6    1.15    0.15
   4 -12  -6    0.88    0.15
  -4 -12   6    1.09    0.16
  -4 -12   6    1.12    0.17
   4 -12  -6    1.03    0.15
   4 -12  -6    0.95    0.18
   4 -12  -6    0.98    0.19
   4 -12  -6    1.00    0.19
  -4 -12   6    0.76    0.16
   4 -12  -6    1.10    0.18
   4 -12  -6    1.15    0.15
   4 -12  -6    1.01    0.15
   4 -12  -6    1.04    0.16
  -4 -12   6    1.02    0.17
   4 -12  -6    0.92    0.15
   6 -12  -8    0.60    0.14
  -6 -12   8    0.73    0.16
   6 -12  -8    0.83    0.14
   6 -12  -8    0.89    0.15
   6 -12  -8    0.56    0.13
   6 -12  -8    0.53    0.16
   6 -12  -8    0.73    0.13
   6 -12  -8    1.02    0.16
  -6 -12   8    0.76    0.15
   6 -12  -8    0.61    0.14
   6 -12  -8    0.78    0.14
  -6 -12   8    0.67    0.16
   8  12 -10    0.45    0.10
   8  12 -10    0.19    0.07
   8 -12 -10    0.33    0.09
   8 -12 -10    0.25    0.08
  -8 -12  10    0.28    0.11
   8 -12 -10    0.30    0.09
  -8 -12  10    0.33    0.12
   8 -12 -10    0.30    0.09
   8 -12 -10    0.41    0.10
   8 -12 -10    0.19    0.10
  -8 -12  10    0.33    0.10
   9  13  -7    0.17    0.06
   9  13  -7    0.10    0.07
  -9 -13   7    0.29    0.08
   9 -13  -7    0.19    0.07
   9 -13  -7    0.27    0.08
  -9 -13   7    0.36    0.09
   9 -13  -7    0.10    0.07
   7 -13  -5    0.42    0.13
   7 -13  -5    0.44    0.13
   7 -13  -5    0.40    0.12
   7 -13  -5    0.36    0.13
   7 -13  -5    0.55    0.12
  -7 -13   5    0.43    0.12
   7 -13  -5    0.41    0.12
  -7 -13   5    0.49    0.12
  -7 -13   5    0.46    0.14
   7 -13  -5    0.26    0.10
   7 -13  -5    0.50    0.12
  -7 -13   5    0.59    0.13
  -5 -13   3    1.55    0.23
   5 -13  -3    1.46    0.23
   5 -13  -3    1.52    0.20
   5 -13  -3    1.73    0.20
   5 -13  -3    1.59    0.23
   5 -13  -3    1.95    0.23
   5 -13  -3    1.63    0.20
  -5 -13   3    1.33    0.24
   5 -13  -3    1.27    0.21
   5 -13  -3    1.65    0.22
   5 -13  -3    1.70    0.20
  -5 -13   3    1.31    0.19
   5 -13  -3    1.53    0.23
  -5 -13   3    1.20    0.18
   5 -13  -3    1.61    0.22
   5 -13  -3    1.69    0.20
   3  13  -1    5.08    0.49
   3  13  -1    4.20    0.45
  -3 -13   1    3.76    0.40
   3 -13  -1    5.63    0.39
   3 -13  -1    5.92    0.40
  -3 -13   1    4.27    0.41
   3 -13  -1    5.32    0.43
   3 -13  -1    5.83    0.44
   3 -13  -1    5.26    0.40
   3 -13  -1    5.15    0.48
  -3 -13   1    4.12    0.46
   3 -13  -1    6.61    0.45
   3 -13  -1    6.01    0.45
   3 -13  -1    5.17    0.41
   3 -13  -1    5.28    0.42
  -3 -13   1    5.34    0.40
   3 -13  -1    5.43    0.40
   3 -13  -1    5.31    0.39
   3 -13  -1    5.42    0.44
   3 -13  -1    5.41    0.39
  -3 -13   1    4.96    0.42
   3 -13  -1    5.49    0.41
   3 -13  -1    5.08    0.48
   3 -13  -1    5.21    0.42
   3 -13  -1    5.71    0.45
  -3 -13   1    5.14    0.42
   3 -13  -1    5.65    0.43
   3 -13  -1    6.01    0.43
   1  13   1    8.74    0.76
   1  13   1    9.87    0.73
  -1  13  -1    9.94    0.73
   1  13   1    8.87    0.72
  -1  13  -1    9.39    0.76
   1 -13   1    9.94    0.66
   1 -13   1    9.23    0.76
   1 -13   1    9.71    0.78
   1 -13   1   10.26    0.70
   1 -13   1    9.19    0.67
  -1 -13  -1    8.64    0.66
   1 -13   1    9.27    0.71
   1 -13   1   10.51    0.64
  -1 -13  -1    8.35    0.64
  -1 -13  -1    8.68    0.78
   1 -13   1   10.01    0.72
  -1 -13  -1    9.57    0.67
  -1 -13  -1    8.00    0.68
   1 -13   1    9.75    0.65
   1 -13   1    9.90    0.67
   1 -13   1    9.97    0.69
   1 -13   1   10.56    0.68
  -1 -13  -1    9.54    0.77
   1 -13   1    9.70    0.64
  -1 -13  -1   10.40    0.65
  -1 -13  -1    9.48    0.68
   1 -13   1   10.17    0.69
   1 -13   1    9.49    0.68
  -1 -13  -1    7.97    0.69
   1 -13   1   10.90    0.71
  -1 -13  -1    9.47    0.69
  -1 -13  -1    9.66    0.66
   1 -13   1    9.40    0.70
  -1 -13  -1    8.94    0.68
  -1 -13  -1    8.41    0.71
   1  13  -3   10.50    0.89
  -1  13   3   10.40    0.83
   1  13  -3   10.84    0.85
   1  13  -3    9.64    0.84
  -1  13   3    9.58    0.86
  -1  13   3    9.48    0.90
  -1 -13   3   10.56    0.79
  -1 -13   3   10.14    0.77
  -1 -13   3   11.30    0.80
   1 -13  -3   12.63    0.77
   1 -13  -3   11.46    0.75
  -1 -13   3   10.25    0.89
  -1 -13   3   10.69    0.89
  -1 -13   3   10.23    0.78
   1 -13  -3   11.64    0.90
   1 -13  -3   11.82    0.78
  -1 -13   3   10.72    0.80
   1 -13  -3   12.63    0.82
   1 -13  -3   11.35    0.79
   1 -13  -3   12.30    0.83
  -1 -13   3   10.18    0.78
   1 -13  -3   11.15    0.74
   1 -13  -3   12.72    0.91
   1 -13  -3   12.07    0.81
   1 -13  -3   11.83    0.85
  -1 -13   3   11.80    0.77
   1 -13  -3   11.83    0.80
  -1 -13   3    9.53    0.83
   1 -13  -3   11.53    0.75
   1 -13  -3   11.54    0.73
  -1 -13   3   11.94    0.81
   1 -13  -3   11.40    0.77
   1 -13  -3   12.26    0.80
  -1 -13   3   11.20    0.75
   1 -13  -3   12.08    0.80
   1 -13  -3   10.94    0.78
   1 -13  -3   11.55    0.75
   1 -13  -3   11.93    0.83
   3  13  -5    1.39    0.25
   3  13  -5    1.25    0.23
   3  13  -5    1.68    0.27
   3 -13  -5    1.82    0.24
   3 -13  -5    1.43    0.21
  -3 -13   5    1.70    0.23
   3 -13  -5    1.86    0.22
  -3 -13   5    1.45    0.19
   3 -13  -5    2.07    0.23
   3 -13  -5    1.42    0.20
   3 -13  -5    1.73    0.21
   3 -13  -5    1.50    0.23
   3 -13  -5    1.67    0.25
   3 -13  -5    1.87    0.21
   3 -13  -5    1.93    0.25
   3 -13  -5    1.91    0.25
   3 -13  -5    1.81    0.25
   3 -13  -5    1.59    0.25
  -3 -13   5    1.59    0.23
   3 -13  -5    1.94    0.25
   3 -13  -5    2.01    0.24
   3 -13  -5    1.49    0.21
   3 -13  -5    1.48    0.19
   3 -13  -5    1.77    0.26
   3 -13  -5    1.56    0.23
  -3 -13   5    1.33    0.20
  -3 -13   5    1.32    0.21
   3 -13  -5    1.85    0.21
  -3 -13   5    1.51    0.22
   5 -13  -7    0.07    0.13
   5 -13  -7    0.17    0.12
   5 -13  -7    0.11    0.14
   5 -13  -7   -0.06    0.11
  -5 -13   7    0.21    0.13
   5 -13  -7   -0.10    0.13
   5 -13  -7   -0.04    0.14
  -5 -13   7    0.11    0.12
  -5 -13   7    0.00    0.14
   5 -13  -7    0.22    0.12
   5 -13  -7    0.00    0.12
   5 -13  -7    0.12    0.14
  -5 -13   7   -0.03    0.12
   5 -13  -7    0.04    0.11
   5 -13  -7    0.02    0.11
   7 -13  -9    0.30    0.11
   7 -13  -9    0.30    0.10
   7 -13  -9    0.43    0.13
   7 -13  -9    0.54    0.11
  -7 -13   9    0.35    0.11
  -7 -13   9    0.37    0.13
   7 -13  -9    0.30    0.11
   7 -13  -9    0.53    0.12
  -7 -13   9    0.31    0.12
   7 -13  -9    0.48    0.11
   8 -14  -6    0.26    0.08
   8 -14  -6    0.33    0.09
   8 -14  -6    0.30    0.08
   8 -14  -6    0.30    0.10
  -8 -14   6    0.31    0.10
  -8 -14   6    0.33    0.09
   6 -14  -4    2.07    0.20
  -6 -14   4    1.58    0.21
  -6 -14   4    2.09    0.23
   6 -14  -4    1.90    0.23
   6 -14  -4    1.74    0.20
   6 -14  -4    1.99    0.24
  -6 -14   4    1.73    0.21
   6 -14  -4    1.97    0.22
   6 -14  -4    1.73    0.19
   6 -14  -4    1.94    0.22
   6 -14  -4    2.06    0.20
  -6 -14   4    2.04    0.23
   4 -14  -2    0.01    0.12
   4 -14  -2    0.06    0.14
   4 -14  -2    0.14    0.13
  -4 -14   2   -0.02    0.14
   4 -14  -2    0.41    0.14
  -4 -14   2    0.19    0.15
  -4 -14   2    0.10    0.12
   4 -14  -2    0.09    0.15
   4 -14  -2    0.36    0.12
   4 -14  -2    0.12    0.14
   4 -14  -2    0.20    0.13
   4 -14  -2    0.20    0.16
   4 -14  -2    0.11    0.14
   4 -14  -2    0.18    0.12
   4 -14  -2    0.19    0.16
   4 -14  -2    0.40    0.13
   4 -14  -2    0.13    0.12
   4 -14  -2    0.14    0.15
  -4 -14   2    0.35    0.13
   4 -14  -2    0.15    0.14
   2  14   0    1.83    0.29
   2  14   0    1.31    0.27
   2  14   0    1.57    0.26
  -2 -14   0    1.51    0.24
   2 -14   0    1.75    0.25
   2 -14   0    1.68    0.28
   2 -14   0    1.76    0.25
   2 -14   0    1.99    0.26
   2 -14   0    2.13    0.22
   2 -14   0    1.87    0.23
  -2 -14   0    1.37    0.25
   2 -14   0    1.92    0.23
  -2 -14   0    2.14    0.23
  -2 -14   0    1.99    0.27
  -2 -14   0    1.64    0.22
   2 -14   0    2.15    0.23
   2 -14   0    1.79    0.25
   2 -14   0    1.65    0.24
   2 -14   0    1.52    0.25
   2 -14   0    2.04    0.22
  -2 -14   0    2.15    0.23
   2 -14   0    1.78    0.21
   2 -14   0    1.60    0.21
   2 -14   0    1.94    0.22
   2 -14   0    1.61    0.24
  -2 -14   0    1.96    0.24
  -2 -14   0    1.76    0.21
   2 -14   0    2.39    0.24
   2 -14   0    1.95    0.27
   2 -14   0    2.19    0.25
   2 -14   0    2.10    0.26
   0  14  -2   25.08    2.02
   0  14   2   23.33    2.01
   0  14  -2   26.83    1.94
   0  14   2   24.85    1.94
   0 -14  -2   28.10    1.79
   0 -14  -2   28.04    1.89
   0 -14   2   30.14    1.84
   0 -14  -2   26.40    2.12
   0 -14   2   26.76    1.88
   0 -14   2   26.53    2.12
   0 -14  -2   27.54    1.87
   0 -14   2   27.47    1.76
   0 -14   2   27.39    1.98
   0 -14  -2   27.49    1.89
   0 -14   2   29.15    1.89
   0 -14  -2   28.34    1.84
   0 -14  -2   26.11    1.93
   0 -14  -2   28.01    1.89
   0 -14  -2   29.20    1.77
   0 -14   2   26.76    1.86
   0 -14  -2   27.87    1.98
   0 -14  -2   28.31    1.84
   0 -14   2   26.97    2.09
   0 -14   2   28.54    1.79
   0 -14   2   28.38    1.87
   0 -14   2   28.06    1.89
   0 -14  -2   27.33    1.77
   0 -14   2   27.00    1.84
   0 -14  -2   29.57    2.10
   2  14  -4    3.97    0.41
   2  14  -4    3.42    0.42
  -2 -14   4    3.83    0.35
   2 -14  -4    4.19    0.34
   2 -14  -4    3.92    0.37
   2 -14  -4    5.09    0.40
   2 -14  -4    4.88    0.38
   2 -14  -4    4.28    0.35
   2 -14  -4    4.39    0.33
   2 -14  -4    4.24    0.34
  -2 -14   4    3.92    0.33
  -2 -14   4    3.74    0.36
   2 -14  -4    4.25    0.37
   2 -14  -4    3.78    0.41
   2 -14  -4    4.68    0.34
   2 -14  -4    4.21    0.33
   2 -14  -4    4.07    0.42
   2 -14  -4    5.10    0.37
  -2 -14   4    3.63    0.39
   2 -14  -4    4.31    0.34
   2 -14  -4    4.32    0.36
  -2 -14   4    4.14    0.36
   2 -14  -4    3.90    0.38
   2 -14  -4    4.58    0.37
  -2 -14   4    3.78    0.34
   2 -14  -4    4.40    0.38
   2 -14  -4    3.87    0.35
  -2 -14   4    3.48    0.34
   2 -14  -4    4.20    0.35
   4 -14  -6    0.33    0.15
   4 -14  -6    0.40    0.15
  -4 -14   6    0.29    0.15
   4 -14  -6    0.37    0.13
   4 -14  -6    0.32    0.16
   4 -14  -6    0.34    0.15
   4 -14  -6    0.16    0.15
   4 -14  -6    0.35    0.13
   4 -14  -6    0.07    0.15
  -4 -14   6    0.17    0.13
   4 -14  -6    0.26    0.13
   4 -14  -6    0.13    0.12
   4 -14  -6    0.26    0.12
  -4 -14   6   -0.11    0.11
  -4 -14   6    0.20    0.13
   4 -14  -6    0.24    0.13
  -4 -14   6    0.37    0.14
   4 -14  -6    0.20    0.13
  -6 -14   8    0.25    0.12
   6 -14  -8    0.28    0.12
  -6 -14   8    0.44    0.14
   6 -14  -8    0.22    0.11
   6 -14  -8    0.22    0.10
   6 -14  -8    0.32    0.11
   6 -14  -8    0.16    0.11
  -6 -14   8    0.22    0.11
   6 -14  -8    0.22    0.13
   6 -14  -8    0.38    0.11
   8  14 -10    0.31    0.08
   8 -14 -10    0.30    0.07
   8 -14 -10    0.42    0.09
  -8 -14  10    0.34    0.10
   8 -14 -10    0.36    0.08
   8 -14 -10    0.47    0.08
  -7 -15   5   -0.03    0.09
   7 -15  -5   -0.04    0.08
   7 -15  -5    0.11    0.09
  -7 -15   5    0.04    0.10
   7 -15  -5    0.08    0.08
   7 -15  -5    0.00    0.10
   7 -15  -5    0.02    0.08
  -5 -15   3    0.04    0.13
  -5 -15   3    0.03    0.12
   5 -15  -3    0.07    0.11
   5 -15  -3    0.04    0.11
   5 -15  -3   -0.05    0.10
   5 -15  -3   -0.02    0.14
   5 -15  -3   -0.01    0.13
  -5 -15   3    0.10    0.11
   5 -15  -3   -0.09    0.13
   5 -15  -3   -0.01    0.10
  -5 -15   3    0.24    0.13
   5 -15  -3    0.03    0.13
   3 -15  -1    2.49    0.26
   3 -15  -1    2.27    0.24
   3 -15  -1    2.36    0.27
  -3 -15   1    2.60    0.27
   3 -15  -1    2.78    0.28
   3 -15  -1    2.31    0.27
   3 -15  -1    3.03    0.27
  -3 -15   1    2.09    0.24
   3 -15  -1    2.45    0.26
   3 -15  -1    2.88    0.29
  -3 -15   1    2.07    0.26
   3 -15  -1    1.99    0.27
   3 -15  -1    2.64    0.29
   3 -15  -1    2.81    0.25
   3 -15  -1    3.22    0.26
   3 -15  -1    2.57    0.30
  -3 -15   1    2.01    0.25
   3 -15  -1    2.20    0.23
  -3 -15   1    2.14    0.24
   3 -15  -1    2.36    0.24
   3 -15  -1    2.36    0.24
  -3 -15   1    2.26    0.29
   3 -15  -1    2.29    0.28
   3 -15  -1    2.38    0.30
   1 -15   1    0.23    0.13
   1 -15   1    0.36    0.13
   1 -15   1    0.36    0.15
   1 -15   1    0.48    0.17
   1 -15   1    0.65    0.16
  -1 -15  -1    0.39    0.15
   1 -15   1    0.32    0.15
  -1 -15  -1    0.47    0.16
   1 -15   1    0.49    0.16
   1 -15   1    0.20    0.14
  -1 -15  -1    0.58    0.15
  -1 -15  -1    0.28    0.12
  -1 -15  -1    0.12    0.14
   1 -15   1    0.02    0.13
  -1 -15  -1    0.67    0.15
  -1 -15  -1    0.25    0.12
   1 -15   1    0.39    0.13
  -1 -15  -1    0.36    0.15
   1 -15   1    0.13    0.15
  -1 -15  -1    0.33    0.13
   1 -15   1    0.30    0.14
  -1 -15  -1    0.54    0.14
  -1 -15   3    0.20    0.13
   1 -15  -3   -0.05    0.11
   1 -15  -3    0.09    0.15
   1 -15  -3    0.03    0.14
   1 -15  -3    0.21    0.13
   1 -15  -3    0.03    0.14
   1 -15  -3    0.04    0.13
  -1 -15   3    0.14    0.12
   1 -15  -3   -0.04    0.12
  -1 -15   3    0.06    0.13
   1 -15  -3   -0.03    0.12
   1 -15  -3   -0.06    0.12
  -1 -15   3    0.15    0.11
   1 -15  -3    0.22    0.12
  -1 -15   3    0.14    0.12
   1 -15  -3    0.08    0.14
  -1 -15   3    0.08    0.12
  -1 -15   3   -0.01    0.11
   1 -15  -3   -0.24    0.14
  -1 -15   3    0.19    0.14
  -1 -15   3    0.12    0.14
  -1 -15   3    0.29    0.15
  -3 -15   5   -0.12    0.13
  -3 -15   5    0.25    0.13
  -3 -15   5    0.06    0.13
   3 -15  -5    0.19    0.13
   3 -15  -5   -0.02    0.12
  -3 -15   5   -0.03    0.11
   3 -15  -5    0.06    0.12
   3 -15  -5    0.03    0.12
   3 -15  -5   -0.07    0.12
   3 -15  -5    0.05    0.14
   3 -15  -5    0.12    0.14
   3 -15  -5   -0.07    0.11
  -3 -15   5   -0.02    0.13
   3 -15  -5    0.13    0.15
   3 -15  -5    0.17    0.13
   3 -15  -5    0.07    0.14
   3 -15  -5    0.01    0.13
   3 -15  -5    0.17    0.12
   3 -15  -5   -0.15    0.11
   5 -15  -7    1.12    0.15
   5 -15  -7    1.09    0.16
   5 -15  -7    1.39    0.17
   5 -15  -7    1.21    0.17
   5 -15  -7    1.60    0.17
  -5 -15   7    0.97    0.15
   5 -15  -7    1.28    0.19
  -5 -15   7    0.98    0.17
   5 -15  -7    1.14    0.16
   5 -15  -7    1.36    0.18
  -5 -15   7    1.54    0.20
   7 -15  -9    2.24    0.17
  -7 -15   9    2.03    0.19
  -7 -15   9    1.75    0.16
  -7 -15   9    2.18    0.19
   7 -15  -9    2.22    0.17
   7 -15  -9    1.93    0.17
   7 -15  -9    2.08    0.17
   6 -16  -4    0.17    0.11
   6 -16  -4    0.13    0.09
  -6 -16   4    0.07    0.10
  -6 -16   4    0.03    0.08
   6 -16  -4    0.15    0.09
  -6 -16   4    0.23    0.10
  -4 -16   2    0.91    0.16
   4 -16  -2    1.11    0.17
  -4 -16   2    1.05    0.15
   4 -16  -2    1.02    0.17
   4 -16  -2    0.92    0.14
   4 -16  -2    1.21    0.18
   4 -16  -2    0.73    0.17
   4 -16  -2    0.86    0.14
  -4 -16   2    0.83    0.17
  -4 -16   2    1.23    0.17
  -2 -16   0    0.15    0.13
   2 -16   0    0.18    0.15
   2 -16   0    0.21    0.15
   2 -16   0    0.24    0.14
  -2 -16   0    0.08    0.12
   2 -16   0    0.21    0.14
   2 -16   0    0.17    0.13
   2 -16   0    0.35    0.15
   2 -16   0   -0.06    0.12
   2 -16   0   -0.02    0.11
  -2 -16   0    0.25    0.13
  -2 -16   0    0.34    0.15
   2 -16   0    0.20    0.14
  -2 -16   0    0.18    0.13
   2 -16   0    0.07    0.15
  -2 -16   0    0.18    0.13
  -2 -16   0    0.21    0.12
   2 -16   0    0.07    0.13
   0 -16   2    0.02    0.14
   0 -16   2    0.15    0.13
   0 -16  -2    0.26    0.12
   0 -16  -2   -0.03    0.14
   0 -16  -2    0.03    0.12
   0 -16   2    0.00    0.13
   0 -16   2    0.26    0.12
   0 -16  -2    0.11    0.13
   0 -16  -2   -0.03    0.14
   0 -16  -2    0.23    0.13
   0 -16  -2    0.17    0.11
   0 -16   2    0.04    0.13
   0 -16  -2    0.10    0.14
   0 -16  -2    0.18    0.13
   0 -16   2    0.09    0.12
   0 -16   2   -0.01    0.12
   0 -16   2    0.12    0.15
   0 -16   2    0.17    0.14
   0 -16  -2    0.09    0.12
   0 -16   2    0.23    0.13
   2 -16  -4   17.55    1.11
  -2 -16   4   15.46    1.17
   2 -16  -4   17.95    1.18
   2 -16  -4   17.25    1.18
  -2 -16   4   15.35    1.30
  -2 -16   4   16.74    1.12
  -2 -16   4   16.17    1.14
   2 -16  -4   17.25    1.33
  -2 -16   4   16.44    1.10
   2 -16  -4   17.31    1.21
   2 -16  -4   17.09    1.17
   2 -16  -4   16.65    1.31
   2 -16  -4   17.21    1.12
  -2 -16   4   15.88    1.17
   2 -16  -4   17.45    1.10
   2 -16  -4   17.76    1.15
  -4 -16   6    0.14    0.12
   4 -16  -6    0.10    0.10
  -4 -16   6    0.19    0.11
  -4 -16   6    0.08    0.11
   4 -16  -6    0.24    0.13
   4 -16  -6    0.05    0.11
   4 -16  -6    0.10    0.11
   4 -16  -6    0.06    0.13
   4 -16  -6    0.04    0.10
   4 -16  -6   -0.15    0.11
  -4 -16   6    0.03    0.13
   6 -16  -8    0.24    0.09
  -6 -16   8    0.29    0.08
  -6 -16   8    0.08    0.09
   6 -16  -8    0.38    0.10
  -6 -16   8    0.53    0.11
   6 -16  -8    0.17    0.08
  -5 -17   3    1.64    0.17
  -5 -17   3    1.54    0.19
  -5 -17   3    1.70    0.18
  -5 -17   3    1.69    0.17
  -3 -17   1    0.23    0.12
  -3 -17   1    0.22    0.14
   3 -17  -1    0.32    0.12
  -3 -17   1    0.33    0.13
  -3 -17   1    0.24    0.10
   3 -17  -1    0.41    0.14
  -3 -17   1    0.32    0.12
   3 -17  -1    0.33    0.14
   3 -17  -1    0.34    0.13
   3 -17  -1    0.24    0.14
   1 -17   1    0.05    0.14
  -1 -17  -1    0.51    0.13
   1 -17   1    0.41    0.13
  -1 -17  -1    0.15    0.13
  -1 -17  -1    0.33    0.12
   1 -17   1    0.35    0.14
   1 -17   1    0.51    0.12
   1 -17   1    0.22    0.14
   1 -17   1    0.46    0.12
  -1 -17  -1    0.55    0.13
  -1 -17  -1    0.29    0.13
  -1 -17  -1    0.33    0.12
   1 -17   1    0.01    0.14
   1 -17   1    0.52    0.14
  -1 -17  -1    0.40    0.15
  -1 -17  -1    0.24    0.13
   1 -17  -3    0.09    0.12
   1 -17  -3    0.05    0.14
  -1 -17   3    0.17    0.10
  -1 -17   3   -0.04    0.13
  -1 -17   3    0.28    0.13
  -1 -17   3    0.24    0.12
   1 -17  -3   -0.10    0.14
  -1 -17   3    0.05    0.11
  -1 -17   3    0.12    0.12
   1 -17  -3    0.15    0.12
   1 -17  -3    0.08    0.12
   1 -17  -3    0.32    0.14
  -1 -17   3   -0.04    0.11
   1 -17  -3    0.22    0.13
   1 -17  -3    0.15    0.13
  -1 -17   3    0.11    0.14
  -3 -17   5    0.03    0.11
   3 -17  -5   -0.03    0.10
   3 -17  -5   -0.07    0.12
   3 -17  -5   -0.04    0.12
  -3 -17   5    0.11    0.10
  -3 -17   5    0.21    0.12
  -3 -17   5    0.02    0.12
   3 -17  -5   -0.04    0.11
  -3 -17   5   -0.12    0.10
  -5 -17   7   -0.02    0.09
  -5 -17   7    0.09    0.08
  -5 -17   7    0.02    0.07
  -4 -18   2    0.61    0.12
  -4 -18   2    0.38    0.10
  -4 -18   2    0.36    0.11
  -4 -18   2    0.42    0.10
   2 -18   0    0.21    0.11
   2 -18   0    0.30    0.13
  -2 -18   0    0.27    0.12
   2 -18   0    0.23    0.11
   2 -18   0   -0.06    0.11
   2 -18   0    0.25    0.12
  -2 -18   0    0.41    0.12
  -2 -18   0   -0.03    0.10
  -2 -18   0    0.37    0.13
  -2 -18   0    0.10    0.10
  -2 -18   0    0.01    0.10
   0 -18   2   -0.06    0.11
   0 -18  -2    0.02    0.11
   0 -18   2   -0.01    0.10
   0 -18   2    0.15    0.10
   0 -18  -2   -0.08    0.10
   0 -18  -2    0.03    0.11
   0 -18   2    0.12    0.12
   0 -18   2    0.20    0.13
   0 -18  -2   -0.16    0.12
   0 -18  -2    0.02    0.12
   0 -18   2    0.03    0.13
   0 -18  -2   -0.11    0.12
   0 -18   2   -0.02    0.10
   0 -18  -2   -0.06    0.11
   2 -18  -4    2.61    0.22
  -2 -18   4    2.17    0.21
  -2 -18   4    2.16    0.25
   2 -18  -4    2.51    0.26
  -2 -18   4    2.30    0.23
   2 -18  -4    2.80    0.27
   2 -18  -4    3.01    0.24
  -2 -18   4    2.43    0.22
   2 -18  -4    2.65    0.23
  -2 -18   4    2.37    0.24
  -4 -18   6    0.73    0.12
  -4 -18   6    0.81    0.12
  -4 -18   6    0.77    0.11
  -3 -19   1    0.49    0.11
  -3 -19   1    0.12    0.08
  -3 -19   1    0.07    0.08
  -3 -19   1    0.27    0.09
   1 -19   1    0.25    0.09
  -1 -19  -1    0.02    0.09
  -1 -19  -1   -0.14    0.10
   1 -19   1    0.05    0.10
   1 -19   1    0.20    0.10
  -1 -19  -1   -0.02    0.09
  -1 -19  -1    0.13    0.09
   1 -19   1    0.03    0.10
  -1 -19  -1    0.13    0.11
  -1 -19   3    0.07    0.10
  -1 -19   3   -0.13    0.09
  -1 -19   3    0.12    0.10
  -1 -19   3    0.00    0.08
   1 -19  -3    0.22    0.09
   1 -19  -3   -0.01    0.09
  -1 -19   3    0.01    0.10
  -1 -19   3    0.04    0.09
   1 -19  -3    0.10    0.10
   1 -19  -3    0.05    0.10
  -3 -19   5    0.15    0.07
  -3 -19   5    0.19    0.08
  -3 -19   5    0.19    0.08
  -2 -20   0    0.07    0.07
  -2 -20   0    0.07    0.07
   0 -20   2    1.57    0.15
   0 -20   2    1.60    0.15
   0 -20   2    1.53    0.14
   0 -20   2    1.61    0.16
   0 -20  -2    1.63    0.14
   0 -20  -2    1.60    0.15
   0 -20  -2    1.58    0.18
  -2 -20   4    0.88    0.12
  10   0  -7    0.03    0.10
  10   0  -7    0.13    0.11
  10   0  -7    0.00    0.08
  10   0  -7    0.21    0.11
   8   0  -5    0.12    0.12
   8   0  -5    0.08    0.11
   8   0  -5   -0.12    0.15
  -8   0   5   -0.31    0.14
  -8   0   5   -0.13    0.13
   8   0  -5   -0.09    0.08
   8   0  -5   -0.02    0.09
  -8   0   5    0.05    0.14
  -8   0   5   -0.05    0.17
   8   0  -5    0.01    0.10
   6   0  -3    0.02    0.07
   6   0  -3    0.14    0.11
  -6   0   3    0.05    0.13
  -6   0   3    0.12    0.11
   6   0  -3    0.13    0.08
   6   0  -3    0.08    0.09
  -6   0   3    0.07    0.11
   6   0  -3   -0.04    0.08
  -4   0   1    0.01    0.08
   4   0  -1    0.11    0.07
   4   0  -1   -0.04    0.08
  -4   0   1   -0.02    0.08
  -4   0   1    0.00    0.09
  -4   0   1    0.02    0.08
   4   0  -1   -0.06    0.05
  -2   0  -1    0.05    0.07
   2   0   1    0.02    0.04
   2   0   1    0.09    0.06
   2   0   1    0.01    0.05
   2   0   1   -0.06    0.05
  -2   0  -1    0.02    0.06
  -2   0  -1    0.07    0.06
   0   0   3   -0.09    0.03
   0   0  -3   -0.06    0.04
   0   0  -3   -0.09    0.04
   0   0  -3    0.03    0.04
   0   0   3   -0.01    0.04
   0   0   3   -0.07    0.04
  -2   0   5   -0.18    0.08
  -2   0   5   -0.21    0.07
   2   0  -5   -0.22    0.08
  -2   0   5   -0.28    0.07
   2   0  -5   -0.23    0.05
  -2   0   5   -0.30    0.09
   2   0  -5   -0.32    0.08
   2   0  -5   -0.35    0.08
  -4   0   7    0.14    0.09
  -4   0   7    0.01    0.10
   4   0  -7    0.00    0.09
  -4   0   7   -0.38    0.11
   4   0  -7    0.04    0.05
   4   0  -7   -0.04    0.09
   6   0  -9    0.06    0.08
   6   0  -9    0.13    0.11
  -6   0   9   -0.08    0.14
   6   0  -9   -0.10    0.11
   6   0  -9   -0.04    0.08
  -6   0   9    0.00    0.10
   6   0  -9    0.10    0.08
  -6   0   9    0.31    0.15
   6   0  -9    0.06    0.06
  -6   0   9   -0.01    0.11
   8   0 -11    0.05    0.10
  -8   0  11   -0.31    0.18
   8   0 -11    0.07    0.10
  -8   0  11   -0.11    0.15
   8   0 -11    0.03    0.15
   8   0 -11   -0.12    0.12
   8   0 -11    0.07    0.11
  10   0 -13   -0.10    0.07
  10   0 -13   -0.04    0.08
 -10   0  13    0.04    0.09
  10   0 -13   -0.07    0.10
  11   1  -8    2.22    0.19
  11   1  -8    2.05    0.19
  11  -1  -8    1.99    0.19
  11  -1  -8    2.24    0.19
 -11  -1   8    2.15    0.20
 -11  -1   8    2.15    0.21
   9   1  -6    1.24    0.16
   9   1  -6    1.34    0.17
   9   1  -6    1.04    0.15
   9   1  -6    0.86    0.13
   9  -1  -6    0.99    0.15
   9  -1  -6    1.28    0.15
   9  -1  -6    1.16    0.16
   9  -1  -6    0.81    0.15
  -7   1   4    5.39    0.43
  -7   1   4    5.55    0.43
   7   1  -4    5.22    0.42
   7   1  -4    5.50    0.37
   7   1  -4    5.59    0.37
  -7   1   4    5.00    0.45
   7   1  -4    5.00    0.37
   7   1  -4    5.42    0.38
   7   1  -4    5.14    0.44
   7  -1  -4    5.49    0.39
   7  -1  -4    4.59    0.43
   7  -1  -4    4.78    0.41
  -7  -1   4    6.08    0.45
  -7  -1   4    5.42    0.46
   7  -1  -4    4.76    0.36
   7  -1  -4    5.51    0.37
  -7  -1   4    5.04    0.42
   7  -1  -4    4.70    0.37
   5   1  -2    6.32    0.49
   5   1  -2    6.92    0.49
  -5   1   2    6.91    0.49
  -5   1   2    6.65    0.51
   5   1  -2    5.77    0.49
  -5   1   2    5.68    0.52
  -5   1   2    7.53    0.49
   5  -1  -2    6.36    0.48
  -5  -1   2    6.27    0.48
   5  -1  -2    6.67    0.50
  -5  -1   2    7.40    0.52
  -5  -1   2    7.26    0.50
   3   1   0   57.22    3.84
  -3   1   0   60.56    3.78
   3   1   0   50.83    3.84
   3   1   0   55.33    3.83
  -3   1   0   58.85    3.90
   3   1   0   52.65    3.98
  -3   1   0   50.87    4.19
  -3   1   0   54.80    3.78
  -3  -1   0   58.11    3.79
   3  -1   0   60.11    3.83
  -3  -1   0   59.24    3.90
   3  -1   0   57.29    3.98
   3  -1   0   56.47    3.83
  -3  -1   0   57.53    3.77
   1   1   2    2.63    0.19
  -1   1  -2    2.42    0.18
   1   1   2    2.23    0.18
  -1   1  -2    2.01    0.18
   1   1   2    2.57    0.19
  -1   1  -2    2.07    0.19
   1   1   2    2.08    0.20
  -1  -1  -2    2.08    0.18
  -1  -1  -2    2.55    0.19
   1  -1   2    2.20    0.20
   1  -1   2    2.62    0.19
   1  -1   2    2.69    0.19
  -1  -1  -2    2.60    0.19
  -1  -1  -2    2.05    0.19
  -1   1   4  124.25    8.98
   1   1  -4  128.32    8.63
  -1   1   4  128.87    8.68
  -1   1   4  126.77    8.53
   1   1  -4  121.30    8.50
  -1   1   4  135.02    9.48
   1   1  -4  121.74    8.31
   1  -1  -4  124.99    8.50
  -1  -1   4  138.84    9.48
  -1  -1   4  134.55    8.53
   1  -1  -4  131.70    8.62
   1  -1  -4  115.75    8.32
  -1  -1   4  126.35    8.69
  -1  -1   4  127.49    8.77
   3   1  -6   11.54    0.80
   3   1  -6   10.93    0.80
  -3   1   6   12.22    0.90
  -3   1   6   12.13    0.81
   3   1  -6   12.00    0.82
  -3   1   6   11.72    0.83
  -3   1   6   10.87    0.80
  -3  -1   6   12.32    0.90
   3  -1  -6   12.12    0.81
  -3  -1   6   11.76    0.81
  -3  -1   6   12.36    0.83
   3  -1  -6   11.73    0.80
   3  -1  -6    9.86    0.79
  -3  -1   6   11.16    0.81
  -5   1   8    0.84    0.14
   5   1  -8    0.70    0.14
  -5   1   8    0.80    0.15
  -5   1   8    0.54    0.16
   5   1  -8    0.67    0.10
   5   1  -8    0.94    0.14
  -5  -1   8    0.58    0.14
   5  -1  -8    0.68    0.13
  -5  -1   8    0.68    0.12
  -5  -1   8    0.85    0.15
   5  -1  -8    0.85    0.14
   5  -1  -8    0.54    0.10
   5  -1  -8    0.65    0.09
  -5  -1   8    0.78    0.17
   7   1 -10    4.34    0.32
  -7   1  10    4.23    0.39
  -7   1  10    4.77    0.42
   7   1 -10    4.93    0.34
  -7   1  10    4.79    0.41
   7   1 -10    4.70    0.34
   7   1 -10    4.14    0.39
   7   1 -10    5.18    0.34
  -7  -1  10    3.56    0.41
   7  -1 -10    4.61    0.34
   7  -1 -10    4.81    0.34
   7  -1 -10    4.48    0.34
  -7  -1  10    4.21    0.45
   7  -1 -10    4.04    0.39
  -7  -1  10    4.86    0.41
   7  -1 -10    4.53    0.33
   9   1 -12    0.97    0.15
   9   1 -12    0.79    0.13
   9   1 -12    0.85    0.14
   9  -1 -12    0.63    0.12
   9  -1 -12    0.73    0.12
   9  -1 -12    0.92    0.13
   9  -1 -12    0.84    0.14
  11   1 -14    0.17    0.07
 -11   1  14   -0.01    0.07
  11   1 -14    0.02    0.06
 -11   1  14    0.08    0.08
 -11  -1  14   -0.01    0.07
 -11  -1  14   -0.01    0.08
  11  -1 -14    0.09    0.08
  11  -1 -14   -0.04    0.06
  10   2  -7    3.30    0.27
  10   2  -7    3.78    0.27
  10   2  -7    3.85    0.28
  10  -2  -7    3.79    0.28
  10  -2  -7    3.69    0.27
  10  -2  -7    3.02    0.27
 -10  -2   7    2.47    0.33
  10  -2  -7    3.22    0.26
   8   2  -5    3.80    0.35
  -8   2   5    3.44    0.36
   8   2  -5    4.12    0.31
  -8   2   5    4.05    0.37
   8   2  -5    4.14    0.31
   8   2  -5    3.98    0.31
  -8   2   5    3.61    0.37
  -8   2   5    3.75    0.39
   8   2  -5    3.69    0.37
   8   2  -5    3.71    0.31
  -8  -2   5    3.74    0.40
  -8  -2   5    4.53    0.38
   8  -2  -5    3.85    0.31
   8  -2  -5    4.19    0.33
   8  -2  -5    4.25    0.31
   8  -2  -5    3.98    0.31
   6   2  -3    8.33    0.57
  -6   2   3    8.08    0.57
  -6   2   3    7.64    0.56
  -6   2   3    8.51    0.59
   6   2  -3    7.92    0.56
   6   2  -3    6.85    0.51
  -6  -2   3    8.17    0.59
   6  -2  -3    6.71    0.51
   6  -2  -3    7.26    0.50
   6  -2  -3    7.26    0.55
  -6  -2   3    7.38    0.55
   6  -2  -3    6.92    0.55
   6  -2  -3    7.11    0.52
  -6  -2   3    8.27    0.58
   6  -2  -3    8.10    0.57
   6  -2  -3    7.49    0.49
  -4   2   1    5.24    0.40
   4   2  -1    5.71    0.41
  -4   2   1    5.43    0.43
   4   2  -1    5.06    0.41
   4   2  -1    5.57    0.41
  -4   2   1    5.59    0.41
   4  -2  -1    5.40    0.40
  -4  -2   1    5.40    0.42
  -4  -2   1    5.43    0.39
  -4  -2   1    5.65    0.41
   4  -2  -1    4.67    0.40
   4  -2  -1    5.53    0.41
   2   2   1   76.84    5.28
   2   2   1   74.87    5.08
  -2   2  -1   72.51    5.00
  -2   2  -1   79.12    5.15
   2   2   1   77.65    5.06
  -2   2  -1   69.48    4.99
   2  -2   1   77.99    5.08
   2  -2   1   65.64    5.09
  -2  -2  -1   74.37    5.01
   2  -2   1   79.07    5.27
  -2  -2  -1   74.90    4.88
  -2  -2  -1   71.73    4.99
  -2  -2  -1   77.88    5.16
   0   2  -3   32.25    2.32
   0   2  -3   31.05    2.12
   0   2   3   32.43    2.24
   0   2   3   31.38    2.16
   0   2  -3   33.04    2.35
   0   2  -3   32.59    2.08
   0   2   3   33.31    2.17
   0   2  -3   30.87    2.13
   0  -2   3   33.40    2.37
   0  -2   3   29.90    2.17
   0  -2  -3   32.40    2.08
   0  -2  -3   30.45    2.13
   0  -2  -3   30.80    2.12
   0  -2   3   30.64    2.13
   2   2  -5   15.76    1.05
  -2   2   5   16.13    1.19
   2   2  -5   15.62    1.09
  -2   2   5   15.24    1.07
   2   2  -5   16.69    1.07
   2   2  -5   14.07    1.08
  -2   2   5   15.06    1.08
  -2  -2   5   15.06    1.09
   2  -2  -5   15.96    1.07
  -2  -2   5   16.35    1.20
  -2  -2   5   15.79    1.10
   2  -2  -5   16.14    1.08
  -2  -2   5   16.56    1.08
  -4   2   7    0.69    0.13
   4   2  -7    0.34    0.07
  -4   2   7    0.48    0.14
   4   2  -7    0.35    0.09
   4   2  -7    0.47    0.12
  -4   2   7    0.35    0.11
   4   2  -7    0.72    0.12
  -4   2   7    0.41    0.07
  -4  -2   7    0.59    0.15
   4  -2  -7    0.38    0.06
  -4  -2   7    0.39    0.11
   4  -2  -7    0.38    0.10
  -4  -2   7    0.33    0.08
   4  -2  -7    0.53    0.11
  -4  -2   7    0.49    0.12
   6   2  -9    6.15    0.43
  -6   2   9    5.76    0.55
   6   2  -9    6.72    0.45
   6   2  -9    6.19    0.43
  -6   2   9    6.76    0.50
  -6   2   9    6.59    0.52
   6   2  -9    6.79    0.51
   6   2  -9    6.03    0.43
  -6   2   9    6.91    0.51
   6   2  -9    7.29    0.50
  -6  -2   9    6.84    0.51
   6  -2  -9    6.22    0.49
  -6  -2   9    6.72    0.57
   6  -2  -9    6.13    0.43
  -6  -2   9    6.25    0.47
   6  -2  -9    6.00    0.43
   6  -2  -9    6.02    0.43
  -6  -2   9    6.10    0.51
   6  -2  -9    6.29    0.45
   8   2 -11   -0.06    0.10
   8   2 -11    0.04    0.16
   8   2 -11   -0.10    0.10
   8   2 -11    0.04    0.09
  -8   2  11   -0.08    0.16
  -8   2  11    0.03    0.19
   8   2 -11   -0.17    0.11
  -8  -2  11    0.09    0.18
   8  -2 -11   -0.05    0.10
   8  -2 -11    0.06    0.10
   8  -2 -11    0.04    0.10
   8  -2 -11   -0.04    0.11
  10   2 -13    0.37    0.08
  10   2 -13    0.43    0.10
  10   2 -13    0.22    0.10
  10  -2 -13    0.46    0.11
  10  -2 -13    0.27    0.10
  10  -2 -13    0.41    0.09
 -10  -2  13    0.30    0.11
 -10  -2  13    0.63    0.13
  11   3  -8    0.23    0.09
  11   3  -8    0.16    0.09
  11  -3  -8    0.09    0.08
  11  -3  -8    0.16    0.08
 -11  -3   8    0.17    0.11
 -11  -3   8    0.08    0.10
   9   3  -6    6.72    0.48
   9   3  -6    6.44    0.50
   9   3  -6    7.56    0.48
   9   3  -6    7.31    0.48
   9  -3  -6    7.06    0.48
  -9  -3   6    6.09    0.51
  -9  -3   6    6.78    0.59
   9  -3  -6    6.81    0.50
   9  -3  -6    7.03    0.48
   9  -3  -6    6.89    0.48
   7   3  -4   -0.09    0.08
  -7   3   4    0.03    0.14
  -7   3   4    0.10    0.12
   7   3  -4    0.04    0.12
   7   3  -4    0.04    0.07
   7   3  -4   -0.17    0.10
  -7   3   4    0.05    0.13
  -7  -3   4    0.01    0.10
   7  -3  -4    0.13    0.10
  -7  -3   4    0.03    0.13
   7  -3  -4   -0.05    0.09
   7  -3  -4    0.03    0.10
  -7  -3   4    0.04    0.15
   7  -3  -4    0.11    0.08
   7  -3  -4    0.19    0.09
   7  -3  -4    0.11    0.09
   5   3  -2    1.44    0.18
  -5   3   2    1.33    0.19
   5   3  -2    1.39    0.17
  -5   3   2    1.71    0.21
  -5   3   2    1.31    0.18
   5   3  -2    1.68    0.19
  -5  -3   2    1.27    0.19
   5  -3  -2    1.35    0.16
  -5  -3   2    1.31    0.20
  -5  -3   2    1.27    0.16
  -3   3   0   20.09    1.42
   3   3   0   20.99    1.40
   3   3   0   19.60    1.45
  -3   3   0   20.23    1.38
   3   3   0   21.48    1.40
  -3   3   0   20.80    1.37
   3  -3   0   20.54    1.44
  -3  -3   0   19.14    1.37
  -3  -3   0   20.88    1.39
  -3  -3   0   20.21    1.42
  -3  -3   0   18.53    1.33
   3  -3   0   21.15    1.40
   1   3   2  127.27    8.54
  -1   3  -2  129.81    8.40
  -1   3  -2  130.11    8.21
   1   3   2  125.30    8.52
   1   3   2  124.17    8.88
  -1   3  -2  127.85    8.66
   1  -3   2  128.13    8.58
  -1  -3  -2  124.01    8.40
  -1  -3  -2  127.44    8.67
  -1  -3  -2  115.47    8.21
   1   3  -4    3.15    0.26
   1   3  -4    3.24    0.27
   1   3  -4    3.10    0.24
  -1   3   4    3.31    0.29
  -1   3   4    3.50    0.25
  -1   3   4    3.69    0.25
  -1  -3   4    2.85    0.24
  -1  -3   4    3.35    0.27
  -1  -3   4    3.24    0.30
   1  -3  -4    3.17    0.25
  -1  -3   4    3.29    0.25
   3   3  -6   25.65    1.72
   3   3  -6   24.42    1.71
  -3   3   6   23.08    1.71
  -3   3   6   25.36    1.88
  -3   3   6   25.54    1.70
   3   3  -6   26.55    1.69
  -3   3   6   25.42    1.75
  -3  -3   6   26.18    1.89
  -3  -3   6   22.65    1.67
   3  -3  -6   24.18    1.70
   3  -3  -6   25.98    1.69
  -3  -3   6   23.94    1.74
  -3  -3   6   25.97    1.70
   5   3  -8    5.69    0.43
  -5   3   8    6.33    0.45
  -5   3   8    6.22    0.47
   5   3  -8    5.87    0.46
  -5   3   8    5.45    0.49
   5   3  -8    5.73    0.44
   5  -3  -8    4.87    0.38
   5  -3  -8    5.43    0.40
   5  -3  -8    5.50    0.38
  -5  -3   8    5.81    0.45
   5  -3  -8    5.18    0.43
  -5  -3   8    6.40    0.45
  -5  -3   8    6.27    0.51
   5  -3  -8    5.50    0.39
   7   3 -10    3.35    0.26
  -7   3  10    3.43    0.32
  -7   3  10    3.33    0.32
   7   3 -10    3.16    0.25
   7   3 -10    2.81    0.32
   7   3 -10    2.73    0.25
  -7   3  10    2.70    0.35
   7   3 -10    3.04    0.26
  -7  -3  10    2.77    0.36
   7  -3 -10    3.52    0.26
   7  -3 -10    2.93    0.25
  -7  -3  10    3.02    0.34
  -7  -3  10    2.33    0.31
   7  -3 -10    3.27    0.26
   7  -3 -10    3.10    0.25
   9   3 -12    0.18    0.09
   9   3 -12    0.38    0.11
   9   3 -12    0.12    0.11
   9  -3 -12    0.31    0.10
   9  -3 -12    0.18    0.10
  -9  -3  12    0.19    0.10
   9  -3 -12    0.12    0.12
   9  -3 -12    0.28    0.10
  -9  -3  12    0.35    0.13
  11   3 -14    0.00    0.07
 -11  -3  14    0.02    0.08
  11  -3 -14   -0.12    0.07
  11  -3 -14    0.04    0.06
  10   4  -7    0.02    0.10
  10   4  -7    0.24    0.11
 -10  -4   7    0.07    0.11
 -10  -4   7    0.23    0.12
  10  -4  -7    0.02    0.10
  10  -4  -7    0.02    0.10
  10  -4  -7   -0.01    0.08
  10  -4  -7    0.09    0.11
   8   4  -5    0.48    0.10
   8   4  -5    0.29    0.11
  -8   4   5    0.25    0.19
   8   4  -5    0.47    0.12
   8   4  -5    0.38    0.17
   8   4  -5    0.27    0.15
   8   4  -5    0.36    0.11
  -8   4   5    0.21    0.17
  -8   4   5    0.49    0.18
  -8  -4   5    0.44    0.17
   8  -4  -5    0.59    0.11
  -8  -4   5    0.28    0.13
  -8  -4   5    0.37    0.19
   8  -4  -5    0.15    0.12
   8  -4  -5    0.59    0.12
   8  -4  -5    0.31    0.11
  -8  -4   5    0.57    0.18
   6   4  -3    4.69    0.43
   6   4  -3    5.94    0.43
  -6   4   3    5.67    0.42
  -6   4   3    5.86    0.45
  -6   4   3    4.81    0.44
   6   4  -3    5.79    0.44
  -6  -4   3    4.88    0.40
   6  -4  -3    5.10    0.41
   6  -4  -3    5.70    0.37
  -6  -4   3    6.51    0.45
  -6  -4   3    5.76    0.46
   6  -4  -3    5.34    0.38
   6  -4  -3    5.08    0.37
   6  -4  -3    5.33    0.39
  -4   4   1    1.51    0.20
   4   4  -1    1.77    0.20
   4   4  -1    2.06    0.20
   4   4  -1    1.98    0.20
  -4   4   1    2.00    0.20
  -4   4   1    2.05    0.18
  -4  -4   1    1.73    0.20
  -4  -4   1    1.36    0.14
  -4  -4   1    1.93    0.21
  -4  -4   1    1.60    0.16
   2   4   1   76.47    5.08
  -2   4  -1   75.40    5.01
  -2   4  -1   79.86    5.16
  -2   4  -1   71.40    5.01
   2   4   1   73.54    5.29
   2   4   1   79.62    5.09
  -2  -4  -1   75.07    5.03
  -2  -4  -1   66.08    5.00
  -2  -4  -1   77.13    5.17
   0   4  -3   30.30    2.25
   0   4  -3   31.97    2.01
   0   4   3   31.16    2.09
   0   4  -3   31.76    2.28
   0   4   3   31.08    2.18
   0   4   3   29.53    2.11
   0   4  -3   30.12    2.06
   0   4  -3   29.56    2.05
   0   4   3   29.77    2.08
   0   4  -3   32.36    2.10
   0  -4   3   32.57    2.30
   0  -4   3   28.98    2.06
  -2   4   5    0.11    0.05
  -2   4   5    0.06    0.08
   2   4  -5    0.21    0.09
  -2   4   5    0.07    0.08
   2   4  -5    0.13    0.08
   2   4  -5    0.19    0.07
   2   4  -5    0.17    0.08
  -2  -4   5    0.26    0.11
  -2  -4   5    0.38    0.09
  -2  -4   5    0.24    0.06
  -4   4   7    4.77    0.44
  -4   4   7    5.14    0.41
   4   4  -7    5.17    0.39
   4   4  -7    5.15    0.39
   4   4  -7    4.43    0.39
  -4   4   7    5.29    0.39
   4   4  -7    5.83    0.41
   4  -4  -7    4.47    0.37
  -4  -4   7    5.34    0.46
  -4  -4   7    4.50    0.39
  -4  -4   7    5.11    0.39
   6   4  -9    2.00    0.22
  -6   4   9    1.71    0.23
   6   4  -9    1.72    0.20
   6   4  -9    1.53    0.24
  -6   4   9    1.51    0.24
  -6   4   9    1.76    0.23
   6  -4  -9    1.80    0.17
  -6  -4   9    1.86    0.25
   6  -4  -9    1.38    0.16
   6  -4  -9    1.28    0.17
   6  -4  -9    1.57    0.17
  -6  -4   9    1.59    0.26
   6  -4  -9    1.61    0.17
  -6  -4   9    1.38    0.22
   8   4 -11    2.55    0.24
   8   4 -11    2.35    0.21
   8   4 -11    2.11    0.22
   8   4 -11    2.44    0.23
   8  -4 -11    2.66    0.24
  -8  -4  11    2.03    0.22
  -8  -4  11    2.36    0.23
   8  -4 -11    2.49    0.22
   8  -4 -11    2.48    0.23
   8  -4 -11    2.06    0.22
  10   4 -13    0.03    0.10
  10   4 -13    0.02    0.08
  10  -4 -13    0.07    0.08
 -10  -4  13    0.07    0.11
 -10  -4  13    0.12    0.09
  10  -4 -13    0.04    0.09
  10  -4 -13    0.05    0.07
  11   5  -8    0.00    0.08
  11   5  -8    0.15    0.07
 -11  -5   8   -0.02    0.08
 -11  -5   8    0.14    0.09
  11  -5  -8    0.10    0.07
  11  -5  -8    0.06    0.08
   9   5  -6    2.89    0.24
   9   5  -6    3.26    0.24
   9   5  -6    2.38    0.22
   9   5  -6    2.16    0.23
  -9  -5   6    1.54    0.31
   9  -5  -6    2.57    0.24
  -9  -5   6    2.82    0.27
   9  -5  -6    2.64    0.23
   9  -5  -6    3.05    0.24
  -9  -5   6    2.30    0.24
   9  -5  -6    2.62    0.23
  -9  -5   6    2.85    0.25
  -7   5   4    1.25    0.22
   7   5  -4    0.96    0.19
  -7   5   4    1.16    0.22
   7   5  -4    1.14    0.19
  -7  -5   4    1.47    0.22
   7  -5  -4    1.43    0.18
  -7  -5   4    1.29    0.18
  -7  -5   4    1.01    0.22
   7  -5  -4    1.09    0.15
  -7  -5   4    1.21    0.20
   7  -5  -4    1.29    0.17
   7  -5  -4    1.09    0.17
   7  -5  -4    1.29    0.16
   5   5  -2   16.57    1.20
   5   5  -2   17.04    1.16
  -5   5   2   17.56    1.15
  -5   5   2   16.45    1.13
   5   5  -2   17.04    1.16
  -5   5   2   17.52    1.18
   5  -5  -2   15.01    1.04
   5  -5  -2   16.10    1.08
   5  -5  -2   15.73    1.03
   5  -5  -2   14.94    1.08
  -5  -5   2   17.15    1.18
   5  -5  -2   15.31    1.16
  -5  -5   2   17.91    1.15
  -3   5   0    9.00    0.62
   3   5   0    8.68    0.62
   3   5   0    8.28    0.59
   3   5   0    8.50    0.66
  -3   5   0    8.87    0.60
   3   5   0    9.70    0.63
  -3   5   0    8.54    0.63
  -3  -5   0    9.65    0.63
  -3  -5   0    8.29    0.64
  -3  -5   0    7.70    0.60
  -1   5  -2   20.48    1.45
   1   5   2   21.18    1.43
  -1   5  -2   21.74    1.39
   1   5   2   20.74    1.44
  -1   5  -2   20.89    1.42
  -1   5  -2   20.98    1.41
   1   5   2   22.06    1.51
  -1  -5  -2   21.32    1.47
  -1  -5  -2   19.73    1.41
   1   5  -4    1.41    0.14
   1   5  -4    1.22    0.18
  -1   5   4    1.68    0.15
   1   5  -4    1.62    0.17
  -1   5   4    1.45    0.14
   1   5  -4    1.39    0.16
  -1   5   4    1.42    0.18
  -1   5   4    1.26    0.12
  -1  -5   4    1.50    0.15
  -1  -5   4    1.33    0.21
   3   5  -6    0.10    0.11
  -3   5   6    0.22    0.06
  -3   5   6    0.31    0.09
  -3   5   6    0.13    0.09
   3   5  -6   -0.11    0.08
   3   5  -6   -0.08    0.09
  -3  -5   6    0.02    0.12
  -3  -5   6    0.16    0.07
  -3  -5   6    0.01    0.09
  -5   5   8    0.10    0.12
   5   5  -8    0.00    0.09
   5   5  -8   -0.08    0.12
  -5   5   8    0.14    0.11
   5   5  -8    0.00    0.10
   5   5  -8    0.07    0.10
  -5   5   8    0.11    0.13
   5  -5  -8    0.11    0.08
   5  -5  -8    0.16    0.08
  -5  -5   8    0.05    0.09
   5  -5  -8    0.00    0.11
   5  -5  -8    0.14    0.08
   5  -5  -8    0.04    0.07
  -5  -5   8    0.02    0.08
   5  -5  -8   -0.02    0.07
  -5  -5   8    0.03    0.09
  -5  -5   8   -0.03    0.15
   5  -5  -8    0.01    0.08
  -5  -5   8   -0.02    0.12
   7   5 -10    1.05    0.16
   7   5 -10    1.55    0.25
   7   5 -10    1.15    0.16
  -7   5  10    1.54    0.24
  -7   5  10    1.22    0.24
  -7   5  10    1.51    0.23
   7   5 -10    1.18    0.20
   7  -5 -10    1.32    0.17
   7  -5 -10    1.64    0.18
  -7  -5  10    1.59    0.21
   7  -5 -10    1.58    0.18
  -7  -5  10    1.53    0.24
  -7  -5  10    1.50    0.18
  -7  -5  10    1.08    0.16
   7  -5 -10    1.23    0.15
   7  -5 -10    1.38    0.18
  -7  -5  10    1.26    0.15
   9   5 -12    0.06    0.08
   9   5 -12    0.07    0.11
   9   5 -12   -0.01    0.10
  -9  -5  12    0.10    0.10
   9  -5 -12    0.17    0.10
   9  -5 -12    0.12    0.11
  -9  -5  12    0.00    0.12
   9  -5 -12    0.01    0.09
   9  -5 -12   -0.07    0.09
  -9  -5  12    0.26    0.11
  11   5 -14    0.23    0.07
  11  -5 -14    0.47    0.08
 -11  -5  14    0.27    0.08
  10   6  -7    0.26    0.11
  10   6  -7    0.14    0.09
 -10  -6   7    0.29    0.11
 -10  -6   7    0.08    0.12
  10  -6  -7    0.07    0.10
  10  -6  -7    0.16    0.09
  10  -6  -7   -0.01    0.08
  10  -6  -7    0.19    0.10
   8   6  -5   15.90    1.22
   8   6  -5   16.44    1.13
   8   6  -5   17.23    1.13
  -8   6   5   16.06    1.21
  -8  -6   5   16.88    1.32
   8  -6  -5   15.99    1.21
   8  -6  -5   18.02    1.13
  -8  -6   5   17.11    1.18
   8  -6  -5   17.86    1.14
  -8  -6   5   17.43    1.11
  -8  -6   5   13.23    1.25
   8  -6  -5   18.71    1.09
  -8  -6   5   18.70    1.14
   8  -6  -5   17.61    1.10
   6   6  -3    2.48    0.26
   6   6  -3    2.27    0.26
  -6   6   3    2.30    0.27
   6   6  -3    2.18    0.22
   6   6  -3    2.43    0.25
  -6   6   3    2.25    0.26
   6  -6  -3    2.59    0.22
  -6  -6   3    2.14    0.27
  -6  -6   3    2.14    0.22
  -6  -6   3    1.99    0.23
   6  -6  -3    2.08    0.22
  -6  -6   3    2.69    0.27
  -6  -6   3    2.11    0.21
   6  -6  -3    2.22    0.20
   6  -6  -3    2.22    0.20
   6  -6  -3    2.42    0.20
   6  -6  -3    2.07    0.20
   6  -6  -3    2.75    0.22
   4   6  -1   72.77    4.75
   4   6  -1   67.31    4.94
  -4   6   1   68.56    4.82
   4   6  -1   73.75    4.74
  -4   6   1   68.53    4.67
  -4   6   1   68.65    4.67
  -4  -6   1   71.86    4.69
  -4  -6   1   65.49    4.82
   2   6   1    5.43    0.41
  -2   6  -1    5.76    0.40
  -2   6  -1    5.34    0.39
  -2   6  -1    5.82    0.40
  -2   6  -1    5.27    0.38
   2   6   1    5.60    0.42
   2   6   1    5.66    0.44
  -2  -6  -1    4.71    0.38
  -2  -6  -1    5.70    0.43
   0   6  -3   13.01    0.90
   0   6   3   11.31    0.81
   0   6  -3   11.47    0.88
   0   6   3   11.58    0.82
   0   6  -3   10.95    0.78
   0   6  -3   11.40    0.81
   0   6   3   12.37    0.86
   0   6  -3   12.21    0.83
   2   6  -5   16.69    1.17
   2   6  -5   18.33    1.24
   2   6  -5   18.90    1.24
  -2   6   5   16.93    1.21
   2   6  -5   17.05    1.21
  -2   6   5   17.64    1.22
  -2   6   5   18.96    1.23
  -2   6   5   17.83    1.26
  -2   6   5   18.83    1.35
  -2  -6   5   19.29    1.37
  -2  -6   5   16.62    1.21
  -2  -6   5   16.38    1.23
   4   6  -7    0.00    0.10
   4   6  -7    0.26    0.12
   4   6  -7   -0.01    0.09
  -4   6   7   -0.04    0.11
   4   6  -7   -0.18    0.10
  -4   6   7    0.16    0.10
  -4   6   7    0.11    0.10
  -4  -6   7   -0.02    0.08
   4  -6  -7   -0.01    0.07
  -4  -6   7   -0.01    0.13
   4  -6  -7    0.10    0.07
   4  -6  -7    0.16    0.08
  -4  -6   7   -0.03    0.08
  -4  -6   7    0.04    0.08
  -4  -6   7    0.11    0.09
   4  -6  -7    0.02    0.08
   4  -6  -7   -0.06    0.07
  -4  -6   7    0.14    0.11
   4  -6  -7   -0.04    0.10
   6   6  -9   14.10    1.01
  -6   6   9   14.20    1.04
  -6   6   9   15.67    1.02
   6   6  -9   13.18    0.99
  -6   6   9   13.50    1.00
   6   6  -9   13.79    1.02
   6  -6  -9   13.15    0.91
   6  -6  -9   14.07    0.89
  -6  -6   9   13.82    1.01
  -6  -6   9   13.91    1.13
   6  -6  -9   14.77    0.93
   6  -6  -9   13.48    0.90
  -6  -6   9   13.14    0.91
  -6  -6   9   14.55    0.93
  -6  -6   9   12.84    0.96
   6  -6  -9   14.14    0.91
  -6  -6   9   14.32    0.98
   8   6 -11   14.51    1.01
   8   6 -11   16.14    1.01
   8   6 -11   16.79    1.06
  -8  -6  11   16.26    1.10
   8  -6 -11   16.44    1.06
   8  -6 -11   15.75    1.02
   8  -6 -11   15.18    1.01
   8  -6 -11   15.25    1.02
  -8  -6  11   16.11    1.05
  -8  -6  11   15.09    1.02
  10   6 -13    0.05    0.08
  10   6 -13    0.07    0.09
 -10  -6  13    0.03    0.11
  10  -6 -13    0.17    0.07
 -10  -6  13    0.08    0.08
  10  -6 -13    0.11    0.07
  10  -6 -13    0.10    0.08
  11   7  -8    0.23    0.08
  11   7  -8    0.23    0.07
  11  -7  -8    0.17    0.07
  11  -7  -8    0.42    0.08
 -11  -7   8    0.25    0.09
 -11  -7   8    0.24    0.08
   9   7  -6    3.38    0.26
   9   7  -6    3.20    0.26
   9   7  -6    2.43    0.25
  -9  -7   6    4.00    0.30
   9  -7  -6    2.71    0.25
  -9  -7   6    2.99    0.31
   9  -7  -6    3.05    0.25
   9  -7  -6    2.88    0.26
   9  -7  -6    2.60    0.26
  -9  -7   6    3.84    0.28
  -7   7   4    0.34    0.17
   7   7  -4    0.04    0.14
  -7   7   4    0.12    0.18
   7   7  -4   -0.01    0.15
  -7   7   4    0.14    0.16
  -7  -7   4    0.15    0.15
  -7  -7   4   -0.02    0.17
   7  -7  -4    0.13    0.09
  -7  -7   4    0.25    0.11
   7  -7  -4    0.10    0.10
   7  -7  -4    0.16    0.11
   7  -7  -4    0.06    0.10
   7  -7  -4   -0.02    0.10
   7  -7  -4    0.09    0.10
  -7  -7   4    0.04    0.12
   7  -7  -4    0.11    0.12
  -7  -7   4    0.07    0.11
  -7  -7   4   -0.14    0.16
   5   7  -2    8.28    0.62
  -5   7   2    8.32    0.59
   5   7  -2    8.68    0.60
   5   7  -2    7.90    0.60
  -5   7   2    7.90    0.60
   5  -7  -2    8.54    0.52
  -5  -7   2    7.72    0.53
  -5  -7   2    7.76    0.60
   5  -7  -2    8.41    0.52
   5  -7  -2    7.49    0.52
  -5  -7   2    7.62    0.54
  -5  -7   2    7.63    0.63
   5  -7  -2    7.46    0.58
  -5  -7   2    6.98    0.56
   5  -7  -2    7.76    0.55
   5  -7  -2    8.65    0.54
   5  -7  -2    6.86    0.58
   5  -7  -2    7.88    0.58
   5  -7  -2    8.57    0.51
   5  -7  -2    7.71    0.56
  -5  -7   2    8.32    0.60
   5  -7  -2    7.28    0.56
   5  -7  -2    7.47    0.54
   5  -7  -2    7.31    0.53
   5  -7  -2    7.21    0.56
  -3   7   0    1.35    0.18
  -3   7   0    1.45    0.17
   3   7   0    1.53    0.19
  -3   7   0    1.67    0.15
   3   7   0    1.14    0.16
  -3   7   0    1.70    0.17
   3   7   0    1.07    0.17
  -3  -7   0    0.96    0.16
  -3  -7   0    1.62    0.19
  -1   7  -2    1.65    0.18
   1   7   2    2.00    0.22
   1   7   2    2.14    0.18
  -1   7  -2    1.34    0.15
  -1   7  -2    1.85    0.16
  -1   7  -2    1.91    0.22
   1   7   2    1.63    0.19
  -1   7  -2    1.53    0.15
  -1   7   4    5.27    0.38
  -1   7   4    4.63    0.36
  -1   7   4    5.69    0.39
   1   7  -4    5.02    0.39
   1   7  -4    4.70    0.37
   1   7  -4    4.39    0.35
   1   7  -4    5.64    0.40
  -1   7   4    4.79    0.36
  -3   7   6    1.83    0.17
  -3   7   6    2.25    0.22
  -3   7   6    1.83    0.20
   3   7  -6    2.14    0.23
   3   7  -6    1.94    0.21
   3   7  -6    2.19    0.23
   3  -7  -6    1.88    0.19
   3  -7  -6    1.71    0.18
  -3  -7   6    1.95    0.19
   3  -7  -6    1.88    0.17
  -3  -7   6    2.03    0.21
   3  -7  -6    1.62    0.17
   3  -7  -6    2.10    0.18
  -3  -7   6    1.38    0.18
   3  -7  -6    2.37    0.20
  -3  -7   6    2.13    0.28
   5   7  -8    0.23    0.12
   5   7  -8    0.01    0.13
   5   7  -8   -0.01    0.12
  -5   7   8    0.12    0.12
   5   7  -8    0.09    0.11
  -5   7   8   -0.02    0.13
   5  -7  -8    0.12    0.09
   5  -7  -8    0.03    0.09
   5  -7  -8    0.03    0.08
  -5  -7   8   -0.03    0.08
   5  -7  -8    0.11    0.08
   5  -7  -8    0.16    0.12
   5  -7  -8   -0.07    0.09
   5  -7  -8    0.10    0.11
  -5  -7   8    0.00    0.09
  -5  -7   8    0.27    0.10
  -5  -7   8    0.07    0.10
   5  -7  -8   -0.01    0.09
   5  -7  -8   -0.10    0.08
  -5  -7   8   -0.03    0.12
  -7   7  10    4.35    0.41
   7   7 -10    3.83    0.39
  -7   7  10    3.63    0.40
  -7   7  10    3.46    0.41
   7   7 -10    4.43    0.42
  -7  -7  10    3.16    0.33
  -7  -7  10    4.09    0.35
   7  -7 -10    4.01    0.32
   7  -7 -10    4.49    0.31
   7  -7 -10    3.81    0.32
   7  -7 -10    4.11    0.32
  -7  -7  10    4.71    0.36
   7  -7 -10    4.16    0.32
  -7  -7  10    4.42    0.41
  -7  -7  10    4.37    0.32
   7  -7 -10    4.84    0.33
   9   7 -12    0.05    0.07
   9   7 -12    0.04    0.09
   9   7 -12    0.06    0.10
   9  -7 -12    0.14    0.10
  -9  -7  12   -0.03    0.09
  -9  -7  12   -0.04    0.11
   9  -7 -12    0.03    0.08
   9  -7 -12    0.10    0.09
   9  -7 -12   -0.05    0.09
  -9  -7  12    0.31    0.12
  10   8  -7    0.46    0.11
  10   8  -7    0.42    0.09
  10  -8  -7    0.38    0.10
  10  -8  -7    0.24    0.09
  10  -8  -7    0.59    0.10
  10  -8  -7    0.45    0.11
 -10  -8   7    0.63    0.12
 -10  -8   7    0.55    0.13
   8   8  -5    8.70    0.60
   8  -8  -5    8.99    0.59
   8  -8  -5    9.49    0.60
  -8  -8   5    8.22    0.61
   8  -8  -5    8.87    0.61
  -8  -8   5    9.01    0.60
  -8  -8   5    8.81    0.63
   8  -8  -5    8.39    0.58
   8  -8  -5    8.49    0.65
  -8  -8   5    7.82    0.71
   8  -8  -5    8.35    0.58
   6   8  -3    7.48    0.64
   6   8  -3    6.84    0.60
  -6   8   3    8.11    0.62
  -6   8   3    7.41    0.61
   6   8  -3    8.14    0.62
   6   8  -3    8.28    0.63
  -6   8   3    7.94    0.63
   6  -8  -3    8.72    0.56
  -6  -8   3    7.98    0.66
   6  -8  -3    7.84    0.58
  -6  -8   3    8.42    0.56
   6  -8  -3    8.58    0.57
  -6  -8   3    8.30    0.63
   6  -8  -3    8.88    0.54
   6  -8  -3    7.08    0.58
   6  -8  -3    8.06    0.59
   6  -8  -3    7.73    0.54
   6  -8  -3    8.16    0.60
  -6  -8   3    7.84    0.58
  -6  -8   3    6.74    0.62
   6  -8  -3    7.59    0.61
   6  -8  -3    7.98    0.54
  -6  -8   3    8.21    0.55
   6  -8  -3    8.46    0.54
  -4   8   1    3.03    0.28
   4   8  -1    2.69    0.28
   4   8  -1    3.62    0.30
  -4   8   1    3.52    0.29
  -4   8   1    3.31    0.28
   4   8  -1    3.08    0.31
   4  -8  -1    3.03    0.24
   4  -8  -1    2.80    0.27
   4  -8  -1    3.22    0.26
  -4  -8   1    3.11    0.29
   4  -8  -1    3.06    0.23
   4  -8  -1    2.73    0.27
   4  -8  -1    2.96    0.27
   4  -8  -1    3.00    0.26
   4  -8  -1    3.27    0.26
   4  -8  -1    3.16    0.26
   4  -8  -1    3.17    0.25
   4  -8  -1    3.15    0.25
  -4  -8   1    2.70    0.25
  -4  -8   1    3.09    0.26
   4  -8  -1    2.55    0.23
   4  -8  -1    3.36    0.26
  -4  -8   1    3.25    0.30
   4  -8  -1    3.38    0.30
   4  -8  -1    3.13    0.30
   4  -8  -1    3.14    0.23
   4  -8  -1    3.14    0.26
  -4  -8   1    2.63    0.25
   4  -8  -1    3.22    0.26
   4  -8  -1    3.04    0.24
   4  -8  -1    3.28    0.25
  -4  -8   1    2.60    0.29
  -4  -8   1    2.47    0.25
  -2   8  -1    1.91    0.17
   2   8   1    2.11    0.24
   2   8   1    2.48    0.20
   2   8   1    1.41    0.20
  -2   8  -1    1.29    0.16
  -2   8  -1    1.93    0.17
  -2   8  -1    2.05    0.19
  -2   8  -1    1.47    0.19
   0   8  -3   33.17    2.34
   0   8  -3   36.08    2.66
   0   8   3   36.38    2.45
   0   8   3   34.68    2.43
   0   8   3   38.45    2.55
   0   8  -3   34.82    2.63
   0   8  -3   37.46    2.45
   0   8  -3   34.96    2.40
   2   8  -5    6.76    0.46
   2   8  -5    5.91    0.45
  -2   8   5    6.91    0.49
   2   8  -5    5.73    0.43
  -2   8   5    6.08    0.43
  -2   8   5    6.03    0.44
   2  -8  -5    5.82    0.43
   2  -8  -5    6.04    0.44
   2  -8  -5    5.35    0.41
  -2  -8   5    4.83    0.42
   2  -8  -5    5.00    0.39
  -2  -8   5    5.87    0.44
   4   8  -7    0.82    0.16
  -4   8   7    0.92    0.17
  -4   8   7    0.87    0.15
  -4   8   7    0.71    0.15
   4   8  -7    0.71    0.14
   4   8  -7    0.72    0.17
   4   8  -7    0.96    0.18
   4  -8  -7    0.96    0.15
   4  -8  -7    0.85    0.13
  -4  -8   7    0.55    0.15
  -4  -8   7    0.86    0.12
   4  -8  -7    0.77    0.13
   4  -8  -7    0.98    0.12
  -4  -8   7    1.06    0.13
   4  -8  -7    1.03    0.15
   4  -8  -7    0.84    0.12
   4  -8  -7    1.10    0.13
  -4  -8   7    0.78    0.12
   4  -8  -7    1.04    0.14
   4  -8  -7    0.92    0.14
   4  -8  -7    1.12    0.14
   4  -8  -7    0.84    0.14
   4  -8  -7    1.18    0.14
   4  -8  -7    0.92    0.13
   4  -8  -7    0.63    0.12
  -4  -8   7    0.98    0.13
  -6   8   9    6.60    0.59
   6   8  -9    6.35    0.57
   6   8  -9    6.77    0.58
  -6   8   9    7.10    0.58
  -6   8   9    6.71    0.56
   6  -8  -9    6.50    0.50
   6  -8  -9    7.68    0.49
  -6  -8   9    7.25    0.53
  -6  -8   9    6.46    0.52
   6  -8  -9    7.73    0.54
   6  -8  -9    7.01    0.49
  -6  -8   9    6.51    0.57
   6  -8  -9    7.12    0.49
   6  -8  -9    7.53    0.50
  -6  -8   9    7.18    0.51
   6  -8  -9    7.53    0.51
  -6  -8   9    7.60    0.50
   8   8 -11    0.00    0.09
   8   8 -11    0.21    0.11
   8  -8 -11    0.07    0.10
  -8  -8  11    0.08    0.12
  -8  -8  11    0.18    0.12
   8  -8 -11    0.04    0.10
  -8  -8  11    0.15    0.11
   8  -8 -11    0.17    0.11
   8  -8 -11   -0.07    0.11
  10   8 -13    1.86    0.16
  10   8 -13    1.86    0.16
  10  -8 -13    1.73    0.16
  10  -8 -13    2.08    0.16
 -10  -8  13    1.93    0.17
 -10  -8  13    2.04    0.18
   9   9  -6   -0.03    0.09
   9   9  -6    0.04    0.09
   9  -9  -6    0.01    0.10
  -9  -9   6    0.01    0.12
   9  -9  -6   -0.01    0.11
   9  -9  -6    0.15    0.09
  -9  -9   6   -0.15    0.12
   9  -9  -6    0.04    0.10
  -7  -9   4    5.38    0.41
   7  -9  -4    5.38    0.39
   7  -9  -4    5.86    0.41
   7  -9  -4    5.28    0.39
  -7  -9   4    4.52    0.41
  -7  -9   4    4.94    0.47
   7  -9  -4    5.20    0.42
   7  -9  -4    5.20    0.38
   7  -9  -4    5.49    0.43
  -7  -9   4    5.62    0.42
   7  -9  -4    5.21    0.38
  -5   9   2    0.38    0.16
   5   9  -2    0.11    0.12
   5   9  -2    0.15    0.14
   5   9  -2    0.19    0.14
  -5   9   2    0.25    0.14
  -5   9   2    0.30    0.14
  -5  -9   2    0.31    0.10
   5  -9  -2    0.18    0.09
   5  -9  -2    0.42    0.11
   5  -9  -2    0.09    0.10
   5  -9  -2    0.36    0.10
  -5  -9   2    0.17    0.14
   5  -9  -2    0.16    0.11
   5  -9  -2    0.16    0.10
   5  -9  -2    0.29    0.10
   5  -9  -2    0.47    0.12
   5  -9  -2    0.25    0.11
  -5  -9   2    0.24    0.11
   5  -9  -2    0.15    0.11
  -5  -9   2    0.12    0.11
   5  -9  -2    0.24    0.09
   5  -9  -2   -0.17    0.10
   5  -9  -2    0.02    0.12
   5  -9  -2    0.12    0.09
  -5  -9   2    0.46    0.14
  -3   9   0    0.36    0.10
   3   9   0    0.40    0.14
   3   9   0    0.48    0.13
  -3   9   0    0.42    0.12
   3   9   0    0.47    0.12
  -3   9   0    0.30    0.10
   3  -9   0    0.31    0.11
  -3  -9   0    0.29    0.10
  -3  -9   0    0.31    0.11
   3  -9   0    0.53    0.12
   3  -9   0    0.36    0.10
   3  -9   0    0.34    0.09
   3  -9   0    0.44    0.11
   3  -9   0    0.35    0.10
   3  -9   0    0.34    0.10
  -3  -9   0    0.44    0.10
   3  -9   0    0.40    0.10
   3  -9   0    0.36    0.09
   3  -9   0    0.39    0.09
  -3  -9   0    0.35    0.09
   3  -9   0    0.49    0.12
   3  -9   0    0.31    0.09
   3  -9   0    0.31    0.11
   3  -9   0    0.49    0.10
   3  -9   0    0.25    0.09
  -3  -9   0    0.47    0.11
   3  -9   0    0.18    0.10
   3  -9   0    0.34    0.11
   3  -9   0    0.42    0.11
  -3  -9   0    0.35    0.13
   3  -9   0    0.33    0.10
   3  -9   0    0.41    0.09
   1   9   2   -0.03    0.11
   1   9   2   -0.05    0.09
  -1   9  -2    0.10    0.09
  -1   9  -2    0.10    0.08
   1   9   2    0.18    0.08
  -1   9  -2   -0.05    0.06
  -1   9  -2    0.17    0.11
  -1   9  -2    0.05    0.10
  -1  -9  -2    0.05    0.08
   1  -9   2    0.02    0.08
   1  -9   2    0.10    0.07
   1  -9   2   -0.04    0.08
   1  -9   2    0.12    0.08
  -1  -9  -2    0.10    0.08
   1  -9   2   -0.09    0.07
   1  -9   2    0.08    0.09
   1  -9   2    0.03    0.07
   1  -9   2    0.00    0.09
   1  -9   2   -0.03    0.07
  -1  -9  -2    0.04    0.10
  -1   9   4    2.52    0.22
   1   9  -4    2.53    0.24
   1   9  -4    2.56    0.25
   1   9  -4    2.27    0.22
  -1   9   4    2.82    0.23
  -1   9   4    2.60    0.20
   1  -9  -4    2.00    0.21
   1  -9  -4    2.19    0.20
   1  -9  -4    2.06    0.21
   1  -9  -4    1.95    0.23
   1  -9  -4    2.08    0.19
   1  -9  -4    2.38    0.21
   1  -9  -4    1.83    0.19
   1  -9  -4    2.33    0.22
   1  -9  -4    2.24    0.20
   1  -9  -4    2.23    0.20
  -1  -9   4    1.97    0.20
   1  -9  -4    2.37    0.22
   1  -9  -4    1.93    0.22
   1  -9  -4    2.19    0.19
   1  -9  -4    2.17    0.19
   1  -9  -4    2.53    0.22
  -1  -9   4    2.18    0.21
  -1  -9   4    2.17    0.22
   1  -9  -4    2.06    0.25
  -1  -9   4    2.31    0.22
   1  -9  -4    2.00    0.20
   1  -9  -4    2.06    0.19
   1  -9  -4    2.11    0.22
   1  -9  -4    2.20    0.19
  -3   9   6    1.74    0.21
  -3   9   6    2.11    0.23
   3   9  -6    1.96    0.24
  -3   9   6    2.04    0.23
   3   9  -6    1.85    0.24
   3   9  -6    2.48    0.26
   3   9  -6    1.44    0.22
   3  -9  -6    2.19    0.22
   3  -9  -6    2.00    0.19
   3  -9  -6    1.96    0.21
   3  -9  -6    1.85    0.18
  -3  -9   6    1.78    0.20
   3  -9  -6    1.92    0.18
  -3  -9   6    1.56    0.21
   3  -9  -6    2.06    0.25
   3  -9  -6    2.21    0.19
   3  -9  -6    2.14    0.19
  -3  -9   6    1.98    0.21
  -3  -9   6    1.73    0.19
   3  -9  -6    1.98    0.20
  -3  -9   6    1.76    0.21
   3  -9  -6    2.13    0.19
   3  -9  -6    2.15    0.21
   3  -9  -6    1.92    0.20
   3  -9  -6    1.82    0.21
   3  -9  -6    2.16    0.23
   3  -9  -6    1.85    0.21
   3  -9  -6    1.88    0.18
   3  -9  -6    1.95    0.21
  -3  -9   6    1.79    0.18
   3  -9  -6    1.81    0.20
   3  -9  -6    2.05    0.20
   3  -9  -6    1.67    0.21
  -5   9   8    6.00    0.51
   5   9  -8    6.78    0.54
  -5   9   8    6.62    0.54
   5   9  -8    5.79    0.54
  -5   9   8    5.74    0.51
   5   9  -8    6.23    0.53
  -5  -9   8    6.20    0.49
  -5  -9   8    5.37    0.51
   5  -9  -8    6.23    0.50
   5  -9  -8    7.49    0.46
   5  -9  -8    6.22    0.46
   5  -9  -8    6.15    0.48
   5  -9  -8    6.80    0.47
   5  -9  -8    6.72    0.45
  -5  -9   8    6.29    0.46
   5  -9  -8    6.69    0.45
   5  -9  -8    6.62    0.50
  -5  -9   8    6.86    0.48
   5  -9  -8    6.68    0.55
  -5  -9   8    6.11    0.49
   5  -9  -8    7.58    0.48
   5  -9  -8    6.31    0.48
   5  -9  -8    6.31    0.45
  -7  -9  10    0.16    0.14
   7  -9 -10    0.15    0.12
   7  -9 -10    0.20    0.13
   7  -9 -10    0.59    0.12
  -7  -9  10    0.36    0.13
   7  -9 -10    0.36    0.12
  -7  -9  10    0.57    0.13
   7  -9 -10    0.34    0.11
  -7  -9  10    0.34    0.13
   7  -9 -10    0.26    0.12
   9   9 -12    1.01    0.14
   9   9 -12    1.09    0.13
  -9  -9  12    0.99    0.14
   9  -9 -12    0.78    0.13
   9  -9 -12    0.89    0.13
   9  -9 -12    1.10    0.13
   9  -9 -12    0.86    0.12
  -9  -9  12    0.94    0.15
  10  10  -7    0.07    0.07
  10  10  -7    0.00    0.06
 -10 -10   7   -0.09    0.08
  10 -10  -7    0.15    0.07
  10 -10  -7   -0.02    0.07
  10 -10  -7    0.05    0.08
 -10 -10   7   -0.08    0.09
  -8 -10   5    0.71    0.16
   8 -10  -5    0.56    0.14
   8 -10  -5    0.40    0.11
  -8 -10   5    0.37    0.15
   8 -10  -5    0.55    0.13
  -8 -10   5    0.59    0.13
  -8 -10   5    0.51    0.14
   8 -10  -5    0.49    0.13
   8 -10  -5    0.55    0.12
   8 -10  -5    0.56    0.11
   6  10  -3    3.85    0.43
   6  10  -3    4.65    0.44
   6  10  -3    4.10    0.45
  -6  10   3    4.56    0.44
   6  10  -3    4.58    0.43
  -6  10   3    4.16    0.42
   6 -10  -3    5.26    0.36
   6 -10  -3    5.07    0.40
   6 -10  -3    5.62    0.39
  -6 -10   3    4.44    0.45
   6 -10  -3    4.27    0.40
  -6 -10   3    4.92    0.40
   6 -10  -3    5.14    0.36
   6 -10  -3    5.07    0.41
   6 -10  -3    4.53    0.40
   6 -10  -3    5.77    0.42
   6 -10  -3    5.26    0.37
  -6 -10   3    5.15    0.39
   6 -10  -3    5.20    0.37
  -6 -10   3    4.96    0.40
   6 -10  -3    5.27    0.36
  -4  10   1    5.22    0.47
   4  10  -1    5.59    0.48
   4  10  -1    4.86    0.47
  -4  10   1    5.21    0.46
   4  10  -1    5.20    0.50
   4 -10  -1    5.99    0.51
   4 -10  -1    6.18    0.45
   4 -10  -1    6.04    0.51
   4 -10  -1    6.18    0.41
   4 -10  -1    6.14    0.41
   4 -10  -1    6.40    0.45
   4 -10  -1    5.96    0.44
   4 -10  -1    6.14    0.47
  -4 -10   1    5.72    0.43
   4 -10  -1    5.90    0.46
   4 -10  -1    6.28    0.45
  -4 -10   1    5.55    0.42
   4 -10  -1    6.19    0.41
   4 -10  -1    6.13    0.47
   4 -10  -1    6.27    0.43
   4 -10  -1    5.99    0.45
   4 -10  -1    6.65    0.43
  -4 -10   1    5.36    0.45
   4 -10  -1    6.11    0.43
   4 -10  -1    5.97    0.42
  -4 -10   1    4.73    0.43
   4 -10  -1    6.17    0.46
   4 -10  -1    6.08    0.45
  -4 -10   1    5.47    0.51
   4 -10  -1    6.37    0.42
  -2  10  -1    4.87    0.40
  -2  10  -1    5.78    0.43
   2  10   1    5.08    0.43
   2  10   1    5.18    0.41
  -2  10  -1    5.11    0.39
  -2  10  -1    5.32    0.44
   2  10   1    5.44    0.45
  -2  10  -1    5.33    0.46
   2 -10   1    5.32    0.39
   2 -10   1    5.15    0.38
   2 -10   1    5.15    0.40
   2 -10   1    5.90    0.45
   2 -10   1    5.70    0.38
  -2 -10  -1    3.94    0.37
   2 -10   1    5.58    0.38
   2 -10   1    5.42    0.41
   2 -10   1    5.55    0.37
   2 -10   1    5.35    0.37
  -2 -10  -1    4.67    0.39
   2 -10   1    5.48    0.45
  -2 -10  -1    4.79    0.39
   2 -10   1    5.31    0.40
   2 -10   1    5.53    0.37
   2 -10   1    5.76    0.36
   2 -10   1    5.30    0.40
  -2 -10  -1    5.14    0.38
   2 -10   1    5.28    0.37
  -2 -10  -1    5.20    0.45
  -2 -10  -1    4.91    0.44
   2 -10   1    5.37    0.39
   2 -10   1    4.88    0.41
   2 -10   1    5.33    0.40
   2 -10   1    5.46    0.39
  -2 -10  -1    4.25    0.39
  -2 -10  -1    4.50    0.37
   0  10  -3    5.01    0.35
   0  10   3    4.65    0.33
   0  10   3    4.43    0.34
   0  10   3    4.96    0.36
   0  10  -3    3.94    0.34
   0  10  -3    4.35    0.32
   0 -10   3    3.63    0.29
   0 -10   3    4.14    0.31
   0 -10  -3    3.75    0.28
   0 -10  -3    3.84    0.30
   0 -10  -3    3.68    0.30
   0 -10  -3    4.32    0.29
   0 -10   3    3.91    0.30
   0 -10  -3    4.00    0.33
   0 -10   3    3.86    0.29
   0 -10  -3    3.81    0.28
   0 -10   3    3.69    0.30
   0 -10  -3    3.72    0.31
   0 -10   3    3.81    0.30
   0 -10  -3    3.55    0.28
   0 -10  -3    3.77    0.28
   0 -10   3    3.50    0.31
   0 -10  -3    3.85    0.30
   0 -10  -3    4.14    0.29
   0 -10   3    3.10    0.31
   0 -10  -3    3.63    0.30
   0 -10   3    3.19    0.30
   0 -10  -3    3.38    0.31
   0 -10   3    3.79    0.30
   0 -10  -3    3.61    0.31
   0 -10  -3    3.39    0.31
   0 -10  -3    3.56    0.31
   0 -10  -3    3.29    0.35
   0 -10   3    3.69    0.31
   0 -10   3    3.74    0.31
   0 -10   3    3.42    0.34
   0 -10   3    4.48    0.34
   0 -10  -3    3.65    0.34
   0 -10   3    3.93    0.28
   0 -10  -3    3.76    0.30
   0 -10   3    3.77    0.31
   0 -10  -3    3.50    0.29
  -2  10   5   -0.01    0.10
  -2  10   5    0.20    0.09
  -2  10   5    0.10    0.10
   2  10  -5    0.18    0.13
   2  10  -5    0.22    0.10
   2  10  -5    0.30    0.12
   2 -10  -5    0.15    0.09
  -2 -10   5    0.12    0.09
   2 -10  -5    0.23    0.09
   2 -10  -5    0.19    0.11
   2 -10  -5    0.13    0.08
   2 -10  -5    0.10    0.10
   2 -10  -5    0.18    0.11
  -2 -10   5    0.06    0.10
   2 -10  -5    0.19    0.09
   2 -10  -5    0.19    0.12
   2 -10  -5    0.23    0.11
   2 -10  -5    0.10    0.11
   2 -10  -5    0.35    0.10
   2 -10  -5    0.18    0.09
   2 -10  -5    0.17    0.09
   2 -10  -5    0.13    0.11
  -2 -10   5    0.23    0.09
  -2 -10   5    0.16    0.09
   2 -10  -5    0.29    0.10
   2 -10  -5    0.18    0.09
  -2 -10   5    0.03    0.10
   2 -10  -5    0.12    0.10
  -2 -10   5    0.14    0.10
  -2 -10   5    0.25    0.10
   2 -10  -5    0.00    0.08
   2 -10  -5    0.13    0.11
   2 -10  -5    0.20    0.10
  -4  10   7    4.11    0.41
   4  10  -7    4.43    0.43
  -4  10   7    3.89    0.38
   4  10  -7    4.74    0.41
   4  10  -7    4.40    0.42
   4 -10  -7    4.88    0.35
   4 -10  -7    4.70    0.36
   4 -10  -7    4.44    0.41
   4 -10  -7    4.50    0.40
   4 -10  -7    4.93    0.42
   4 -10  -7    4.66    0.34
  -4 -10   7    3.57    0.38
   4 -10  -7    5.46    0.40
   4 -10  -7    4.70    0.35
   4 -10  -7    4.70    0.38
  -4 -10   7    4.58    0.37
   4 -10  -7    4.70    0.35
   4 -10  -7    4.97    0.35
   4 -10  -7    4.36    0.38
  -4 -10   7    4.90    0.38
   4 -10  -7    4.94    0.34
  -4 -10   7    4.40    0.37
  -4 -10   7    4.18    0.34
   4 -10  -7    5.05    0.36
   4 -10  -7    4.39    0.37
   6 -10  -9    0.67    0.13
  -6 -10   9    0.42    0.15
   6 -10  -9    0.73    0.14
   6 -10  -9    0.50    0.14
   6 -10  -9    0.68    0.13
  -6 -10   9    0.71    0.15
  -6 -10   9    0.61    0.14
  -6 -10   9    0.50    0.14
   6 -10  -9    0.71    0.14
   6 -10  -9    0.50    0.12
   6 -10  -9    0.51    0.13
   6 -10  -9    0.60    0.15
   6 -10  -9    0.91    0.14
   8  10 -11    1.25    0.14
   8  10 -11    1.63    0.18
   8 -10 -11    1.31    0.16
  -8 -10  11    1.57    0.19
  -8 -10  11    1.64    0.16
   8 -10 -11    1.60    0.16
   8 -10 -11    1.63    0.17
   8 -10 -11    1.33    0.17
  -8 -10  11    2.06    0.21
   8 -10 -11    1.39    0.16
   9  11  -6    0.22    0.08
   9  11  -6    0.00    0.08
  -9 -11   6    0.25    0.11
   9 -11  -6    0.31    0.09
   9 -11  -6    0.22    0.09
   9 -11  -6    0.09    0.10
  -9 -11   6    0.33    0.11
   9 -11  -6    0.25    0.09
   7 -11  -4    3.01    0.24
  -7 -11   4    2.50    0.25
  -7 -11   4    2.10    0.29
  -7 -11   4    2.50    0.27
   7 -11  -4    2.54    0.25
   7 -11  -4    2.21    0.25
   7 -11  -4    2.37    0.23
   7 -11  -4    2.31    0.23
   7 -11  -4    2.56    0.26
   7 -11  -4    2.15    0.23
   7 -11  -4    2.93    0.26
  -7 -11   4    2.50    0.25
   7 -11  -4    2.95    0.23
  -5  11   2    0.23    0.18
  -5  11   2    0.48    0.16
   5  11  -2    0.30    0.18
   5  11  -2    0.21    0.15
   5  11  -2    0.57    0.18
   5 -11  -2    0.49    0.13
   5 -11  -2    0.30    0.14
   5 -11  -2    0.50    0.15
   5 -11  -2    0.53    0.12
   5 -11  -2    0.49    0.12
   5 -11  -2    0.54    0.12
  -5 -11   2    0.39    0.13
   5 -11  -2    0.64    0.13
   5 -11  -2    0.44    0.16
   5 -11  -2    0.47    0.13
  -5 -11   2    0.68    0.14
  -5 -11   2    0.64    0.15
   5 -11  -2    0.56    0.14
   5 -11  -2    0.49    0.14
  -5 -11   2    0.24    0.16
   5 -11  -2    0.68    0.12
   5 -11  -2    0.32    0.13
  -3  11   0   -0.08    0.13
   3  11   0   -0.13    0.13
  -3  11   0    0.07    0.13
   3  11   0   -0.04    0.12
  -3  11   0   -0.03    0.15
  -3  11   0    0.08    0.11
  -3  11   0   -0.17    0.10
   3 -11   0    0.15    0.12
   3 -11   0   -0.01    0.11
  -3 -11   0    0.01    0.10
   3 -11   0   -0.09    0.10
  -3 -11   0   -0.09    0.09
  -3 -11   0    0.08    0.10
   3 -11   0    0.08    0.11
   3 -11   0    0.18    0.09
   3 -11   0    0.03    0.11
   3 -11   0    0.29    0.11
  -3 -11   0    0.07    0.13
   3 -11   0    0.15    0.10
   3 -11   0    0.09    0.10
   3 -11   0    0.09    0.09
   3 -11   0    0.21    0.12
   3 -11   0   -0.05    0.09
  -3 -11   0    0.03    0.11
   3 -11   0    0.09    0.10
   3 -11   0    0.05    0.11
   3 -11   0    0.16    0.13
   3 -11   0    0.04    0.11
  -3 -11   0    0.05    0.10
   3 -11   0   -0.08    0.09
   3 -11   0    0.11    0.12
   3 -11   0   -0.10    0.09
   3 -11   0   -0.02    0.09
  -1  11  -2    1.22    0.17
  -1  11  -2    0.90    0.16
  -1  11  -2    0.78    0.16
  -1  11  -2    0.93    0.14
  -1  11  -2    0.82    0.15
   1  11   2    0.83    0.18
   1  11   2    0.99    0.16
   1  11   2    1.20    0.18
   1 -11   2    1.00    0.15
  -1 -11  -2    0.78    0.13
   1 -11   2    1.08    0.14
   1 -11   2    0.94    0.13
  -1 -11  -2    0.77    0.13
  -1 -11  -2    0.76    0.12
   1 -11   2    0.80    0.14
  -1 -11  -2    0.91    0.13
  -1 -11  -2    0.85    0.12
   1 -11   2    0.78    0.13
  -1 -11  -2    0.71    0.11
   1 -11   2    0.66    0.14
   1 -11   2    0.67    0.14
   1 -11   2    1.05    0.14
  -1 -11  -2    0.82    0.12
   1 -11   2    1.07    0.16
  -1 -11  -2    0.70    0.12
   1 -11   2    0.83    0.12
   1 -11   2    1.12    0.16
  -1 -11  -2    0.75    0.15
   1 -11   2    0.79    0.14
   1 -11   2    0.71    0.13
   1 -11   2    0.97    0.12
  -1 -11  -2    0.55    0.13
  -1 -11  -2    0.92    0.15
   1 -11   2    0.91    0.14
  -1 -11  -2    0.69    0.11
  -1 -11  -2    0.76    0.13
   1 -11   2    0.80    0.12
   1 -11   2    0.96    0.14
   1 -11   2    1.01    0.14
   1 -11   2    0.79    0.12
  -1 -11  -2    0.65    0.13
   1 -11   2    0.96    0.12
   1  11  -4    0.03    0.13
  -1  11   4    0.19    0.12
  -1  11   4   -0.03    0.10
   1  11  -4    0.14    0.13
  -1  11   4    0.17    0.13
   1 -11  -4    0.41    0.12
   1 -11  -4    0.22    0.10
   1 -11  -4    0.21    0.09
  -1 -11   4    0.12    0.10
  -1 -11   4    0.14    0.10
  -1 -11   4    0.25    0.11
  -1 -11   4    0.44    0.12
   1 -11  -4    0.30    0.10
   1 -11  -4    0.23    0.10
  -1 -11   4    0.27    0.10
   1 -11  -4    0.27    0.12
   1 -11  -4    0.39    0.12
   1 -11  -4    0.30    0.11
   1 -11  -4    0.11    0.11
   1 -11  -4    0.31    0.11
   1 -11  -4    0.08    0.09
  -1 -11   4    0.24    0.10
   1 -11  -4    0.18    0.11
   1 -11  -4    0.01    0.09
  -1 -11   4    0.38    0.12
   1 -11  -4    0.10    0.10
  -1 -11   4    0.23    0.10
   1 -11  -4    0.04    0.09
   1 -11  -4    0.19    0.12
  -1 -11   4    0.35    0.09
   1 -11  -4    0.14    0.10
  -1 -11   4    0.28    0.10
  -1 -11   4   -0.01    0.10
   1 -11  -4    0.13    0.11
  -1 -11   4    0.24    0.09
  -1 -11   4    0.16    0.09
   1 -11  -4    0.32    0.10
   1 -11  -4    0.20    0.10
   3  11  -6    1.45    0.22
  -3  11   6    1.60    0.22
   3  11  -6    1.85    0.28
   3  11  -6    1.91    0.27
  -3  11   6    1.45    0.21
  -3  11   6    1.66    0.24
   3 -11  -6    1.65    0.19
   3 -11  -6    1.60    0.23
  -3 -11   6    1.44    0.21
  -3 -11   6    1.57    0.20
   3 -11  -6    1.52    0.20
  -3 -11   6    1.65    0.22
   3 -11  -6    1.62    0.22
   3 -11  -6    1.60    0.21
  -3 -11   6    2.08    0.22
   3 -11  -6    2.04    0.21
   3 -11  -6    2.13    0.23
  -3 -11   6    1.36    0.21
   3 -11  -6    1.92    0.22
   3 -11  -6    1.96    0.20
   3 -11  -6    1.90    0.20
   3 -11  -6    1.74    0.24
   3 -11  -6    1.97    0.21
   3 -11  -6    1.94    0.23
  -3 -11   6    1.87    0.20
   3 -11  -6    1.87    0.19
   3 -11  -6    1.65    0.19
   3 -11  -6    1.80    0.20
   3 -11  -6    1.79    0.23
   3 -11  -6    1.73    0.21
   3 -11  -6    2.08    0.21
   3 -11  -6    1.99    0.25
   5  11  -8    0.09    0.18
   5  11  -8   -0.26    0.15
  -5  11   8   -0.02    0.16
  -5  11   8    0.07    0.18
   5  11  -8   -0.18    0.17
   5 -11  -8    0.08    0.11
   5 -11  -8   -0.07    0.11
   5 -11  -8   -0.26    0.13
   5 -11  -8    0.03    0.12
   5 -11  -8    0.05    0.14
  -5 -11   8   -0.02    0.13
  -5 -11   8   -0.03    0.12
   5 -11  -8   -0.17    0.12
   5 -11  -8    0.31    0.14
   5 -11  -8    0.01    0.10
  -5 -11   8   -0.03    0.12
   5 -11  -8    0.01    0.11
   5 -11  -8   -0.17    0.11
  -5 -11   8   -0.01    0.11
   5 -11  -8   -0.10    0.11
   5 -11  -8    0.14    0.11
  -7 -11  10   -0.04    0.13
   7 -11 -10   -0.02    0.11
   7 -11 -10    0.07    0.11
  -7 -11  10    0.08    0.11
   7 -11 -10    0.06    0.10
   7 -11 -10   -0.05    0.10
  -7 -11  10   -0.06    0.12
   7 -11 -10   -0.12    0.11
   7 -11 -10    0.06    0.11
   7 -11 -10    0.01    0.11
   9  11 -12    0.19    0.07
   9  11 -12    0.12    0.06
   9 -11 -12    0.20    0.07
  -9 -11  12    0.32    0.09
   9 -11 -12    0.17    0.07
  -9 -11  12    0.14    0.09
   9 -11 -12    0.03    0.07
   9 -11 -12    0.18    0.08
   8 -12  -5    0.38    0.11
   8 -12  -5    0.45    0.11
   8 -12  -5    0.42    0.12
   8 -12  -5    0.46    0.11
   8 -12  -5    0.24    0.09
  -8 -12   5    0.41    0.12
   8 -12  -5    0.28    0.10
  -8 -12   5    0.43    0.13
   8 -12  -5    0.40    0.12
  -6 -12   3    0.82    0.15
   6 -12  -3    0.63    0.16
  -6 -12   3    0.80    0.17
  -6 -12   3    0.80    0.15
   6 -12  -3    0.81    0.14
   6 -12  -3    1.16    0.17
   6 -12  -3    0.86    0.17
   6 -12  -3    0.96    0.15
   6 -12  -3    0.84    0.16
   6 -12  -3    0.77    0.16
  -6 -12   3    0.68    0.18
   6 -12  -3    0.58    0.13
   6 -12  -3    0.90    0.16
   6 -12  -3    0.92    0.14
  -4  12   1    0.37    0.22
   4  12  -1    0.25    0.18
   4  12  -1    0.52    0.19
   4  12  -1    0.45    0.16
  -4  12   1    0.44    0.20
  -4  12   1    0.39    0.16
   4 -12  -1    0.69    0.14
  -4 -12   1    0.73    0.13
   4 -12  -1    0.75    0.14
   4 -12  -1    0.83    0.15
   4 -12  -1    0.85    0.17
   4 -12  -1    0.63    0.13
   4 -12  -1    0.87    0.14
  -4 -12   1    0.84    0.16
   4 -12  -1    0.59    0.17
   4 -12  -1    0.48    0.14
   4 -12  -1    0.62    0.15
  -4 -12   1    0.64    0.16
   4 -12  -1    0.82    0.14
   4 -12  -1    0.63    0.15
   4 -12  -1    0.72    0.17
   4 -12  -1    0.73    0.14
   4 -12  -1    0.91    0.14
   4 -12  -1    0.41    0.14
  -4 -12   1    0.46    0.13
   4 -12  -1    0.55    0.15
   4 -12  -1    0.53    0.16
   4 -12  -1    0.69    0.15
   4 -12  -1    0.78    0.15
  -4 -12   1    0.49    0.14
   4 -12  -1    0.93    0.17
   2  12   1   -0.07    0.13
   2  12   1   -0.04    0.15
  -2  12  -1    0.11    0.13
  -2  12  -1    0.24    0.14
   2  12   1    0.07    0.14
   2 -12   1   -0.02    0.11
   2 -12   1    0.09    0.12
   2 -12   1   -0.01    0.10
   2 -12   1    0.12    0.10
   2 -12   1    0.19    0.12
   2 -12   1    0.20    0.10
   2 -12   1    0.06    0.11
   2 -12   1    0.18    0.12
   2 -12   1    0.17    0.11
  -2 -12  -1    0.08    0.13
   2 -12   1   -0.05    0.11
  -2 -12  -1    0.19    0.11
   2 -12   1    0.08    0.10
  -2 -12  -1    0.12    0.11
  -2 -12  -1    0.01    0.11
   2 -12   1    0.07    0.12
  -2 -12  -1   -0.02    0.10
   2 -12   1    0.12    0.10
  -2 -12  -1    0.11    0.12
   2 -12   1    0.09    0.11
   2 -12   1   -0.03    0.12
   2 -12   1    0.09    0.12
   2 -12   1    0.09    0.10
  -2 -12  -1   -0.03    0.10
  -2 -12  -1    0.10    0.10
   2 -12   1    0.03    0.11
   2 -12   1    0.03    0.10
   2 -12   1   -0.04    0.11
  -2 -12  -1   -0.08    0.09
   0  12   3    0.08    0.12
   0  12  -3    0.33    0.14
   0  12   3    0.26    0.15
   0  12  -3    0.09    0.14
   0  12   3    0.22    0.12
   0 -12   3    0.12    0.10
   0 -12  -3    0.19    0.12
   0 -12  -3    0.20    0.12
   0 -12   3    0.11    0.11
   0 -12   3    0.29    0.12
   0 -12   3   -0.01    0.12
   0 -12  -3    0.00    0.12
   0 -12   3    0.17    0.10
   0 -12  -3    0.13    0.12
   0 -12   3    0.09    0.11
   0 -12  -3    0.10    0.10
   0 -12  -3    0.05    0.10
   0 -12   3    0.05    0.10
   0 -12  -3    0.28    0.10
   0 -12  -3    0.17    0.12
   0 -12   3    0.09    0.11
   0 -12   3    0.26    0.11
   0 -12  -3    0.12    0.10
   0 -12  -3    0.17    0.12
   0 -12  -3    0.03    0.09
   0 -12   3   -0.04    0.09
   0 -12  -3    0.11    0.10
   0 -12   3   -0.02    0.09
   0 -12   3    0.19    0.12
   0 -12   3    0.37    0.11
   0 -12  -3    0.06    0.11
   0 -12   3    0.19    0.12
   0 -12  -3    0.11    0.10
   0 -12  -3   -0.03    0.10
   2  12  -5    1.30    0.23
  -2  12   5    0.73    0.17
  -2  12   5    1.18    0.18
   2  12  -5    0.91    0.20
   2  12  -5    1.42    0.22
   2 -12  -5    1.29    0.16
   2 -12  -5    1.21    0.18
  -2 -12   5    0.98    0.16
   2 -12  -5    1.00    0.15
   2 -12  -5    1.26    0.17
   2 -12  -5    1.27    0.18
   2 -12  -5    0.99    0.15
   2 -12  -5    1.30    0.18
   2 -12  -5    1.08    0.16
   2 -12  -5    1.25    0.18
  -2 -12   5    1.02    0.17
   2 -12  -5    1.28    0.17
   2 -12  -5    1.09    0.16
   2 -12  -5    1.41    0.20
   2 -12  -5    1.25    0.18
  -2 -12   5    1.09    0.16
   2 -12  -5    0.77    0.18
  -2 -12   5    1.25    0.15
   2 -12  -5    1.15    0.16
  -2 -12   5    0.96    0.16
   2 -12  -5    1.19    0.18
  -2 -12   5    0.79    0.15
   2 -12  -5    1.28    0.18
   2 -12  -5    1.39    0.18
   2 -12  -5    1.61    0.21
  -2 -12   5    1.10    0.15
   2 -12  -5    1.26    0.16
   4  12  -7    0.12    0.18
   4  12  -7   -0.18    0.18
  -4  12   7    0.11    0.17
  -4  12   7    0.01    0.15
   4  12  -7   -0.06    0.16
  -4 -12   7    0.23    0.13
   4 -12  -7    0.12    0.13
   4 -12  -7    0.02    0.13
   4 -12  -7    0.08    0.14
   4 -12  -7    0.18    0.12
  -4 -12   7    0.09    0.13
   4 -12  -7    0.13    0.12
   4 -12  -7    0.18    0.11
   4 -12  -7    0.41    0.13
   4 -12  -7    0.06    0.11
   4 -12  -7    0.16    0.14
   4 -12  -7    0.15    0.14
   4 -12  -7    0.18    0.11
   4 -12  -7    0.22    0.12
  -4 -12   7    0.29    0.13
   4 -12  -7    0.40    0.15
  -4 -12   7    0.19    0.12
   6 -12  -9   -0.02    0.11
  -6 -12   9   -0.07    0.11
  -6 -12   9    0.02    0.11
   6 -12  -9    0.11    0.11
   6 -12  -9    0.11    0.12
   6 -12  -9    0.05    0.11
   6 -12  -9    0.00    0.10
   6 -12  -9    0.17    0.13
   6 -12  -9   -0.09    0.11
  -6 -12   9    0.01    0.13
  -6 -12   9    0.02    0.13
   6 -12  -9    0.00    0.11
   6 -12  -9    0.04    0.13
   8  12 -11    0.26    0.08
   8 -12 -11    0.09    0.09
   8 -12 -11    0.08    0.07
  -8 -12  11    0.31    0.11
   8 -12 -11    0.14    0.08
   8 -12 -11    0.30    0.09
  -8 -12  11    0.16    0.10
   8 -12 -11    0.07    0.08
   9  13  -6    0.07    0.06
   9  13  -6   -0.02    0.06
  -9 -13   6   -0.05    0.08
  -9 -13   6   -0.08    0.07
   9 -13  -6    0.12    0.08
   9 -13  -6    0.01    0.07
   9 -13  -6    0.01    0.07
   7 -13  -4    0.56    0.12
  -7 -13   4    0.66    0.13
  -7 -13   4    0.41    0.13
   7 -13  -4    0.56    0.14
   7 -13  -4    0.50    0.14
  -7 -13   4    0.36    0.14
  -7 -13   4    0.67    0.14
   7 -13  -4    0.34    0.11
   7 -13  -4    0.53    0.12
   7 -13  -4    0.64    0.14
   7 -13  -4    0.13    0.10
   5 -13  -2    0.00    0.11
   5 -13  -2    0.02    0.14
   5 -13  -2    0.12    0.13
   5 -13  -2   -0.11    0.13
  -5 -13   2    0.20    0.12
   5 -13  -2    0.16    0.15
  -5 -13   2   -0.04    0.14
   5 -13  -2   -0.08    0.12
  -5 -13   2    0.17    0.13
   5 -13  -2   -0.02    0.13
   5 -13  -2    0.15    0.12
   5 -13  -2    0.10    0.11
   5 -13  -2    0.16    0.12
   5 -13  -2    0.07    0.14
   5 -13  -2   -0.13    0.11
  -5 -13   2    0.12    0.15
   3  13   0    0.20    0.18
   3  13   0    0.36    0.18
   3  13   0    0.38    0.17
   3 -13   0    0.45    0.15
   3 -13   0    0.63    0.13
   3 -13   0    0.60    0.13
   3 -13   0    0.47    0.13
   3 -13   0    0.51    0.15
   3 -13   0    0.43    0.13
  -3 -13   0    0.29    0.12
   3 -13   0    0.55    0.13
   3 -13   0    0.59    0.13
   3 -13   0    0.51    0.15
   3 -13   0    0.41    0.16
   3 -13   0    0.56    0.16
   3 -13   0    0.42    0.15
  -3 -13   0    0.47    0.16
   3 -13   0    0.59    0.14
   3 -13   0    0.46    0.14
  -3 -13   0    0.53    0.12
   3 -13   0    0.35    0.15
   3 -13   0    0.59    0.16
  -3 -13   0    0.38    0.15
  -3 -13   0    0.71    0.14
   3 -13   0    0.59    0.15
   3 -13   0    0.44    0.14
  -3 -13   0    0.31    0.13
   3 -13   0    0.29    0.15
   3 -13   0    0.47    0.14
   1  13   2   23.80    1.81
  -1  13  -2   22.69    1.80
   1  13   2   22.78    1.72
   1  13   2   24.66    1.75
  -1  13  -2   21.66    1.72
  -1  13  -2   24.51    1.73
   1 -13   2   26.13    1.69
   1 -13   2   24.68    1.62
  -1 -13  -2   22.72    1.68
  -1 -13  -2   24.02    1.67
   1 -13   2   24.66    1.57
   1 -13   2   26.26    1.65
   1 -13   2   25.74    1.87
  -1 -13  -2   23.11    1.72
   1 -13   2   25.83    1.69
  -1 -13  -2   23.60    1.68
   1 -13   2   24.91    1.72
   1 -13   2   25.76    1.90
   1 -13   2   24.26    1.68
   1 -13   2   24.25    1.56
   1 -13   2   26.10    1.67
   1 -13   2   26.84    1.60
   1 -13   2   25.18    1.66
  -1 -13  -2   24.81    1.60
  -1 -13  -2   22.82    1.57
   1 -13   2   26.76    1.77
  -1 -13  -2   24.47    1.89
  -1 -13  -2   23.00    1.64
   1 -13   2   25.50    1.64
   1 -13   2   24.71    1.74
  -1 -13  -2   25.62    1.87
  -1 -13  -2   25.06    1.58
  -1 -13  -2   24.14    1.68
  -1 -13  -2   21.73    1.63
   1  13  -4    1.82    0.29
  -1  13   4    2.21    0.29
  -1  13   4    2.02    0.27
   1  13  -4    1.96    0.31
   1  13  -4    2.25    0.29
  -1 -13   4    2.17    0.23
   1 -13  -4    2.49    0.25
   1 -13  -4    2.45    0.23
  -1 -13   4    2.30    0.25
   1 -13  -4    2.04    0.25
   1 -13  -4    2.16    0.28
  -1 -13   4    2.24    0.24
   1 -13  -4    2.27    0.24
   1 -13  -4    2.26    0.23
   1 -13  -4    1.88    0.23
   1 -13  -4    2.70    0.25
   1 -13  -4    2.49    0.23
   1 -13  -4    2.62    0.26
   1 -13  -4    2.27    0.25
  -1 -13   4    2.03    0.24
  -1 -13   4    2.41    0.25
  -1 -13   4    2.40    0.23
  -1 -13   4    1.99    0.23
  -1 -13   4    2.28    0.25
  -1 -13   4    2.20    0.27
   1 -13  -4    2.59    0.27
  -1 -13   4    2.59    0.27
  -1 -13   4    1.92    0.27
   1 -13  -4    2.32    0.22
   1 -13  -4    2.51    0.30
   1 -13  -4    2.43    0.27
   1 -13  -4    2.56    0.27
   1 -13  -4    2.65    0.23
   3  13  -6    1.52    0.27
   3  13  -6    1.64    0.26
   3  13  -6    1.24    0.26
   3 -13  -6    1.59    0.21
   3 -13  -6    1.81    0.27
   3 -13  -6    1.83    0.23
  -3 -13   6    1.58    0.21
   3 -13  -6    1.73    0.21
  -3 -13   6    1.69    0.24
   3 -13  -6    1.97    0.24
   3 -13  -6    1.80    0.21
   3 -13  -6    1.56    0.22
   3 -13  -6    1.54    0.24
   3 -13  -6    2.09    0.26
   3 -13  -6    1.63    0.25
   3 -13  -6    1.76    0.27
   3 -13  -6    1.65    0.25
  -3 -13   6    1.64    0.23
  -3 -13   6    2.07    0.23
   3 -13  -6    1.81    0.22
  -3 -13   6    1.72    0.20
   3 -13  -6    2.01    0.21
   3 -13  -6    2.12    0.23
   3 -13  -6    1.69    0.24
   3 -13  -6    1.62    0.21
   3 -13  -6    1.79    0.21
  -3 -13   6    1.89    0.24
   5 -13  -8    0.26    0.13
   5 -13  -8    0.51    0.15
   5 -13  -8    0.40    0.12
   5 -13  -8    0.54    0.13
   5 -13  -8    0.50    0.15
  -5 -13   8    0.39    0.15
  -5 -13   8    0.39    0.14
  -5 -13   8    0.41    0.14
   5 -13  -8    0.53    0.16
   5 -13  -8    0.63    0.15
   5 -13  -8    0.30    0.12
  -5 -13   8    0.31    0.12
   5 -13  -8    0.34    0.12
  -7 -13  10   -0.09    0.10
   7 -13 -10    0.00    0.09
   7 -13 -10   -0.13    0.09
   7 -13 -10    0.10    0.10
   7 -13 -10    0.11    0.10
  -7 -13  10    0.01    0.09
   7 -13 -10    0.22    0.09
  -7 -13  10    0.08    0.12
   7 -13 -10    0.01    0.10
   7 -13 -10    0.10    0.09
  -8 -14   5   -0.01    0.08
  -8 -14   5    0.04    0.09
   8 -14  -5   -0.10    0.07
   8 -14  -5    0.03    0.08
   8 -14  -5   -0.07    0.08
   8 -14  -5   -0.13    0.09
   8 -14  -5    0.02    0.08
  -6 -14   3    0.49    0.12
   6 -14  -3    0.49    0.15
   6 -14  -3    0.35    0.14
  -6 -14   3    0.45    0.15
   6 -14  -3    0.40    0.13
  -6 -14   3    0.56    0.14
  -6 -14   3    0.27    0.14
   6 -14  -3    0.27    0.15
   6 -14  -3    0.40    0.12
   6 -14  -3    0.31    0.12
   6 -14  -3    0.43    0.12
   6 -14  -3    0.34    0.11
   4 -14  -1    0.51    0.15
   4 -14  -1    0.42    0.12
  -4 -14   1    0.41    0.13
   4 -14  -1    0.21    0.14
   4 -14  -1    0.28    0.16
  -4 -14   1    0.06    0.13
   4 -14  -1    0.11    0.12
  -4 -14   1    0.13    0.15
   4 -14  -1    0.43    0.13
   4 -14  -1    0.49    0.15
   4 -14  -1    0.33    0.14
   4 -14  -1    0.19    0.14
  -4 -14   1    0.13    0.12
   4 -14  -1    0.27    0.12
   4 -14  -1    0.38    0.16
  -4 -14   1    0.29    0.14
   4 -14  -1    0.20    0.13
   4 -14  -1    0.30    0.16
   4 -14  -1    0.38    0.12
   2  14   1    6.13    0.62
   2  14   1    5.90    0.59
   2  14   1    5.97    0.59
  -2 -14  -1    5.89    0.52
   2 -14   1    7.25    0.55
  -2 -14  -1    6.78    0.55
   2 -14   1    8.16    0.57
   2 -14   1    7.79    0.57
  -2 -14  -1    7.17    0.55
   2 -14   1    8.10    0.56
   2 -14   1    7.29    0.55
   2 -14   1    7.30    0.58
  -2 -14  -1    7.19    0.62
  -2 -14  -1    7.26    0.53
  -2 -14  -1    7.59    0.62
   2 -14   1    6.84    0.57
   2 -14   1    7.72    0.54
   2 -14   1    7.80    0.50
  -2 -14  -1    6.90    0.55
  -2 -14  -1    7.43    0.52
   2 -14   1    7.68    0.55
   2 -14   1    7.49    0.54
   2 -14   1    7.05    0.51
   2 -14   1    7.62    0.52
   2 -14   1    8.05    0.54
   2 -14   1    7.91    0.63
   2 -14   1    7.87    0.62
   0  14   3    3.39    0.40
   0  14   3    3.76    0.39
   0  14  -3    3.67    0.40
   0  14  -3    3.80    0.42
   0 -14   3    4.12    0.33
   0 -14   3    3.80    0.36
   0 -14   3    4.51    0.34
   0 -14  -3    3.95    0.32
   0 -14  -3    3.95    0.32
   0 -14  -3    4.85    0.36
   0 -14  -3    3.81    0.36
   0 -14  -3    4.06    0.34
   0 -14   3    3.45    0.38
   0 -14  -3    4.31    0.33
   0 -14  -3    3.64    0.33
   0 -14  -3    3.39    0.36
   0 -14   3    3.43    0.34
   0 -14  -3    3.82    0.36
   0 -14   3    4.07    0.36
   0 -14   3    4.17    0.32
   0 -14  -3    3.68    0.39
   0 -14   3    4.15    0.36
   0 -14  -3    3.81    0.40
   0 -14   3    3.48    0.34
   0 -14   3    3.99    0.39
   0 -14   3    4.29    0.35
   0 -14  -3    3.99    0.34
   2  14  -5    0.27    0.17
   2  14  -5    0.00    0.18
   2  14  -5    0.16    0.22
  -2 -14   5    0.16    0.13
  -2 -14   5   -0.19    0.13
   2 -14  -5    0.15    0.15
   2 -14  -5    0.27    0.12
   2 -14  -5    0.22    0.13
   2 -14  -5    0.06    0.12
  -2 -14   5    0.04    0.11
   2 -14  -5    0.14    0.13
  -2 -14   5    0.10    0.13
  -2 -14   5    0.21    0.12
   2 -14  -5    0.35    0.13
  -2 -14   5    0.17    0.14
   2 -14  -5    0.13    0.12
   2 -14  -5   -0.16    0.14
   2 -14  -5    0.16    0.13
   2 -14  -5    0.19    0.12
   2 -14  -5   -0.07    0.15
   2 -14  -5    0.15    0.13
   2 -14  -5    0.17    0.15
   2 -14  -5    0.25    0.13
   2 -14  -5   -0.02    0.13
   2 -14  -5    0.13    0.15
   4 -14  -7    0.03    0.11
   4 -14  -7    0.09    0.14
   4 -14  -7    0.11    0.12
   4 -14  -7   -0.19    0.11
  -4 -14   7   -0.03    0.13
   4 -14  -7    0.06    0.12
   4 -14  -7   -0.14    0.11
   4 -14  -7   -0.08    0.14
   4 -14  -7    0.21    0.15
   4 -14  -7    0.07    0.12
   4 -14  -7    0.20    0.14
  -4 -14   7   -0.01    0.13
  -4 -14   7    0.23    0.14
  -4 -14   7    0.10    0.11
   4 -14  -7   -0.19    0.13
   4 -14  -7   -0.08    0.11
   6 -14  -9    0.09    0.11
  -6 -14   9    0.14    0.12
   6 -14  -9    0.03    0.11
  -6 -14   9    0.20    0.10
  -6 -14   9   -0.11    0.12
   6 -14  -9    0.29    0.11
   6 -14  -9    0.31    0.11
   6 -14  -9    0.18    0.11
   6 -14  -9    0.14    0.10
   6 -14  -9    0.33    0.11
   8  14 -11    0.12    0.06
   8 -14 -11    0.10    0.07
   8 -14 -11   -0.01    0.06
  -8 -14  11    0.10    0.08
   8 -14 -11    0.02    0.06
  -7 -15   4   -0.01    0.10
   7 -15  -4   -0.05    0.08
   7 -15  -4    0.13    0.10
   7 -15  -4   -0.01    0.08
   7 -15  -4    0.04    0.09
   7 -15  -4   -0.08    0.08
  -7 -15   4    0.01    0.09
   5 -15  -2   -0.08    0.10
  -5 -15   2    0.05    0.11
   5 -15  -2    0.10    0.10
  -5 -15   2   -0.02    0.12
   5 -15  -2    0.06    0.11
  -5 -15   2    0.08    0.13
   5 -15  -2    0.08    0.13
   5 -15  -2    0.16    0.11
   5 -15  -2    0.17    0.14
   5 -15  -2    0.05    0.14
   5 -15  -2    0.18    0.13
  -5 -15   2    0.00    0.13
   3 -15   0    3.87    0.38
  -3 -15   0    3.37    0.34
   3 -15   0    3.93    0.33
   3 -15   0    3.97    0.36
  -3 -15   0    3.30    0.39
   3 -15   0    4.48    0.37
   3 -15   0    4.80    0.38
   3 -15   0    3.82    0.34
  -3 -15   0    3.88    0.33
   3 -15   0    4.28    0.32
  -3 -15   0    3.90    0.34
   3 -15   0    4.15    0.37
   3 -15   0    4.28    0.35
   3 -15   0    4.05    0.40
   3 -15   0    4.09    0.32
   3 -15   0    3.94    0.35
   3 -15   0    4.18    0.36
   3 -15   0    4.70    0.37
   1 -15   2    0.63    0.17
   1 -15   2    0.87    0.15
   1 -15   2    0.89    0.15
   1 -15   2    0.96    0.17
  -1 -15  -2    0.74    0.16
  -1 -15  -2    0.81    0.15
   1 -15   2    0.64    0.17
  -1 -15  -2    0.62    0.14
  -1 -15  -2    0.66    0.16
   1 -15   2    1.17    0.18
   1 -15   2    0.64    0.17
   1 -15   2    0.55    0.17
   1 -15   2    0.68    0.17
   1 -15   2    0.75    0.17
  -1 -15  -2    0.80    0.14
  -1 -15  -2    0.50    0.17
   1 -15   2    0.78    0.15
  -1 -15  -2    0.96    0.19
  -1 -15  -2    1.01    0.16
   1 -15   2    0.58    0.15
  -1 -15  -2    0.67    0.16
  -1 -15  -2    0.44    0.15
  -1 -15   4    0.44    0.13
  -1 -15   4    0.62    0.16
   1 -15  -4    0.33    0.15
   1 -15  -4    0.65    0.15
   1 -15  -4    0.97    0.16
  -1 -15   4    0.56    0.13
   1 -15  -4    0.63    0.14
  -1 -15   4    0.61    0.15
   1 -15  -4    0.39    0.14
   1 -15  -4    0.85    0.14
   1 -15  -4    0.43    0.15
   1 -15  -4    0.66    0.17
   1 -15  -4    0.55    0.16
  -1 -15   4    0.52    0.16
   1 -15  -4    0.51    0.15
  -1 -15   4    0.51    0.15
  -1 -15   4    0.56    0.14
   1 -15  -4    0.27    0.15
   1 -15  -4    0.80    0.14
  -1 -15   4    0.51    0.15
   3 -15  -6    2.20    0.22
   3 -15  -6    2.00    0.23
  -3 -15   6    1.89    0.24
   3 -15  -6    2.18    0.23
   3 -15  -6    2.41    0.25
   3 -15  -6    2.39    0.24
   3 -15  -6    2.37    0.28
  -3 -15   6    2.14    0.25
   3 -15  -6    1.98    0.22
   3 -15  -6    2.55    0.23
   3 -15  -6    2.44    0.23
  -3 -15   6    1.95    0.22
  -3 -15   6    1.61    0.25
   3 -15  -6    1.71    0.23
  -3 -15   6    2.29    0.25
   3 -15  -6    2.09    0.27
   3 -15  -6    2.21    0.29
  -5 -15   8    1.45    0.17
  -5 -15   8    1.69    0.20
   5 -15  -8    1.73    0.18
   5 -15  -8    1.53    0.18
   5 -15  -8    1.71    0.18
   5 -15  -8    1.90    0.18
  -5 -15   8    0.99    0.17
  -5 -15   8    1.56    0.20
   5 -15  -8    1.64    0.21
   5 -15  -8    1.21    0.17
   5 -15  -8    1.63    0.19
   7 -15 -10   -0.18    0.06
   7 -15 -10    0.02    0.07
  -7 -15  10    0.04    0.09
   7 -15 -10    0.10    0.07
   7 -15 -10   -0.02    0.07
   7 -15 -10   -0.04    0.07
  -7 -15  10   -0.01    0.08
   6 -16  -3    0.15    0.11
  -6 -16   3    0.04    0.10
   6 -16  -3    0.25    0.09
   6 -16  -3    0.16    0.09
   6 -16  -3    0.09    0.11
  -6 -16   3    0.17    0.10
  -6 -16   3    0.09    0.10
   4 -16  -1    0.38    0.15
  -4 -16   1    0.32    0.13
   4 -16  -1    0.27    0.14
   4 -16  -1    0.35    0.12
   4 -16  -1    0.35    0.14
  -4 -16   1    0.23    0.12
   4 -16  -1    0.55    0.15
   4 -16  -1    0.39    0.15
  -4 -16   1    0.27    0.15
   4 -16  -1    0.20    0.13
   4 -16  -1    0.26    0.13
  -4 -16   1    0.22    0.12
   2 -16   1    2.16    0.26
   2 -16   1    2.70    0.27
  -2 -16  -1    1.92    0.29
   2 -16   1    2.67    0.26
   2 -16   1    2.23    0.25
  -2 -16  -1    2.03    0.27
   2 -16   1    2.24    0.29
  -2 -16  -1    2.45    0.25
   2 -16   1    2.69    0.28
   2 -16   1    2.91    0.27
   2 -16   1    2.64    0.28
  -2 -16  -1    2.24    0.24
  -2 -16  -1    1.91    0.25
   2 -16   1    2.48    0.25
   2 -16   1    2.61    0.26
  -2 -16  -1    2.59    0.25
  -2 -16  -1    2.77    0.25
   2 -16   1    2.34    0.24
   0 -16   3    0.62    0.15
   0 -16   3    0.46    0.16
   0 -16  -3    0.65    0.17
   0 -16   3    0.72    0.16
   0 -16   3    0.73    0.16
   0 -16  -3    0.37    0.13
   0 -16  -3    0.62    0.16
   0 -16   3    0.53    0.15
   0 -16  -3    0.73    0.16
   0 -16   3    0.61    0.14
   0 -16   3    0.55    0.14
   0 -16   3    0.27    0.14
   0 -16  -3    0.74    0.17
   0 -16  -3    0.63    0.15
   0 -16  -3    0.57    0.15
   0 -16  -3    0.48    0.14
   0 -16  -3    0.84    0.14
   0 -16  -3    0.42    0.14
   0 -16   3    0.47    0.13
   2 -16  -5    0.84    0.14
  -2 -16   5    1.20    0.17
   2 -16  -5    0.58    0.14
  -2 -16   5    0.80    0.15
  -2 -16   5    0.47    0.15
  -2 -16   5    0.53    0.15
   2 -16  -5    0.68    0.14
   2 -16  -5    0.51    0.15
   2 -16  -5    0.63    0.17
   2 -16  -5    0.70    0.15
   2 -16  -5    0.72    0.15
  -2 -16   5    0.67    0.16
   2 -16  -5    0.91    0.14
   2 -16  -5    0.66    0.17
   2 -16  -5    0.75    0.16
  -2 -16   5    0.55    0.13
   4 -16  -7    0.04    0.11
   4 -16  -7    0.04    0.11
   4 -16  -7    0.14    0.10
  -4 -16   7   -0.29    0.11
   4 -16  -7    0.11    0.12
  -4 -16   7   -0.09    0.12
  -4 -16   7    0.15    0.11
   4 -16  -7    0.02    0.10
  -4 -16   7    0.02    0.10
   4 -16  -7   -0.09    0.13
   4 -16  -7   -0.07    0.10
  -6 -16   9    0.71    0.12
   6 -16  -9    0.56    0.10
  -6 -16   9    0.47    0.09
   6 -16  -9    0.44    0.09
   6 -16  -9    0.53    0.10
  -6 -16   9    0.20    0.09
   6 -16  -9    0.49    0.10
  -5 -17   2    0.83    0.14
  -5 -17   2    1.05    0.14
  -5 -17   2    0.97    0.16
   3 -17   0    0.20    0.12
   3 -17   0    0.11    0.14
  -3 -17   0    0.34    0.12
  -3 -17   0   -0.03    0.11
   3 -17   0    0.05    0.12
   3 -17   0    0.12    0.12
  -3 -17   0   -0.05    0.14
   3 -17   0    0.12    0.13
  -3 -17   0    0.29    0.12
   3 -17   0    0.05    0.13
  -3 -17   0    0.10    0.10
   3 -17   0    0.33    0.14
  -1 -17  -2    8.37    0.61
  -1 -17  -2    8.04    0.61
   1 -17   2    8.08    0.61
  -1 -17  -2    8.08    0.69
   1 -17   2    8.31    0.68
   1 -17   2    8.76    0.62
   1 -17   2    8.83    0.59
  -1 -17  -2    7.95    0.59
   1 -17   2    8.28    0.57
  -1 -17  -2    8.43    0.58
   1 -17   2    8.20    0.63
  -1 -17  -2    8.19    0.61
  -1 -17  -2    8.75    0.69
   1 -17   2    8.38    0.60
  -1 -17  -2    8.26    0.59
   1 -17   2    8.87    0.62
   1 -17   2    8.37    0.65
  -1 -17   4    1.91    0.21
  -1 -17   4    1.73    0.19
  -1 -17   4    1.76    0.22
  -1 -17   4    1.95    0.25
  -1 -17   4    1.86    0.22
   1 -17  -4    1.77    0.22
   1 -17  -4    1.98    0.23
  -1 -17   4    1.69    0.21
   1 -17  -4    1.69    0.22
   1 -17  -4    2.21    0.26
   1 -17  -4    1.83    0.21
   1 -17  -4    2.33    0.21
  -1 -17   4    1.96    0.20
   1 -17  -4    2.06    0.26
   1 -17  -4    2.18    0.22
   1 -17  -4    2.16    0.22
  -1 -17   4    1.76    0.24
   3 -17  -6    0.96    0.15
   3 -17  -6    0.73    0.15
   3 -17  -6    1.14    0.14
   3 -17  -6    0.96    0.17
  -3 -17   6    0.84    0.14
   3 -17  -6    1.17    0.15
  -3 -17   6    0.90    0.13
  -3 -17   6    0.84    0.15
  -3 -17   6    1.25    0.18
  -5 -17   8    0.54    0.09
  -5 -17   8    0.70    0.12
  -5 -17   8    0.59    0.11
  -4 -18   1    0.30    0.10
  -4 -18   1    0.07    0.09
  -4 -18   1    0.31    0.09
  -4 -18   1    0.12    0.10
   2 -18   1    0.42    0.12
  -2 -18  -1    0.48    0.12
   2 -18   1    0.39    0.12
   2 -18   1    0.57    0.12
  -2 -18  -1    0.31    0.13
  -2 -18  -1    0.25    0.11
  -2 -18  -1    0.01    0.11
  -2 -18  -1    0.53    0.12
   2 -18   1    0.40    0.11
   2 -18   1    0.32    0.13
   2 -18   1    0.37    0.14
   0 -18   3    0.14    0.12
   0 -18  -3   -0.04    0.12
   0 -18   3    0.00    0.10
   0 -18   3    0.03    0.10
   0 -18  -3   -0.01    0.11
   0 -18   3    0.03    0.12
   0 -18   3   -0.14    0.12
   0 -18  -3   -0.22    0.10
   0 -18  -3   -0.06    0.11
   0 -18  -3   -0.01    0.13
   0 -18   3   -0.03    0.11
   0 -18   3    0.04    0.10
   0 -18  -3    0.01    0.12
   2 -18  -5    1.31    0.16
   2 -18  -5    1.54    0.17
  -2 -18   5    1.14    0.18
  -2 -18   5    1.24    0.17
  -2 -18   5    1.43    0.15
   2 -18  -5    1.17    0.19
  -2 -18   5    1.28    0.17
   2 -18  -5    1.25    0.20
  -4 -18   7   -0.01    0.08
  -4 -18   7    0.08    0.09
  -4 -18   7    0.15    0.07
  -3 -19   0   -0.01    0.07
  -3 -19   0   -0.16    0.09
  -3 -19   0    0.06    0.08
  -3 -19   0    0.06    0.08
   1 -19   2    0.33    0.11
   1 -19   2    0.21    0.09
  -1 -19  -2    0.25    0.10
  -1 -19  -2    0.30    0.12
  -1 -19  -2    0.25    0.09
   1 -19   2    0.30    0.10
   1 -19   2    0.38    0.10
   1 -19   2    0.34    0.11
  -1 -19  -2    0.15    0.10
  -1 -19  -2    0.43    0.10
  -1 -19   4    0.55    0.10
   1 -19  -4    0.71    0.12
  -1 -19   4    0.62    0.12
   1 -19  -4    0.67    0.11
  -1 -19   4    0.60    0.10
  -1 -19   4    0.57    0.12
  -1 -19   4    0.44    0.11
   1 -19  -4    0.43    0.11
  -1 -19   4    0.60    0.11
   1 -19  -4    0.59    0.14
  -3 -19   6    0.06    0.08
  -3 -19   6    0.03    0.07
  -2 -20  -1    0.06    0.07
  -2 -20  -1    0.00    0.07
   0 -20  -3    0.02    0.07
   0 -20   3    0.07    0.08
   0 -20   3    0.07    0.07
   0 -20   3    0.11    0.08
   0 -20  -3    0.06    0.08
   0 -20   3    0.24    0.08
   0 -20  -3    0.11    0.07
  12   0  -8   -0.06    0.06
 -12   0   8    0.02    0.07
  10   0  -6    9.28    0.62
  10   0  -6    8.46    0.64
  10   0  -6   10.37    0.63
   8   0  -4    1.01    0.15
   8   0  -4    0.75    0.16
   8   0  -4    1.01    0.15
  -8   0   4    0.87    0.18
   8   0  -4    0.96    0.14
  -8   0   4    0.91    0.19
   8   0  -4    1.17    0.16
  -8   0   4    0.86    0.22
  -8   0   4    0.89    0.19
   8   0  -4    0.90    0.20
  -6   0   2   19.11    1.21
  -6   0   2   18.39    1.20
  -6   0   2   17.98    1.25
   6   0  -2   18.46    1.22
   6   0  -2   15.86    1.09
   6   0  -2   16.00    1.14
   6   0  -2   15.86    1.08
   6   0  -2   17.37    1.21
   4   0   0    2.60    0.22
  -4   0   0    2.60    0.23
   4   0   0    2.07    0.21
   4   0   0    2.24    0.21
  -4   0   0    2.43    0.24
  -4   0   0    2.37    0.22
  -2   0  -2  972.70   63.35
  -2   0  -2  990.35   65.38
   2   0   2 1000.00   64.28
  -2   0  -2  927.00   61.93
   2   0   2  962.57   64.43
   2   0   2  937.21   66.95
   2   0   2  899.11   64.70
  -2   0  -2  921.64   63.53
   0   0   4   68.59    4.67
   0   0  -4   63.21    4.57
   0   0   4   73.75    4.83
   0   0   4   71.75    5.10
   0   0  -4   63.06    4.57
   0   0  -4   64.56    4.64
   0   0  -4   73.06    4.48
   2   0  -6    0.98    0.13
  -2   0   6    1.39    0.15
   2   0  -6    1.16    0.15
   2   0  -6    1.25    0.16
   2   0  -6    1.08    0.11
  -2   0   6    0.93    0.15
  -2   0   6    1.17    0.16
  -4   0   8  115.75    7.71
  -4   0   8  117.53    7.93
  -4   0   8  107.28    7.84
   4   0  -8  114.21    7.68
   4   0  -8  114.48    7.79
  -4   0   8  120.61    8.57
  -6   0  10   -0.05    0.12
  -6   0  10   -0.03    0.14
  -6   0  10    0.18    0.11
   6   0 -10    0.16    0.09
   6   0 -10    0.18    0.12
   6   0 -10    0.17    0.07
   6   0 -10   -0.10    0.09
   6   0 -10    0.13    0.08
   6   0 -10   -0.01    0.12
  -6   0  10    0.26    0.16
   8   0 -12    0.34    0.13
   8   0 -12    0.19    0.11
   8   0 -12    0.01    0.10
   8   0 -12    0.16    0.11
  10   0 -14    2.11    0.19
  10   0 -14    2.01    0.19
  11   1  -7    0.07    0.08
  11   1  -7    0.00    0.09
 -11  -1   7   -0.15    0.10
  11  -1  -7   -0.01    0.09
 -11  -1   7    0.00    0.10
  11  -1  -7   -0.07    0.08
   9   1  -5    1.55    0.17
   9   1  -5    1.81    0.20
   9   1  -5    1.40    0.19
   9   1  -5    1.68    0.19
   9  -1  -5    1.64    0.19
   9  -1  -5    1.28    0.17
   9  -1  -5    1.40    0.20
   9  -1  -5    1.39    0.20
   7   1  -3    3.98    0.36
   7   1  -3    3.69    0.31
   7   1  -3    4.28    0.31
  -7   1   3    4.72    0.37
  -7   1   3    4.22    0.36
  -7   1   3    4.16    0.38
   7   1  -3    3.79    0.35
   7   1  -3    4.08    0.30
   7   1  -3    3.62    0.30
   7  -1  -3    4.19    0.30
   7  -1  -3    4.38    0.30
   7  -1  -3    4.25    0.35
   7  -1  -3    3.99    0.36
   7  -1  -3    4.22    0.32
   7  -1  -3    3.84    0.33
  -7  -1   3    4.67    0.37
  -7  -1   3    4.18    0.35
  -7  -1   3    4.18    0.39
   7  -1  -3    4.26    0.30
  -7  -1   3    4.00    0.35
  -5   1   1   18.07    1.19
  -5   1   1   17.39    1.23
   5   1  -1   16.64    1.24
   5   1  -1   17.21    1.20
   5   1  -1   17.86    1.21
  -5   1   1   17.40    1.19
   5  -1  -1   17.87    1.21
   5  -1  -1   15.78    1.23
  -5  -1   1   17.15    1.18
  -5  -1   1   17.61    1.23
   5  -1  -1   16.38    1.20
  -5  -1   1   17.42    1.19
   3   1   1   34.51    2.19
   3   1   1   32.15    2.27
  -3   1  -1   32.55    2.23
   3   1   1   32.79    2.19
  -3   1  -1   31.06    2.16
   3   1   1   29.93    2.19
  -3   1  -1   32.04    2.16
   3  -1   1   32.50    2.19
   3  -1   1   31.95    2.19
  -3  -1  -1   33.07    2.16
   3  -1   1   32.29    2.27
  -3  -1  -1   32.09    2.15
  -3  -1  -1   29.68    2.10
  -3  -1  -1   32.02    2.23
   1   1   3    0.28    0.06
  -1   1  -3    0.18    0.06
   1   1   3    0.12    0.05
   1   1   3    0.20    0.05
  -1   1  -3    0.19    0.06
  -1   1  -3    0.16    0.06
  -1  -1  -3    0.09    0.04
  -1  -1  -3    0.24    0.06
  -1  -1  -3    0.05    0.05
   1  -1   3    0.07    0.05
  -1  -1  -3    0.12    0.06
  -1  -1  -3    0.13    0.06
   1  -1   3    0.09    0.05
   1  -1   3    0.21    0.06
   1  -1   3    0.17    0.04
  -1  -1  -3    0.19    0.07
   1   1  -5  237.02   15.64
   1   1  -5  248.66   15.99
   1   1  -5  223.48   16.22
  -1   1   5  246.74   16.04
  -1   1   5  248.91   17.82
  -1   1   5  241.19   16.33
  -1   1   5  238.86   16.89
   1  -1  -5  238.24   16.22
   1  -1  -5  227.11   15.64
   1  -1  -5  238.60   15.99
  -1  -1   5  246.28   16.34
  -1  -1   5  234.90   16.04
  -1  -1   5  250.51   17.82
   3   1  -7   63.88    4.65
   3   1  -7   69.20    4.65
  -3   1   7   71.57    4.60
   3   1  -7   68.22    4.48
   3   1  -7   69.93    4.58
  -3   1   7   66.61    4.67
  -3   1   7   68.50    4.73
  -3   1   7   69.25    5.11
   3  -1  -7   66.21    4.64
   3  -1  -7   69.92    4.58
  -3  -1   7   70.72    4.60
  -3  -1   7   66.17    4.67
  -3  -1   7   66.62    4.72
  -3  -1   7   71.30    5.11
   5   1  -9    0.18    0.11
  -5   1   9    0.05    0.10
  -5   1   9   -0.04    0.13
  -5   1   9    0.01    0.11
   5   1  -9    0.08    0.06
   5   1  -9    0.05    0.07
   5   1  -9    0.09    0.08
   5   1  -9   -0.05    0.10
   5  -1  -9    0.10    0.08
   5  -1  -9    0.04    0.07
   5  -1  -9    0.05    0.10
  -5  -1   9    0.03    0.14
   5  -1  -9   -0.04    0.11
  -5  -1   9    0.08    0.11
  -5  -1   9   -0.04    0.11
  -5  -1   9    0.10    0.09
   5  -1  -9    0.11    0.08
  -7   1  11    0.09    0.14
   7   1 -11    0.14    0.10
   7   1 -11    0.30    0.11
   7   1 -11    0.11    0.14
  -7   1  11    0.17    0.16
   7   1 -11    0.14    0.09
   7   1 -11    0.06    0.11
  -7   1  11    0.16    0.13
  -7  -1  11    0.34    0.19
   7  -1 -11    0.38    0.16
  -7  -1  11    0.01    0.14
   7  -1 -11    0.09    0.11
  -7  -1  11    0.23    0.16
   7  -1 -11    0.08    0.08
   7  -1 -11    0.19    0.10
   7  -1 -11    0.26    0.10
   9   1 -13    0.10    0.10
   9   1 -13    0.25    0.09
   9   1 -13    0.30    0.12
   9   1 -13    0.36    0.11
   9  -1 -13    0.26    0.09
   9  -1 -13    0.33    0.12
   9  -1 -13    0.26    0.11
   9  -1 -13    0.10    0.10
 -11   1  15    0.96    0.12
 -11   1  15    0.94    0.12
  11   1 -15    1.00    0.11
  11   1 -15    0.88    0.10
 -11  -1  15    0.90    0.11
 -11  -1  15    0.72    0.11
  11  -1 -15    0.83    0.10
  11  -1 -15    0.93    0.10
  12  -2  -8    0.05    0.06
  10   2  -6    0.86    0.14
  10   2  -6    0.83    0.13
  10   2  -6    0.92    0.14
  10  -2  -6    0.80    0.13
 -10  -2   6    0.85    0.18
  10  -2  -6    0.93    0.14
  10  -2  -6    0.74    0.13
  -8   2   4    0.19    0.16
   8   2  -4    0.35    0.14
   8   2  -4    0.41    0.11
   8   2  -4    0.55    0.12
   8   2  -4    0.29    0.09
   8   2  -4    0.20    0.15
  -8   2   4    0.22    0.18
  -8   2   4    0.35    0.16
   8   2  -4    0.54    0.12
  -8   2   4    0.21    0.17
   8  -2  -4    0.26    0.11
   8  -2  -4    0.29    0.11
  -8  -2   4    0.38    0.16
   8  -2  -4    0.35    0.09
  -8  -2   4    0.39    0.14
  -8  -2   4    0.51    0.20
   8  -2  -4    0.35    0.11
  -6   2   2   13.41    0.94
  -6   2   2   14.14    0.98
  -6   2   2   14.21    0.94
   6   2  -2   14.06    0.95
   6   2  -2   11.69    0.97
   6   2  -2   14.09    0.96
   6  -2  -2   12.62    0.85
  -6  -2   2   13.17    0.91
   6  -2  -2   11.40    0.94
  -6  -2   2   14.98    0.98
   6  -2  -2   13.14    0.94
  -6  -2   2   14.88    0.95
   6  -2  -2   14.27    0.89
  -6  -2   2   13.78    0.93
   6  -2  -2   11.48    0.88
   6  -2  -2   13.75    0.84
  -4   2   0    9.36    0.64
   4   2   0    9.10    0.63
   4   2   0    8.75    0.65
  -4   2   0    8.72    0.62
  -4   2   0    9.00    0.65
   4   2   0    7.75    0.62
   4   2   0    9.46    0.64
   4  -2   0    8.77    0.63
  -4  -2   0    9.60    0.64
  -4  -2   0    8.72    0.60
  -4  -2   0    9.31    0.66
   4  -2   0    8.43    0.64
  -4  -2   0    8.42    0.62
   2   2   2    3.89    0.27
  -2   2  -2    3.36    0.27
  -2   2  -2    3.24    0.26
  -2   2  -2    3.81    0.27
  -2   2  -2    3.10    0.25
   2   2   2    3.55    0.26
   2   2   2    3.33    0.27
   2   2   2    3.51    0.28
  -2  -2  -2    3.38    0.25
   2  -2   2    3.43    0.26
  -2  -2  -2    3.09    0.26
  -2  -2  -2    3.45    0.29
  -2  -2  -2    3.54    0.27
   2  -2   2    3.52    0.28
   2  -2   2    3.55    0.27
   0   2   4   82.38    6.18
   0   2  -4   84.13    5.42
   0   2  -4   80.48    5.54
   0   2  -4   84.41    5.54
   0   2   4   84.90    5.66
   0   2  -4   80.84    6.12
   0   2  -4   86.03    5.63
   0   2   4   84.65    5.86
   0   2   4   77.14    5.63
   0   2  -4   83.13    6.06
   0  -2  -4   77.28    5.54
   0  -2   4   85.68    5.86
   0  -2   4   87.23    5.67
   0  -2  -4   86.02    5.55
   0  -2   4   80.15    5.55
   0  -2   4   84.24    6.18
   0  -2  -4   83.05    5.42
  -2   2   6   63.62    4.70
   2   2  -6   63.62    4.13
   2   2  -6   62.19    4.22
  -2   2   6   64.88    4.24
   2   2  -6   57.51    4.29
   2   2  -6   63.43    4.29
  -2   2   6   61.46    4.31
   2  -2  -6   64.23    4.22
  -2  -2   6   65.64    4.71
  -2  -2   6   64.84    4.24
   2  -2  -6   61.29    4.13
   2  -2  -6   63.46    4.28
  -2  -2   6   62.23    4.35
  -2  -2   6   65.25    4.31
  -4   2   8   22.94    1.60
   4   2  -8   21.34    1.56
   4   2  -8   22.84    1.57
  -4   2   8   22.61    1.73
  -4   2   8   23.63    1.55
   4   2  -8   23.84    1.55
  -4  -2   8   22.54    1.59
  -4  -2   8   22.96    1.73
   4  -2  -8   22.68    1.55
  -4  -2   8   23.14    1.56
   4  -2  -8   20.62    1.56
   6   2 -10    0.43    0.16
  -6   2  10    0.41    0.16
   6   2 -10    1.01    0.17
   6   2 -10    0.74    0.11
   6   2 -10    0.86    0.12
  -6   2  10    0.75    0.15
   6   2 -10    0.64    0.11
   6   2 -10    0.45    0.09
  -6   2  10    0.70    0.18
  -6   2  10    0.68    0.16
  -6  -2  10    0.72    0.19
   6  -2 -10    0.39    0.09
   6  -2 -10    0.60    0.10
   6  -2 -10    0.74    0.11
  -6  -2  10    0.66    0.17
   6  -2 -10    0.77    0.15
   6  -2 -10    0.73    0.11
   6  -2 -10    0.71    0.12
  -6  -2  10    0.73    0.16
   8   2 -12    0.92    0.12
   8   2 -12    0.84    0.14
   8   2 -12    0.83    0.13
   8   2 -12    0.91    0.15
   8  -2 -12    0.65    0.13
   8  -2 -12    1.04    0.13
   8  -2 -12    0.66    0.14
   8  -2 -12    0.87    0.14
  10   2 -14    0.06    0.08
  10   2 -14    0.32    0.10
 -10  -2  14    0.21    0.12
  10  -2 -14    0.14    0.10
 -10  -2  14    0.14    0.10
  10  -2 -14    0.18    0.09
  11   3  -7    0.19    0.09
  11   3  -7    0.38    0.10
  11  -3  -7    0.18    0.09
  11  -3  -7    0.19    0.08
 -11  -3   7    0.22    0.11
 -11  -3   7    0.24    0.10
  11  -3  -7    0.38    0.09
   9   3  -5    8.36    0.57
   9   3  -5    7.62    0.59
   9   3  -5    8.84    0.57
   9  -3  -5    8.35    0.58
   9  -3  -5    8.97    0.57
   9  -3  -5    8.39    0.56
   9  -3  -5    7.95    0.59
  -7   3   3    1.53    0.23
   7   3  -3    1.45    0.21
  -7   3   3    1.46    0.23
   7   3  -3    1.40    0.16
  -7   3   3    1.50    0.21
   7   3  -3    1.30    0.15
   7   3  -3    1.93    0.21
  -7  -3   3    1.11    0.18
   7  -3  -3    1.50    0.18
  -7  -3   3    1.50    0.24
   7  -3  -3    1.55    0.15
  -7  -3   3    1.83    0.22
   7  -3  -3    1.22    0.17
   7  -3  -3    1.36    0.19
   7  -3  -3    1.65    0.17
   7  -3  -3    1.33    0.17
   5   3  -1    2.31    0.20
   5   3  -1    2.24    0.22
  -5   3   1    2.66    0.23
   5   3  -1    2.59    0.23
   5   3  -1    2.33    0.23
  -5   3   1    2.69    0.25
  -5  -3   1    2.58    0.22
  -5  -3   1    2.29    0.26
  -5  -3   1    2.69    0.25
  -5  -3   1    1.91    0.20
   5  -3  -1    2.25    0.22
  -3   3  -1  150.74   10.17
  -3   3  -1  145.65   10.19
   3   3   1  146.72   10.38
  -3   3  -1  155.79   10.50
   3   3   1  155.56   10.34
   3   3   1  146.04   10.75
   3   3   1  160.04   10.32
  -3  -3  -1  155.99   10.50
  -3  -3  -1  142.73    9.93
  -3  -3  -1  145.20   10.16
  -3  -3  -1  159.74   10.21
   3  -3   1  159.93   10.74
   3  -3   1  157.80   10.34
   1   3   3    1.88    0.16
   1   3   3    2.02    0.19
  -1   3  -3    1.77    0.18
   1   3   3    2.13    0.19
  -1   3  -3    2.32    0.17
  -1   3  -3    2.15    0.18
   1   3   3    2.11    0.18
  -1   3  -3    2.14    0.16
   1  -3   3    1.95    0.20
  -1  -3  -3    2.12    0.19
   1  -3   3    2.07    0.19
  -1  -3  -3    1.56    0.16
  -1  -3  -3    1.85    0.21
   1  -3   3    1.83    0.19
  -1   3   5   42.40    2.99
   1   3  -5   45.17    2.89
  -1   3   5   42.38    2.90
  -1   3   5   43.57    3.16
   1   3  -5   39.20    2.84
   1   3  -5   42.50    2.78
   1  -3  -5   41.68    2.83
   1  -3  -5   43.62    2.78
  -1  -3   5   38.49    2.84
  -1  -3   5   42.09    2.90
  -1  -3   5   45.31    3.17
  -3   3   7    1.85    0.21
  -3   3   7    1.91    0.22
   3   3  -7    2.20    0.21
  -3   3   7    1.88    0.17
   3   3  -7    1.83    0.19
   3   3  -7    2.13    0.22
  -3   3   7    2.07    0.20
   3   3  -7    1.85    0.18
   3  -3  -7    1.71    0.17
  -3  -3   7    1.71    0.18
  -3  -3   7    1.75    0.24
   3  -3  -7    1.87    0.20
  -3  -3   7    1.66    0.20
   5   3  -9    2.43    0.24
  -5   3   9    2.96    0.31
   5   3  -9    3.26    0.27
   5   3  -9    2.70    0.27
  -5   3   9    2.89    0.27
  -5   3   9    2.53    0.29
  -5  -3   9    2.84    0.26
   5  -3  -9    2.30    0.24
   5  -3  -9    2.71    0.22
   5  -3  -9    2.40    0.22
  -5  -3   9    2.97    0.31
   5  -3  -9    2.15    0.20
   5  -3  -9    2.65    0.21
   5  -3  -9    2.47    0.22
  -5  -3   9    3.15    0.28
  -7   3  11    0.03    0.14
   7   3 -11    0.11    0.10
   7   3 -11   -0.10    0.13
   7   3 -11    0.21    0.10
   7   3 -11    0.16    0.10
   7   3 -11    0.19    0.08
  -7   3  11   -0.03    0.14
  -7   3  11   -0.03    0.18
   7   3 -11    0.16    0.17
   7  -3 -11   -0.07    0.10
  -7  -3  11    0.02    0.15
   7  -3 -11    0.05    0.09
   7  -3 -11    0.13    0.10
  -7  -3  11   -0.45    0.17
  -7  -3  11    0.23    0.18
   7  -3 -11    0.19    0.11
   9   3 -13    0.42    0.12
   9   3 -13    0.25    0.09
   9   3 -13    0.42    0.11
  -9  -3  13    0.40    0.13
  -9  -3  13    0.47    0.14
  -9  -3  13    0.24    0.10
   9  -3 -13    0.27    0.11
   9  -3 -13    0.18    0.10
   9  -3 -13    0.36    0.10
   9  -3 -13    0.04    0.10
  11   3 -15    0.55    0.09
 -11  -3  15    0.80    0.10
  11  -3 -15    0.49    0.09
  10   4  -6    0.35    0.11
  10   4  -6    0.48    0.11
  10   4  -6    0.27    0.11
  10  -4  -6    0.52    0.12
  10  -4  -6    0.52    0.12
  10  -4  -6    0.65    0.11
 -10  -4   6    0.55    0.14
  10  -4  -6    0.53    0.10
 -10  -4   6    0.36    0.12
 -10  -4   6    0.36    0.16
   8   4  -4    0.81    0.19
  -8   4   4    0.65    0.19
   8   4  -4    0.56    0.12
   8   4  -4    0.45    0.16
  -8   4   4    0.42    0.19
   8   4  -4    0.62    0.12
   8   4  -4    0.48    0.10
   8   4  -4    0.63    0.12
  -8   4   4    0.96    0.22
   8  -4  -4    0.63    0.11
   8  -4  -4    0.62    0.12
   8  -4  -4    0.69    0.13
  -8  -4   4    0.12    0.17
   8  -4  -4    0.54    0.12
  -8  -4   4    0.37    0.12
  -8  -4   4    0.30    0.20
   8  -4  -4    0.57    0.11
   6   4  -2    2.39    0.25
   6   4  -2    2.39    0.26
  -6   4   2    2.78    0.25
  -6   4   2    2.75    0.28
   6   4  -2    2.90    0.26
  -6   4   2    3.06    0.28
   6  -4  -2    2.79    0.23
  -6  -4   2    2.73    0.29
  -6  -4   2    2.61    0.27
   6  -4  -2    2.49    0.23
   6  -4  -2    2.67    0.21
   6  -4  -2    2.40    0.21
   6  -4  -2    2.43    0.21
  -6  -4   2    2.21    0.23
   4   4   0    1.12    0.17
  -4   4   0    1.12    0.17
  -4   4   0    1.20    0.18
   4   4   0    1.28    0.17
   4   4   0    1.49    0.17
  -4   4   0    1.36    0.15
  -4  -4   0    1.08    0.16
  -4  -4   0    1.16    0.18
  -4  -4   0    1.14    0.14
  -4  -4   0    0.85    0.11
  -2   4  -2    0.64    0.10
  -2   4  -2    0.47    0.09
  -2   4  -2    0.67    0.10
  -2   4  -2    0.40    0.07
   2   4   2    0.58    0.10
   2   4   2    0.50    0.09
   2   4   2    0.67    0.08
  -2  -4  -2    0.38    0.10
  -2  -4  -2    0.44    0.09
  -2  -4  -2    0.65    0.11
   0   4   4   18.39    1.32
   0   4   4   18.46    1.28
   0   4  -4   19.77    1.23
   0   4  -4   21.12    1.39
   0   4  -4   18.61    1.37
   0   4  -4   16.38    1.24
   0   4   4   17.62    1.27
   0   4  -4   18.61    1.26
   0   4  -4   19.36    1.28
   0  -4   4   17.13    1.25
   0  -4  -4   18.70    1.26
   0  -4   4   18.45    1.29
   0  -4  -4   18.99    1.22
   0  -4   4   18.70    1.40
  -2   4   6    0.42    0.10
   2   4  -6    0.59    0.11
   2   4  -6    0.35    0.09
   2   4  -6    0.37    0.08
  -2   4   6    0.42    0.07
  -2   4   6    0.25    0.09
   2   4  -6    0.25    0.09
  -2  -4   6    0.20    0.08
  -2  -4   6    0.29    0.06
  -2  -4   6    0.40    0.12
   4   4  -8    5.04    0.37
   4   4  -8    5.41    0.38
  -4   4   8    4.59    0.42
  -4   4   8    4.76    0.39
  -4   4   8    5.04    0.37
   4   4  -8    3.94    0.37
  -4  -4   8    5.11    0.43
   4  -4  -8    4.14    0.35
  -4  -4   8    4.46    0.37
  -4  -4   8    4.27    0.36
   6   4 -10    0.38    0.14
   6   4 -10    0.23    0.11
  -6   4  10    0.29    0.15
  -6   4  10    0.47    0.17
  -6   4  10    0.41    0.17
  -6   4  10    0.12    0.13
   6   4 -10    0.35    0.16
  -6  -4  10    0.22    0.17
   6  -4 -10    0.18    0.10
   6  -4 -10    0.29    0.10
   6  -4 -10    0.34    0.10
  -6  -4  10    0.13    0.13
   6  -4 -10    0.17    0.08
  -6  -4  10    0.33    0.16
   6  -4 -10    0.19    0.09
   8   4 -12    3.21    0.25
   8   4 -12    3.52    0.28
   8   4 -12    3.12    0.27
   8   4 -12    3.60    0.28
  -8  -4  12    2.77    0.26
   8  -4 -12    3.46    0.28
   8  -4 -12    3.21    0.26
  -8  -4  12    2.82    0.28
  -8  -4  12    3.27    0.31
   8  -4 -12    3.32    0.27
  -8  -4  12    3.62    0.31
   8  -4 -12    3.34    0.28
  10   4 -14    0.16    0.08
  10   4 -14    0.13    0.09
 -10  -4  14    0.08    0.11
  10  -4 -14    0.14    0.08
 -10  -4  14    0.10    0.09
  10  -4 -14    0.04    0.09
  11   5  -7    0.44    0.09
  11   5  -7    0.20    0.08
 -11  -5   7    0.35    0.10
  11  -5  -7    0.17    0.08
 -11  -5   7    0.21    0.10
  11  -5  -7    0.14    0.08
  11  -5  -7    0.20    0.08
   9   5  -5    0.32    0.12
   9   5  -5    0.35    0.12
   9   5  -5    0.06    0.11
   9  -5  -5    0.26    0.11
   9  -5  -5    0.22    0.12
   9  -5  -5    0.27    0.10
  -9  -5   5    0.28    0.13
   9  -5  -5    0.06    0.11
  -9  -5   5    0.10    0.13
   7   5  -3   -0.16    0.12
  -7   5   3    0.10    0.17
   7   5  -3    0.14    0.14
  -7   5   3    0.27    0.15
  -7   5   3   -0.07    0.14
   7  -5  -3    0.08    0.09
   7  -5  -3    0.08    0.08
   7  -5  -3    0.07    0.11
   7  -5  -3    0.19    0.10
  -7  -5   3    0.40    0.16
  -7  -5   3    0.12    0.10
  -7  -5   3   -0.07    0.16
   7  -5  -3    0.29    0.09
  -7  -5   3    0.34    0.17
  -5   5   1    0.29    0.12
   5   5  -1    0.21    0.11
   5   5  -1    0.36    0.11
   5   5  -1    0.35    0.10
   5   5  -1    0.42    0.12
  -5   5   1    0.17    0.12
  -5   5   1    0.26    0.09
   5  -5  -1    0.26    0.08
   5  -5  -1    0.04    0.08
  -5  -5   1    0.00    0.12
  -5  -5   1    0.26    0.08
   5  -5  -1    0.28    0.08
   5  -5  -1    0.30    0.08
  -5  -5   1    0.31    0.12
   3   5   1    1.58    0.20
   3   5   1    1.66    0.18
  -3   5  -1    1.60    0.19
  -3   5  -1    1.70    0.15
  -3   5  -1    1.66    0.18
   3   5   1    1.79    0.19
  -3   5  -1    1.64    0.17
  -3  -5  -1    1.61    0.20
  -3  -5  -1    1.60    0.20
  -3  -5  -1    1.55    0.15
  -1   5  -3   27.68    1.77
  -1   5  -3   27.19    1.81
  -1   5  -3   25.46    1.80
   1   5   3   27.00    1.84
   1   5   3   25.97    1.83
   1   5   3   27.60    1.92
   1   5   3   26.85    1.85
  -1   5  -3   27.54    1.98
  -1   5  -3   28.72    2.00
  -1  -5  -3   25.00    1.81
  -1  -5  -3   26.48    1.87
   1   5  -5    1.97    0.19
   1   5  -5    2.01    0.17
  -1   5   5    1.78    0.17
  -1   5   5    1.58    0.14
  -1   5   5    2.12    0.17
   1   5  -5    1.75    0.20
  -1   5   5    1.93    0.21
  -1  -5   5    1.89    0.23
  -1  -5   5    1.70    0.17
  -3   5   7    0.28    0.10
   3   5  -7    0.18    0.10
   3   5  -7    0.14    0.09
  -3   5   7    0.12    0.09
   3   5  -7    0.18    0.12
   3   5  -7    0.18    0.09
  -3   5   7    0.27    0.07
  -3  -5   7    0.23    0.13
  -3  -5   7    0.15    0.06
  -3  -5   7    0.21    0.10
  -5   5   9    0.39    0.15
   5   5  -9    0.44    0.16
   5   5  -9    0.52    0.13
   5   5  -9    0.54    0.13
  -5   5   9    0.81    0.16
  -5   5   9    0.14    0.12
   5   5  -9    0.14    0.09
   5  -5  -9    0.70    0.11
  -5  -5   9    0.42    0.11
  -5  -5   9    0.41    0.17
   5  -5  -9    0.40    0.09
  -5  -5   9    0.50    0.09
   5  -5  -9    0.57    0.09
  -5  -5   9    0.44    0.15
  -5  -5   9    0.41    0.11
   5  -5  -9    0.58    0.10
   5  -5  -9    0.45    0.11
   5  -5  -9    0.45    0.08
  -7   5  11    6.15    0.50
   7   5 -11    6.00    0.41
  -7   5  11    5.00    0.48
   7   5 -11    5.07    0.47
   7   5 -11    5.15    0.39
   7   5 -11    5.98    0.50
  -7   5  11    5.34    0.51
  -7  -5  11    5.93    0.44
  -7  -5  11    5.17    0.41
   7  -5 -11    5.70    0.42
  -7  -5  11    5.66    0.49
  -7  -5  11    5.76    0.45
  -7  -5  11    6.62    0.44
   7  -5 -11    6.16    0.41
   7  -5 -11    5.90    0.40
   7  -5 -11    6.05    0.41
   7  -5 -11    5.17    0.40
  -7  -5  11    5.66    0.56
   9   5 -13    0.15    0.10
   9   5 -13    0.04    0.11
   9  -5 -13    0.16    0.09
  -9  -5  13    0.09    0.11
   9  -5 -13    0.02    0.10
   9  -5 -13    0.26    0.10
  -9  -5  13    0.11    0.12
   9  -5 -13    0.22    0.10
  10   6  -6    0.18    0.10
  10   6  -6    0.06    0.09
  10  -6  -6    0.11    0.10
 -10  -6   6    0.02    0.11
  10  -6  -6    0.01    0.09
 -10  -6   6    0.20    0.12
  10  -6  -6    0.02    0.09
  10  -6  -6    0.04    0.07
  -8   6   4    0.98    0.23
   8   6  -4    0.76    0.20
  -8   6   4    0.31    0.24
  -8   6   4    0.85    0.22
   8   6  -4    1.39    0.17
   8  -6  -4    1.19    0.17
   8  -6  -4    1.28    0.18
   8  -6  -4    0.92    0.15
   8  -6  -4    0.63    0.14
  -8  -6   4    0.67    0.21
   8  -6  -4    1.14    0.15
   6   6  -2    0.17    0.09
   6   6  -2    0.18    0.12
  -6   6   2    0.14    0.14
  -6   6   2    0.08    0.13
   6   6  -2   -0.02    0.11
  -6   6   2    0.02    0.13
   6   6  -2    0.14    0.12
  -6  -6   2    0.13    0.14
  -6  -6   2    0.07    0.13
  -6  -6   2    0.39    0.15
   6  -6  -2    0.34    0.10
   6  -6  -2    0.20    0.10
   6  -6  -2    0.16    0.08
  -6  -6   2    0.25    0.10
   6  -6  -2    0.04    0.08
  -6  -6   2    0.22    0.10
  -6  -6   2    0.23    0.11
   6  -6  -2    0.18    0.09
   6  -6  -2    0.17    0.09
   6  -6  -2    0.23    0.09
   4   6   0    4.99    0.36
   4   6   0    4.25    0.37
   4   6   0    4.15    0.35
  -4   6   0    4.32    0.35
  -4   6   0    4.21    0.35
  -4   6   0    4.06    0.32
  -4  -6   0    4.72    0.37
  -4  -6   0    4.18    0.37
  -2   6  -2    4.07    0.30
   2   6   2    4.18    0.33
  -2   6  -2    4.45    0.32
  -2   6  -2    4.20    0.32
  -2   6  -2    4.73    0.33
   2   6   2    4.49    0.34
   2   6   2    4.37    0.36
  -2  -6  -2    4.10    0.32
  -2  -6  -2    4.39    0.36
   0   6   4    0.16    0.06
   0   6   4    0.01    0.04
   0   6  -4    0.08    0.09
   0   6  -4    0.04    0.09
   0   6  -4    0.07    0.08
   0   6   4   -0.01    0.08
   0   6  -4    0.12    0.10
   0   6  -4    0.26    0.07
   0   6   4    0.06    0.08
   2   6  -6    1.65    0.18
  -2   6   6    1.70    0.16
   2   6  -6    1.97    0.20
  -2   6   6    1.46    0.14
  -2   6   6    1.52    0.20
  -2   6   6    1.90    0.19
   2   6  -6    1.70    0.16
   2   6  -6    1.56    0.21
  -2  -6   6    1.38    0.24
  -2  -6   6    1.91    0.18
   4   6  -8    3.77    0.30
  -4   6   8    3.39    0.30
  -4   6   8    3.68    0.32
  -4   6   8    3.73    0.33
   4   6  -8    3.51    0.31
   4   6  -8    3.66    0.31
   4   6  -8    4.20    0.33
   4  -6  -8    2.91    0.25
   4  -6  -8    3.35    0.26
  -4  -6   8    3.88    0.37
  -4  -6   8    3.60    0.27
  -4  -6   8    2.83    0.25
  -4  -6   8    2.99    0.27
   4  -6  -8    3.34    0.25
   4  -6  -8    3.37    0.25
   4  -6  -8    3.19    0.26
  -4  -6   8    3.56    0.31
   4  -6  -8    2.94    0.28
  -4  -6   8    3.18    0.27
   4  -6  -8    3.05    0.24
  -6   6  10    8.23    0.68
   6   6 -10    8.64    0.64
  -6   6  10    8.88    0.65
   6   6 -10    7.59    0.66
  -6   6  10    9.37    0.67
   6   6 -10    8.08    0.64
  -6  -6  10    8.76    0.75
   6  -6 -10    9.50    0.59
   6  -6 -10    8.84    0.57
   6  -6 -10    8.66    0.58
   6  -6 -10    8.18    0.57
   6  -6 -10    8.63    0.57
  -6  -6  10    8.94    0.63
  -6  -6  10    8.48    0.66
  -6  -6  10    8.12    0.59
  -6  -6  10    7.56    0.57
  -6  -6  10    7.43    0.61
   8   6 -12    9.49    0.69
   8   6 -12   11.61    0.73
   8   6 -12   10.08    0.70
   8   6 -12   10.73    0.70
  -8  -6  12   10.49    0.70
  -8  -6  12   11.54    0.73
   8  -6 -12   10.82    0.70
   8  -6 -12   10.21    0.69
  -8  -6  12    8.79    0.74
   8  -6 -12   10.85    0.70
   8  -6 -12   11.21    0.73
  -8  -6  12   11.64    0.77
  10   6 -14    0.18    0.09
  10   6 -14    0.05    0.07
 -10  -6  14   -0.01    0.08
 -10  -6  14    0.19    0.09
  10  -6 -14    0.14    0.08
  10  -6 -14    0.11    0.07
  11   7  -7    0.46    0.08
  11   7  -7    0.33    0.08
 -11  -7   7    0.18    0.08
  11  -7  -7    0.21    0.07
  11  -7  -7    0.17    0.07
 -11  -7   7    0.42    0.10
   9   7  -5    8.56    0.56
   9   7  -5    7.76    0.57
   9   7  -5    8.27    0.55
   9  -7  -5    7.82    0.61
   9  -7  -5    8.18    0.56
   9  -7  -5    8.49    0.57
   9  -7  -5    7.91    0.58
  -9  -7   5    8.41    0.59
  -9  -7   5    8.07    0.68
   9  -7  -5    8.11    0.55
  -9  -7   5    8.98    0.58
   7   7  -3    0.02    0.14
  -7   7   3    0.13    0.16
   7   7  -3    0.04    0.14
  -7   7   3   -0.07    0.14
  -7   7   3   -0.13    0.17
   7   7  -3    0.00    0.14
   7  -7  -3   -0.03    0.10
   7  -7  -3    0.02    0.10
   7  -7  -3    0.01    0.08
  -7  -7   3   -0.15    0.11
  -7  -7   3   -0.10    0.15
  -7  -7   3   -0.03    0.12
  -7  -7   3    0.09    0.11
   7  -7  -3   -0.01    0.10
   7  -7  -3   -0.13    0.10
  -7  -7   3   -0.02    0.17
  -7  -7   3   -0.04    0.18
   7  -7  -3    0.04    0.10
   7  -7  -3   -0.01    0.11
  -5   7   1    0.01    0.12
   5   7  -1   -0.03    0.11
   5   7  -1    0.05    0.12
  -5   7   1    0.06    0.12
  -5   7   1    0.20    0.13
   5   7  -1    0.10    0.11
  -5  -7   1    0.28    0.13
   5  -7  -1    0.17    0.07
  -5  -7   1    0.03    0.12
  -5  -7   1    0.04    0.14
   5  -7  -1    0.24    0.08
  -5  -7   1    0.15    0.09
  -5  -7   1    0.14    0.09
   5  -7  -1    0.08    0.10
   5  -7  -1    0.04    0.09
   5  -7  -1    0.12    0.08
   5  -7  -1    0.14    0.08
   5  -7  -1    0.15    0.08
  -5  -7   1    0.03    0.08
   5  -7  -1   -0.17    0.09
  -5  -7   1    0.22    0.09
   5  -7  -1    0.13    0.09
   5  -7  -1    0.00    0.09
   5  -7  -1    0.11    0.08
   5  -7  -1    0.16    0.09
   5  -7  -1    0.12    0.08
  -3   7  -1   66.93    4.79
   3   7   1   76.85    5.08
  -3   7  -1   73.98    4.80
   3   7   1   69.74    4.86
  -3   7  -1   71.50    4.69
   3   7   1   72.87    4.88
  -3   7  -1   72.17    4.94
  -3  -7  -1   68.77    4.95
  -1   7  -3    0.61    0.14
  -1   7  -3    0.57    0.09
   1   7   3    0.48    0.10
  -1   7  -3    0.57    0.12
  -1   7  -3    0.41    0.07
   1   7   3    0.36    0.12
   1   7   3    0.49    0.09
  -1   7  -3    0.42    0.10
  -1   7   5   12.80    0.91
   1   7  -5   13.94    0.94
  -1   7   5   14.18    0.96
  -1   7   5   14.39    1.03
  -1   7   5   14.14    0.94
   1   7  -5   13.49    0.94
   1   7  -5   12.34    0.88
   1   7  -5   13.70    0.92
  -1   7   5   12.10    0.91
  -1  -7   5   12.15    0.91
  -3   7   7   18.55    1.18
   3   7  -7   19.22    1.17
   3   7  -7   18.30    1.20
  -3   7   7   17.74    1.30
   3   7  -7   18.92    1.20
  -3   7   7   16.67    1.17
   3  -7  -7   16.04    1.19
   3  -7  -7   17.21    1.16
  -3  -7   7   19.65    1.34
   3  -7  -7   16.45    1.06
  -3  -7   7   15.92    1.15
   3  -7  -7   15.58    1.22
  -3  -7   7   17.79    1.18
  -3  -7   7   15.16    1.16
  -3  -7   7   15.64    1.10
   3  -7  -7   16.91    1.08
   3  -7  -7   16.71    1.10
   3  -7  -7   16.25    1.09
   3  -7  -7   15.70    1.11
   3  -7  -7   16.30    1.13
   5   7  -9    4.40    0.39
   5   7  -9    4.76    0.38
   5   7  -9    4.45    0.39
  -5   7   9    4.36    0.38
   5   7  -9    4.39    0.37
  -5   7   9    4.63    0.40
   5  -7  -9    3.77    0.33
  -5  -7   9    4.40    0.38
   5  -7  -9    4.15    0.31
  -5  -7   9    4.50    0.34
  -5  -7   9    4.08    0.32
  -5  -7   9    3.87    0.34
   5  -7  -9    4.19    0.32
  -5  -7   9    4.54    0.45
   5  -7  -9    4.11    0.33
   5  -7  -9    4.46    0.32
  -5  -7   9    4.45    0.33
   5  -7  -9    4.28    0.35
   5  -7  -9    4.16    0.32
   5  -7  -9    4.74    0.32
  -7  -7  11    0.06    0.11
   7  -7 -11    0.23    0.10
  -7  -7  11    0.13    0.13
  -7  -7  11    0.17    0.12
   7  -7 -11    0.10    0.11
   7  -7 -11    0.11    0.10
  -7  -7  11    0.12    0.12
   7  -7 -11    0.06    0.12
   7  -7 -11    0.23    0.11
   9   7 -13   -0.03    0.09
   9   7 -13    0.00    0.10
   9  -7 -13    0.05    0.08
  -9  -7  13    0.12    0.12
   9  -7 -13   -0.02    0.08
   9  -7 -13    0.02    0.09
   9  -7 -13    0.01    0.09
  -9  -7  13    0.14    0.10
  10   8  -6    2.43    0.19
  10   8  -6    2.39    0.18
  10  -8  -6    2.12    0.19
 -10  -8   6    2.12    0.20
  10  -8  -6    2.14    0.19
 -10  -8   6    1.97    0.22
  10  -8  -6    2.16    0.19
  10  -8  -6    1.90    0.18
   8  -8  -4    0.55    0.15
  -8  -8   4    1.16    0.17
  -8  -8   4    0.93    0.16
   8  -8  -4    1.20    0.16
   8  -8  -4    0.78    0.15
  -8  -8   4    0.89    0.19
   8  -8  -4    1.12    0.15
   8  -8  -4    0.81    0.14
   6   8  -2    3.51    0.33
   6   8  -2    3.30    0.34
  -6   8   2    3.27    0.33
   6   8  -2    2.94    0.32
  -6   8   2    3.70    0.34
   6   8  -2    3.44    0.33
  -6   8   2    3.86    0.35
  -6  -8   2    3.46    0.30
   6  -8  -2    3.30    0.27
   6  -8  -2    3.35    0.31
  -6  -8   2    3.28    0.36
   6  -8  -2    3.73    0.27
   6  -8  -2    3.55    0.27
  -6  -8   2    3.39    0.34
   6  -8  -2    3.47    0.29
   6  -8  -2    3.04    0.30
   6  -8  -2    3.76    0.28
  -6  -8   2    3.69    0.29
   6  -8  -2    3.70    0.29
   6  -8  -2    3.67    0.27
  -6  -8   2    3.37    0.29
   6  -8  -2    3.10    0.30
   6  -8  -2    2.97    0.30
   6  -8  -2    3.88    0.31
  -6  -8   2    2.90    0.34
  -4   8   0    6.46    0.50
  -4   8   0    7.17    0.50
   4   8   0    6.11    0.50
   4   8   0    6.37    0.53
  -4   8   0    6.81    0.50
   4   8   0    6.81    0.50
  -4  -8   0    6.33    0.51
   4  -8   0    6.97    0.47
   4  -8   0    6.03    0.46
   4  -8   0    6.52    0.46
   4  -8   0    7.35    0.49
   4  -8   0    7.21    0.54
   4  -8   0    6.30    0.47
   4  -8   0    6.64    0.44
   4  -8   0    7.18    0.45
  -4  -8   0    5.18    0.47
   4  -8   0    6.71    0.43
  -4  -8   0    6.14    0.44
   4  -8   0    5.92    0.44
   4  -8   0    6.59    0.48
  -4  -8   0    6.45    0.45
   4  -8   0    6.22    0.44
   4  -8   0    6.36    0.49
   4  -8   0    5.56    0.49
   4  -8   0    7.19    0.46
   4  -8   0    6.48    0.47
  -4  -8   0    6.78    0.54
   4  -8   0    6.43    0.43
  -4  -8   0    5.23    0.46
   4  -8   0    6.41    0.44
  -2   8  -2    7.68    0.60
   2   8   2    8.09    0.60
  -2   8  -2    8.91    0.60
  -2   8  -2    8.82    0.59
  -2   8  -2    7.70    0.58
   2   8   2    8.89    0.65
   2   8   2    8.64    0.61
   0   8  -4   12.87    0.89
   0   8  -4   12.11    0.97
   0   8   4   12.82    0.89
   0   8   4   13.68    0.92
   0   8  -4   12.92    0.99
   0   8   4   12.02    0.88
   0   8  -4   12.26    0.86
   0   8   4   13.76    0.95
   0   8  -4   13.01    0.91
  -2   8   6    9.48    0.71
  -2   8   6    8.43    0.65
  -2   8   6    9.03    0.64
   2   8  -6    9.86    0.66
   2   8  -6    9.27    0.64
   2   8  -6    9.41    0.66
  -2   8   6    9.02    0.64
   2  -8  -6    8.55    0.61
   2  -8  -6    8.78    0.60
  -2  -8   6    9.16    0.64
   2  -8  -6    9.28    0.63
  -2  -8   6    8.43    0.62
  -2  -8   6    8.27    0.63
   2  -8  -6    9.52    0.64
   2  -8  -6    9.15    0.61
   2  -8  -6    8.81    0.59
   2  -8  -6    8.26    0.65
   2  -8  -6    8.84    0.58
   2  -8  -6    8.83    0.71
   2  -8  -6    9.10    0.65
   2  -8  -6    8.97    0.66
   2  -8  -6    8.85    0.62
   2  -8  -6    8.21    0.62
  -2  -8   6    8.91    0.60
   2  -8  -6    8.24    0.62
   2  -8  -6    8.70    0.59
  -4   8   8   10.39    0.87
   4   8  -8   11.44    0.79
  -4   8   8   11.49    0.83
  -4   8   8   10.97    0.79
   4   8  -8   11.50    0.85
   4   8  -8   11.75    0.82
   4   8  -8   12.08    0.82
  -4  -8   8   10.62    0.79
   4  -8  -8   10.54    0.71
   4  -8  -8   10.44    0.87
   4  -8  -8   10.39    0.79
   4  -8  -8   10.66    0.77
   4  -8  -8   10.98    0.74
   4  -8  -8   11.22    0.71
   4  -8  -8   10.40    0.74
   4  -8  -8   10.81    0.72
   4  -8  -8   11.60    0.73
  -4  -8   8   11.07    0.77
  -4  -8   8   10.05    0.72
   4  -8  -8   11.10    0.79
  -4  -8   8   10.59    0.73
  -4  -8   8   11.12    0.77
   4  -8  -8   11.35    0.75
   4  -8  -8   11.00    0.86
   6   8 -10   -0.06    0.17
  -6   8  10    0.26    0.19
  -6   8  10   -0.09    0.16
   6   8 -10   -0.05    0.14
  -6   8  10    0.39    0.17
   6  -8 -10    0.26    0.14
   6  -8 -10   -0.07    0.11
  -6  -8  10    0.07    0.12
  -6  -8  10    0.03    0.10
   6  -8 -10    0.06    0.11
   6  -8 -10    0.10    0.12
  -6  -8  10    0.16    0.16
  -6  -8  10    0.04    0.12
   6  -8 -10    0.10    0.10
   6  -8 -10    0.11    0.11
  -6  -8  10   -0.02    0.11
   6  -8 -10    0.03    0.10
   8   8 -12    0.24    0.11
   8   8 -12    0.28    0.11
   8   8 -12    0.12    0.09
   8  -8 -12    0.09    0.10
   8  -8 -12    0.04    0.10
  -8  -8  12    0.02    0.11
  -8  -8  12    0.23    0.10
   8  -8 -12    0.08    0.10
  -8  -8  12    0.32    0.13
   8  -8 -12    0.07    0.10
   8  -8 -12    0.31    0.11
  10   8 -14    1.94    0.16
  10   8 -14    1.91    0.16
  10  -8 -14    2.00    0.16
 -10  -8  14    1.80    0.17
 -10  -8  14    2.01    0.18
  10  -8 -14    2.12    0.16
   9   9  -5    0.20    0.09
   9   9  -5    0.33    0.10
   9   9  -5    0.21    0.09
   9  -9  -5    0.24    0.11
  -9  -9   5    0.51    0.13
   9  -9  -5    0.00    0.10
  -9  -9   5    0.20    0.14
   9  -9  -5    0.33    0.10
   9  -9  -5    0.19    0.09
   9  -9  -5    0.06    0.10
  -9  -9   5    0.69    0.14
   7   9  -3    0.82    0.21
   7  -9  -3    1.36    0.17
   7  -9  -3    1.29    0.19
  -7  -9   3    1.16    0.21
  -7  -9   3    1.12    0.16
   7  -9  -3    1.16    0.17
   7  -9  -3    1.56    0.17
   7  -9  -3    1.04    0.15
   7  -9  -3    1.42    0.20
   7  -9  -3    1.37    0.19
   7  -9  -3    1.54    0.18
  -7  -9   3    1.24    0.18
  -7  -9   3    1.24    0.18
   5   9  -1    4.99    0.44
  -5   9   1    4.74    0.42
   5   9  -1    5.05    0.42
  -5   9   1    4.48    0.42
   5   9  -1    4.72    0.41
   5   9  -1    4.95    0.42
  -5   9   1    4.44    0.41
   5  -9  -1    5.39    0.40
  -5  -9   1    4.72    0.38
   5  -9  -1    4.96    0.39
   5  -9  -1    4.75    0.40
   5  -9  -1    5.31    0.37
  -5  -9   1    4.82    0.38
  -5  -9   1    4.99    0.37
  -5  -9   1    4.61    0.44
   5  -9  -1    5.39    0.35
  -5  -9   1    4.03    0.42
   5  -9  -1    5.11    0.36
   5  -9  -1    4.99    0.36
   5  -9  -1    4.65    0.39
   5  -9  -1    4.72    0.37
  -5  -9   1    5.02    0.37
   5  -9  -1    4.96    0.36
   5  -9  -1    5.18    0.35
   5  -9  -1    4.95    0.39
   5  -9  -1    4.95    0.40
   3   9   1    2.32    0.23
   3   9   1    2.78    0.26
   3   9   1    2.38    0.24
  -3   9  -1    2.26    0.24
  -3   9  -1    2.72    0.24
  -3   9  -1    2.45    0.22
   3  -9   1    2.20    0.22
   3  -9   1    1.98    0.23
   3  -9   1    2.42    0.25
   3  -9   1    2.13    0.21
  -3  -9  -1    2.24    0.21
  -3  -9  -1    1.98    0.20
   3  -9   1    2.12    0.20
   3  -9   1    2.32    0.22
   3  -9   1    2.50    0.23
   3  -9   1    2.23    0.21
   3  -9   1    2.24    0.20
   3  -9   1    2.36    0.21
   3  -9   1    2.18    0.20
  -3  -9  -1    1.98    0.21
   3  -9   1    2.27    0.21
  -3  -9  -1    1.58    0.21
   3  -9   1    1.99    0.20
   3  -9   1    2.35    0.19
   3  -9   1    2.51    0.25
   3  -9   1    2.19    0.22
   3  -9   1    2.58    0.19
  -3  -9  -1    2.06    0.26
   3  -9   1    2.19    0.21
   3  -9   1    2.44    0.22
   3  -9   1    2.21    0.22
  -3  -9  -1    1.76    0.24
   1   9   3    0.11    0.10
   1   9   3    0.13    0.11
  -1   9  -3   -0.01    0.08
  -1   9  -3    0.13    0.11
  -1   9  -3    0.17    0.10
  -1   9  -3    0.02    0.11
   1   9   3   -0.01    0.09
  -1   9  -3    0.16    0.07
   1  -9   3    0.07    0.09
  -1  -9  -3    0.02    0.08
   1  -9   3    0.01    0.07
   1  -9   3   -0.06    0.09
   1  -9   3    0.14    0.08
  -1  -9  -3    0.04    0.10
   1  -9   3    0.04    0.08
  -1  -9  -3   -0.02    0.10
   1  -9   3    0.02    0.09
   1  -9   3    0.08    0.08
   1  -9   3   -0.02    0.07
  -1  -9  -3   -0.06    0.08
   1  -9   3    0.16    0.08
   1  -9   3    0.11    0.08
   1  -9   3   -0.02    0.08
   1  -9   3    0.10    0.07
   1  -9   3   -0.08    0.08
  -1   9   5    2.66    0.29
   1   9  -5    2.82    0.26
  -1   9   5    3.10    0.26
   1   9  -5    2.86    0.27
   1   9  -5    2.43    0.25
  -1   9   5    2.42    0.22
  -1   9   5    2.89    0.25
   1  -9  -5    3.15    0.27
   1  -9  -5    2.53    0.22
   1  -9  -5    2.72    0.24
   1  -9  -5    2.23    0.21
   1  -9  -5    2.38    0.21
  -1  -9   5    2.54    0.23
  -1  -9   5    2.68    0.24
   1  -9  -5    2.53    0.21
   1  -9  -5    2.61    0.23
   1  -9  -5    3.20    0.25
   1  -9  -5    2.62    0.23
   1  -9  -5    2.72    0.25
   1  -9  -5    3.13    0.25
   1  -9  -5    2.54    0.21
   1  -9  -5    2.68    0.23
   1  -9  -5    2.55    0.23
   1  -9  -5    2.92    0.24
   1  -9  -5    2.59    0.25
   1  -9  -5    2.82    0.22
  -1  -9   5    2.79    0.24
   1  -9  -5    2.53    0.26
  -1  -9   5    2.70    0.23
   1  -9  -5    2.53    0.23
   1  -9  -5    2.72    0.22
  -3   9   7    0.19    0.11
   3   9  -7    0.38    0.15
   3   9  -7    0.26    0.13
  -3   9   7    0.08    0.11
   3   9  -7    0.40    0.11
  -3  -9   7    0.25    0.09
   3  -9  -7    0.24    0.09
   3  -9  -7    0.14    0.11
   3  -9  -7    0.14    0.09
   3  -9  -7    0.16    0.08
   3  -9  -7   -0.12    0.10
   3  -9  -7    0.30    0.11
   3  -9  -7    0.02    0.08
  -3  -9   7    0.27    0.09
  -3  -9   7    0.18    0.11
   3  -9  -7    0.16    0.10
   3  -9  -7    0.24    0.10
   3  -9  -7    0.10    0.10
  -3  -9   7    0.09    0.09
   3  -9  -7    0.19    0.09
   3  -9  -7    0.21    0.10
   3  -9  -7    0.18    0.08
  -3  -9   7    0.33    0.11
   3  -9  -7    0.17    0.11
  -3  -9   7    0.21    0.10
   3  -9  -7    0.00    0.08
   3  -9  -7    0.15    0.11
   3  -9  -7    0.12    0.09
   3  -9  -7    0.20    0.09
   5   9  -9    0.20    0.15
   5   9  -9   -0.05    0.16
  -5   9   9    0.07    0.13
   5   9  -9    0.35    0.16
  -5   9   9    0.28    0.17
   5  -9  -9    0.33    0.12
  -5  -9   9    0.08    0.11
   5  -9  -9    0.16    0.13
  -5  -9   9    0.11    0.12
   5  -9  -9    0.04    0.12
  -5  -9   9    0.27    0.12
   5  -9  -9    0.20    0.12
   5  -9  -9    0.31    0.11
   5  -9  -9    0.14    0.12
  -5  -9   9    0.22    0.15
   5  -9  -9    0.20    0.10
   5  -9  -9    0.10    0.11
  -5  -9   9    0.16    0.11
   5  -9  -9    0.12    0.14
   5  -9  -9    0.18    0.11
   5  -9  -9    0.06    0.11
   5  -9  -9    0.21    0.10
   7  -9 -11    3.32    0.28
   7  -9 -11    2.79    0.28
   7  -9 -11    3.54    0.28
  -7  -9  11    3.10    0.30
  -7  -9  11    3.77    0.32
  -7  -9  11    3.26    0.31
  -7  -9  11    3.64    0.28
   7  -9 -11    3.54    0.28
   7  -9 -11    3.57    0.28
   7  -9 -11    3.80    0.29
   9   9 -13    1.22    0.13
   9   9 -13    1.34    0.14
   9  -9 -13    1.06    0.12
  -9  -9  13    1.15    0.16
   9  -9 -13    0.94    0.14
   9  -9 -13    1.15    0.13
   9  -9 -13    1.06    0.14
  -9  -9  13    1.13    0.15
  10  10  -6    0.07    0.07
  10  10  -6    0.11    0.06
  10 -10  -6    0.10    0.08
 -10 -10   6    0.27    0.09
  10 -10  -6    0.13    0.07
 -10 -10   6    0.14    0.08
  10 -10  -6    0.11    0.07
   8 -10  -4    0.14    0.11
   8 -10  -4    0.01    0.12
   8 -10  -4    0.04    0.11
  -8 -10   4    0.08    0.14
   8 -10  -4   -0.07    0.11
   8 -10  -4    0.00    0.10
  -8 -10   4    0.10    0.12
   8 -10  -4   -0.07    0.10
  -8 -10   4   -0.01    0.14
   6  10  -2    0.26    0.17
  -6  10   2    0.06    0.20
  -6  10   2    0.17    0.16
   6  10  -2   -0.03    0.16
   6  10  -2    0.23    0.15
   6  10  -2    0.06    0.16
  -6 -10   2    0.68    0.18
   6 -10  -2    0.29    0.13
  -6 -10   2    0.42    0.14
   6 -10  -2    0.40    0.11
   6 -10  -2    0.27    0.13
   6 -10  -2    0.31    0.12
  -6 -10   2    0.33    0.12
   6 -10  -2    0.45    0.13
   6 -10  -2    0.49    0.12
   6 -10  -2    0.28    0.12
   6 -10  -2    0.14    0.14
   6 -10  -2    0.15    0.10
   6 -10  -2    0.38    0.13
   6 -10  -2    0.26    0.11
  -6 -10   2    0.44    0.14
   6 -10  -2    0.32    0.11
   4  10   0    0.10    0.12
   4  10   0    0.31    0.14
  -4  10   0    0.19    0.12
   4  10   0    0.01    0.14
   4  10   0    0.25    0.13
  -4  10   0    0.04    0.14
  -4 -10   0    0.25    0.10
   4 -10   0    0.18    0.09
   4 -10   0    0.09    0.09
   4 -10   0    0.17    0.12
   4 -10   0    0.15    0.11
   4 -10   0    0.10    0.11
  -4 -10   0    0.13    0.14
   4 -10   0    0.11    0.12
  -4 -10   0    0.03    0.09
   4 -10   0    0.13    0.10
   4 -10   0   -0.01    0.09
   4 -10   0    0.12    0.09
   4 -10   0    0.14    0.11
   4 -10   0   -0.02    0.12
   4 -10   0    0.13    0.09
   4 -10   0   -0.02    0.10
   4 -10   0    0.14    0.11
   4 -10   0    0.07    0.10
   4 -10   0    0.27    0.11
   4 -10   0    0.16    0.10
   4 -10   0    0.20    0.11
  -4 -10   0    0.27    0.11
   4 -10   0    0.34    0.11
  -4 -10   0    0.06    0.10
   4 -10   0    0.17    0.12
  -2  10  -2    0.02    0.09
  -2  10  -2    0.19    0.10
  -2  10  -2   -0.06    0.13
  -2  10  -2   -0.01    0.12
   2  10   2    0.08    0.11
  -2  10  -2    0.08    0.11
   2  10   2   -0.03    0.10
   2  10   2    0.20    0.13
  -2 -10  -2    0.10    0.08
  -2 -10  -2    0.01    0.09
  -2 -10  -2   -0.09    0.08
   2 -10   2    0.05    0.08
   2 -10   2   -0.03    0.10
  -2 -10  -2   -0.06    0.08
   2 -10   2    0.17    0.09
   2 -10   2    0.05    0.08
   2 -10   2    0.07    0.08
   2 -10   2   -0.05    0.10
   2 -10   2   -0.07    0.09
   2 -10   2   -0.04    0.09
   2 -10   2    0.07    0.09
   2 -10   2    0.09    0.09
  -2 -10  -2    0.06    0.10
   2 -10   2    0.15    0.10
   2 -10   2   -0.08    0.08
   2 -10   2    0.11    0.10
   2 -10   2    0.07    0.08
  -2 -10  -2    0.10    0.12
  -2 -10  -2    0.02    0.10
  -2 -10  -2    0.11    0.09
   2 -10   2   -0.09    0.09
   2 -10   2    0.11    0.09
   2 -10   2    0.02    0.08
   2 -10   2    0.15    0.11
   2 -10   2    0.02    0.09
   2 -10   2    0.11    0.08
   0  10   4    5.23    0.39
   0  10  -4    5.17    0.39
   0  10  -4    4.90    0.39
   0  10   4    5.07    0.40
   0  10  -4    4.84    0.37
   0  10   4    4.97    0.37
   0 -10   4    5.08    0.35
   0 -10  -4    4.94    0.32
   0 -10   4    4.14    0.40
   0 -10  -4    4.68    0.40
   0 -10  -4    4.57    0.37
   0 -10   4    4.53    0.35
   0 -10  -4    4.49    0.35
   0 -10  -4    4.85    0.36
   0 -10  -4    4.49    0.33
   0 -10  -4    4.93    0.35
   0 -10   4    4.50    0.34
   0 -10  -4    4.69    0.33
   0 -10   4    4.68    0.36
   0 -10   4    4.25    0.37
   0 -10   4    4.18    0.40
   0 -10   4    4.17    0.35
   0 -10  -4    4.55    0.35
   0 -10  -4    4.74    0.38
   0 -10  -4    4.47    0.35
   0 -10   4    4.22    0.35
   0 -10  -4    4.88    0.37
   0 -10  -4    4.78    0.34
   0 -10   4    4.12    0.36
   0 -10  -4    4.53    0.34
   0 -10  -4    4.41    0.33
   0 -10   4    4.21    0.35
   0 -10   4    4.87    0.36
   0 -10   4    4.89    0.36
   0 -10  -4    4.48    0.35
   0 -10   4    4.62    0.33
   0 -10   4    4.61    0.33
   0 -10  -4    4.27    0.36
   0 -10  -4    4.73    0.41
   0 -10  -4    4.84    0.34
   2  10  -6   -0.02    0.12
   2  10  -6    0.08    0.12
  -2  10   6    0.25    0.09
   2  10  -6    0.10    0.10
  -2  10   6    0.14    0.11
  -2  10   6    0.11    0.11
   2 -10  -6    0.12    0.10
   2 -10  -6    0.03    0.09
  -2 -10   6    0.06    0.09
   2 -10  -6    0.00    0.10
   2 -10  -6    0.13    0.10
  -2 -10   6    0.08    0.09
   2 -10  -6    0.02    0.10
   2 -10  -6    0.07    0.09
   2 -10  -6    0.10    0.11
   2 -10  -6    0.18    0.10
   2 -10  -6   -0.03    0.09
   2 -10  -6    0.15    0.09
   2 -10  -6    0.11    0.09
   2 -10  -6    0.07    0.09
   2 -10  -6    0.04    0.11
   2 -10  -6    0.14    0.11
   2 -10  -6    0.07    0.10
   2 -10  -6    0.17    0.11
   2 -10  -6   -0.07    0.09
  -2 -10   6    0.05    0.10
  -2 -10   6    0.21    0.11
   2 -10  -6    0.07    0.08
  -2 -10   6    0.06    0.10
   2 -10  -6   -0.08    0.11
   4  10  -8    2.83    0.33
   4  10  -8    3.14    0.32
  -4  10   8    2.61    0.29
  -4  10   8    2.79    0.31
   4  10  -8    2.91    0.32
  -4 -10   8    2.91    0.26
   4 -10  -8    2.94    0.27
   4 -10  -8    3.04    0.25
  -4 -10   8    3.10    0.29
   4 -10  -8    3.16    0.27
   4 -10  -8    3.39    0.25
  -4 -10   8    2.46    0.28
   4 -10  -8    2.88    0.27
  -4 -10   8    3.08    0.28
   4 -10  -8    2.72    0.31
   4 -10  -8    2.99    0.28
   4 -10  -8    2.72    0.30
   4 -10  -8    3.49    0.26
   4 -10  -8    3.13    0.27
   4 -10  -8    3.25    0.29
  -4 -10   8    2.92    0.29
   4 -10  -8    2.99    0.32
   4 -10  -8    3.21    0.26
   6 -10 -10    0.29    0.13
   6 -10 -10    0.17    0.14
  -6 -10  10    0.40    0.12
   6 -10 -10    0.57    0.12
  -6 -10  10    0.61    0.14
   6 -10 -10    0.36    0.13
   6 -10 -10    0.24    0.13
   6 -10 -10    0.66    0.13
  -6 -10  10    0.47    0.15
   6 -10 -10    0.44    0.13
  -6 -10  10    0.28    0.13
   6 -10 -10    0.67    0.12
   6 -10 -10    0.30    0.11
   8  10 -12    0.54    0.11
   8  10 -12    0.55    0.11
   8 -10 -12    0.27    0.10
   8 -10 -12    0.35    0.09
   8 -10 -12    0.48    0.10
   8 -10 -12    0.50    0.12
  -8 -10  12    0.52    0.14
   8 -10 -12    0.57    0.11
  -8 -10  12    0.53    0.12
   9  11  -5   -0.02    0.08
   9  11  -5    0.07    0.08
   9 -11  -5    0.05    0.08
   9 -11  -5   -0.10    0.09
  -9 -11   5    0.17    0.11
  -9 -11   5    0.25    0.10
   9 -11  -5    0.00    0.08
   9 -11  -5   -0.06    0.10
   9 -11  -5    0.06    0.09
   7 -11  -3    0.22    0.11
   7 -11  -3    0.13    0.11
  -7 -11   3    0.42    0.14
   7 -11  -3    0.27    0.11
  -7 -11   3    0.28    0.13
   7 -11  -3    0.14    0.13
  -7 -11   3    0.07    0.15
   7 -11  -3    0.20    0.12
   7 -11  -3    0.23    0.13
   7 -11  -3    0.06    0.13
   7 -11  -3    0.16    0.10
   7 -11  -3    0.18    0.11
   5  11  -1    2.13    0.29
  -5  11   1    2.28    0.29
  -5  11   1    1.88    0.27
   5  11  -1    1.86    0.28
   5  11  -1    2.09    0.31
  -5  11   1    1.80    0.30
   5 -11  -1    2.55    0.25
   5 -11  -1    2.59    0.25
   5 -11  -1    2.51    0.26
   5 -11  -1    2.72    0.26
   5 -11  -1    2.71    0.28
  -5 -11   1    2.10    0.23
   5 -11  -1    2.36    0.23
   5 -11  -1    2.46    0.23
  -5 -11   1    2.30    0.24
  -5 -11   1    2.50    0.30
   5 -11  -1    2.10    0.22
  -5 -11   1    2.25    0.25
   5 -11  -1    2.52    0.26
   5 -11  -1    2.63    0.23
   5 -11  -1    2.55    0.23
   5 -11  -1    2.61    0.27
  -5 -11   1    2.86    0.25
   5 -11  -1    2.40    0.26
  -3  11  -1    0.10    0.13
  -3  11  -1    0.12    0.11
  -3  11  -1    0.16    0.15
  -3  11  -1    0.14    0.17
   3  11   1    0.11    0.13
  -3  11  -1   -0.20    0.11
   3  11   1   -0.02    0.12
   3  11   1    0.08    0.14
  -3 -11  -1    0.02    0.10
   3 -11   1    0.16    0.11
   3 -11   1    0.07    0.12
  -3 -11  -1    0.20    0.12
   3 -11   1   -0.01    0.09
   3 -11   1    0.08    0.10
   3 -11   1   -0.02    0.09
   3 -11   1    0.02    0.10
   3 -11   1   -0.02    0.10
   3 -11   1   -0.15    0.10
   3 -11   1    0.04    0.12
   3 -11   1    0.13    0.12
   3 -11   1   -0.06    0.10
  -3 -11  -1    0.02    0.10
   3 -11   1    0.06    0.11
   3 -11   1   -0.18    0.09
  -3 -11  -1   -0.02    0.09
   3 -11   1    0.01    0.10
   3 -11   1    0.00    0.11
   3 -11   1    0.03    0.12
   3 -11   1    0.22    0.10
   3 -11   1    0.10    0.10
   3 -11   1    0.13    0.09
  -3 -11  -1    0.02    0.11
  -3 -11  -1    0.13    0.14
   3 -11   1    0.04    0.09
  -1  11  -3    5.13    0.43
   1  11   3    5.30    0.40
  -1  11  -3    4.79    0.39
  -1  11  -3    4.92    0.41
  -1  11  -3    5.21    0.41
   1  11   3    4.56    0.43
   1  11   3    4.85    0.41
  -1  11  -3    4.65    0.44
   1 -11   3    5.22    0.35
   1 -11   3    4.87    0.42
   1 -11   3    5.01    0.38
   1 -11   3    5.07    0.35
   1 -11   3    5.09    0.37
  -1 -11  -3    5.24    0.37
  -1 -11  -3    4.63    0.36
  -1 -11  -3    4.13    0.36
  -1 -11  -3    4.36    0.34
   1 -11   3    4.61    0.38
  -1 -11  -3    4.57    0.42
   1 -11   3    5.03    0.39
  -1 -11  -3    4.38    0.43
  -1 -11  -3    4.76    0.38
  -1 -11  -3    4.27    0.38
   1 -11   3    4.82    0.36
   1 -11   3    4.80    0.43
   1 -11   3    4.87    0.37
   1 -11   3    5.06    0.39
   1 -11   3    4.73    0.38
   1 -11   3    5.07    0.34
   1 -11   3    5.04    0.35
  -1 -11  -3    4.37    0.37
  -1 -11  -3    4.53    0.34
   1 -11   3    5.04    0.37
   1 -11   3    4.88    0.39
  -1 -11  -3    4.35    0.37
   1 -11   3    4.91    0.36
  -1 -11  -3    4.46    0.37
   1 -11   3    5.44    0.38
  -1 -11  -3    4.78    0.35
   1  11  -5    0.77    0.14
   1  11  -5    0.81    0.17
   1  11  -5    1.22    0.18
  -1  11   5    1.08    0.16
  -1  11   5    0.73    0.17
  -1  11   5    0.94    0.16
  -1 -11   5    0.88    0.14
   1 -11  -5    0.95    0.15
  -1 -11   5    0.93    0.13
  -1 -11   5    0.85    0.15
   1 -11  -5    0.83    0.15
   1 -11  -5    0.87    0.12
  -1 -11   5    0.72    0.13
  -1 -11   5    0.89    0.13
  -1 -11   5    0.56    0.12
  -1 -11   5    0.95    0.14
   1 -11  -5    0.89    0.15
   1 -11  -5    0.98    0.14
   1 -11  -5    0.80    0.13
   1 -11  -5    1.17    0.15
   1 -11  -5    0.79    0.13
   1 -11  -5    0.87    0.13
   1 -11  -5    0.85    0.13
   1 -11  -5    1.00    0.14
  -1 -11   5    0.98    0.13
   1 -11  -5    0.73    0.16
   1 -11  -5    1.10    0.13
   1 -11  -5    0.81    0.15
  -1 -11   5    0.97    0.15
   1 -11  -5    0.93    0.16
   1 -11  -5    1.07    0.13
   1 -11  -5    1.11    0.16
  -1 -11   5    0.94    0.13
   1 -11  -5    0.84    0.14
   1 -11  -5    1.03    0.14
   1 -11  -5    0.98    0.14
  -3  11   7    0.83    0.17
  -3  11   7    0.62    0.16
   3  11  -7    1.07    0.22
   3  11  -7    0.76    0.20
  -3  11   7    0.79    0.18
   3  11  -7    1.00    0.19
   3 -11  -7    0.87    0.14
   3 -11  -7    1.02    0.14
   3 -11  -7    0.83    0.16
   3 -11  -7    0.82    0.16
   3 -11  -7    0.78    0.14
   3 -11  -7    0.94    0.16
   3 -11  -7    1.15    0.15
   3 -11  -7    1.18    0.18
  -3 -11   7    1.24    0.16
  -3 -11   7    1.07    0.16
   3 -11  -7    0.76    0.13
  -3 -11   7    1.13    0.17
   3 -11  -7    0.97    0.14
   3 -11  -7    1.00    0.15
  -3 -11   7    0.87    0.16
   3 -11  -7    1.04    0.14
   3 -11  -7    0.88    0.15
   3 -11  -7    1.02    0.16
  -3 -11   7    0.85    0.14
   3 -11  -7    1.23    0.15
   3 -11  -7    1.31    0.20
   3 -11  -7    1.46    0.21
   5  11  -9    1.63    0.28
   5  11  -9    2.11    0.29
  -5 -11   9    2.35    0.25
  -5 -11   9    2.48    0.25
   5 -11  -9    2.11    0.25
  -5 -11   9    2.34    0.25
   5 -11  -9    2.06    0.23
   5 -11  -9    2.51    0.22
   5 -11  -9    2.22    0.27
   5 -11  -9    2.40    0.23
   5 -11  -9    1.96    0.23
   5 -11  -9    2.31    0.25
   5 -11  -9    2.00    0.23
   5 -11  -9    2.03    0.22
   5 -11  -9    2.19    0.23
   5 -11  -9    2.11    0.22
  -5 -11   9    1.99    0.23
   7 -11 -11    0.12    0.11
   7 -11 -11    0.21    0.11
   7 -11 -11    0.13    0.11
   7 -11 -11    0.26    0.12
  -7 -11  11    0.27    0.13
  -7 -11  11    0.06    0.10
   7 -11 -11    0.31    0.10
   7 -11 -11   -0.02    0.11
   7 -11 -11    0.26    0.10
  -7 -11  11    0.08    0.12
   9  11 -13    0.15    0.06
   9  11 -13    0.11    0.07
   9 -11 -13    0.18    0.07
  -9 -11  13    0.09    0.08
  -9 -11  13    0.08    0.09
   9 -11 -13   -0.03    0.06
   9 -11 -13    0.04    0.06
   8 -12  -4    0.88    0.12
   8 -12  -4    0.83    0.14
  -8 -12   4    0.54    0.14
  -8 -12   4    0.81    0.14
   8 -12  -4    0.70    0.13
   8 -12  -4    1.18    0.17
   8 -12  -4    0.74    0.12
   8 -12  -4    0.68    0.12
   8 -12  -4    0.62    0.11
  -8 -12   4    0.86    0.15
   6 -12  -2    3.87    0.32
  -6 -12   2    3.61    0.33
  -6 -12   2    3.59    0.39
   6 -12  -2    3.61    0.31
   6 -12  -2    3.90    0.31
   6 -12  -2    4.02    0.35
   6 -12  -2    3.97    0.35
   6 -12  -2    4.10    0.31
   6 -12  -2    4.12    0.33
   6 -12  -2    4.14    0.31
   6 -12  -2    4.44    0.35
  -6 -12   2    4.25    0.34
   6 -12  -2    3.91    0.36
  -6 -12   2    3.59    0.32
   4  12   0    0.15    0.17
   4  12   0    0.28    0.17
   4  12   0    0.00    0.14
  -4  12   0    0.13    0.20
  -4  12   0   -0.15    0.17
  -4  12   0    0.12    0.14
  -4  12   0    0.14    0.17
  -4 -12   0    0.29    0.12
   4 -12   0    0.04    0.13
   4 -12   0    0.12    0.13
   4 -12   0    0.28    0.12
   4 -12   0    0.20    0.14
   4 -12   0   -0.01    0.11
   4 -12   0    0.29    0.11
   4 -12   0    0.22    0.13
  -4 -12   0    0.07    0.11
   4 -12   0    0.23    0.11
   4 -12   0    0.15    0.13
   4 -12   0    0.43    0.15
   4 -12   0    0.35    0.12
   4 -12   0    0.06    0.11
   4 -12   0    0.19    0.12
   4 -12   0    0.00    0.12
  -4 -12   0    0.16    0.13
   4 -12   0    0.24    0.13
  -4 -12   0    0.13    0.15
   4 -12   0    0.26    0.14
   4 -12   0    0.24    0.14
  -4 -12   0    0.13    0.12
  -2  12  -2    7.90    0.65
   2  12   2    8.37    0.63
   2  12   2    7.97    0.61
  -2  12  -2    7.91    0.61
   2  12   2    7.96    0.65
  -2  12  -2    7.18    0.61
  -2  12  -2    6.53    0.66
  -2  12  -2    7.42    0.59
  -2 -12  -2    6.92    0.65
   2 -12   2    8.72    0.60
  -2 -12  -2    6.66    0.55
   2 -12   2    7.85    0.55
   2 -12   2    7.89    0.54
   2 -12   2    7.99    0.56
   2 -12   2    7.95    0.66
   2 -12   2    8.15    0.59
   2 -12   2    8.10    0.55
   2 -12   2    8.50    0.54
   2 -12   2    8.46    0.58
   2 -12   2    7.91    0.54
  -2 -12  -2    7.03    0.57
   2 -12   2    8.11    0.53
   2 -12   2    8.43    0.58
  -2 -12  -2    7.44    0.57
   2 -12   2    8.14    0.57
  -2 -12  -2    8.24    0.56
   2 -12   2    8.44    0.60
   2 -12   2    8.02    0.58
   2 -12   2    7.78    0.58
  -2 -12  -2    8.03    0.54
   2 -12   2    8.51    0.55
  -2 -12  -2    7.37    0.65
  -2 -12  -2    6.85    0.57
   2 -12   2    7.28    0.65
   2 -12   2    8.56    0.57
   2 -12   2    8.12    0.61
   0  12  -4   25.11    1.77
   0  12  -4   25.69    1.78
   0  12   4   24.94    1.84
   0  12   4   24.97    1.78
   0 -12   4   24.30    1.72
   0 -12  -4   25.62    1.68
   0 -12  -4   26.35    1.95
   0 -12   4   24.91    1.91
   0 -12   4   24.72    1.68
   0 -12   4   25.35    1.73
   0 -12   4   26.12    1.72
   0 -12   4   24.05    1.81
   0 -12  -4   24.35    1.66
   0 -12   4   23.69    1.66
   0 -12  -4   25.06    1.61
   0 -12   4   25.42    1.68
   0 -12  -4   24.36    1.62
   0 -12  -4   26.24    1.72
   0 -12  -4   24.60    1.71
   0 -12  -4   25.56    1.73
   0 -12  -4   25.79    1.92
   0 -12   4   23.52    1.77
   0 -12   4   25.79    1.61
   0 -12  -4   25.31    1.73
   0 -12  -4   25.42    1.68
   0 -12   4   24.68    1.94
   0 -12  -4   25.61    1.76
   0 -12   4   27.15    1.64
   0 -12  -4   26.58    1.64
   0 -12   4   25.17    1.72
   0 -12  -4   25.96    1.61
   0 -12   4   23.53    1.70
   2  12  -6    0.15    0.18
   2  12  -6   -0.02    0.16
   2  12  -6   -0.08    0.14
  -2  12   6    0.09    0.12
  -2  12   6    0.03    0.13
   2 -12  -6    0.17    0.11
   2 -12  -6    0.07    0.12
  -2 -12   6    0.03    0.12
   2 -12  -6    0.04    0.12
  -2 -12   6   -0.01    0.10
   2 -12  -6    0.19    0.13
  -2 -12   6    0.01    0.09
   2 -12  -6    0.05    0.13
   2 -12  -6    0.14    0.13
   2 -12  -6    0.12    0.10
   2 -12  -6   -0.03    0.13
   2 -12  -6    0.08    0.10
   2 -12  -6   -0.01    0.11
   2 -12  -6    0.07    0.12
  -2 -12   6    0.00    0.12
   2 -12  -6    0.09    0.11
  -2 -12   6   -0.08    0.10
   2 -12  -6    0.02    0.12
   2 -12  -6    0.01    0.13
   2 -12  -6    0.06    0.11
   2 -12  -6    0.12    0.13
  -2 -12   6   -0.07    0.12
   2 -12  -6    0.10    0.10
   2 -12  -6    0.09    0.10
   2 -12  -6    0.12    0.13
   2 -12  -6    0.07    0.11
  -2 -12   6    0.05    0.11
  -4  12   8    0.88    0.23
  -4  12   8    0.97    0.21
   4  12  -8    0.90    0.24
   4  12  -8    1.55    0.24
   4  12  -8    0.81    0.25
   4 -12  -8    1.57    0.19
   4 -12  -8    1.79    0.22
   4 -12  -8    1.27    0.21
   4 -12  -8    1.51    0.24
  -4 -12   8    1.33    0.19
   4 -12  -8    1.55    0.21
   4 -12  -8    1.70    0.23
   4 -12  -8    1.88    0.20
   4 -12  -8    1.61    0.19
  -4 -12   8    1.51    0.22
  -4 -12   8    1.32    0.19
   4 -12  -8    1.84    0.21
  -4 -12   8    1.52    0.20
   4 -12  -8    1.47    0.20
   4 -12  -8    1.47    0.18
   4 -12  -8    1.93    0.23
   6 -12 -10    4.41    0.33
  -6 -12  10    4.02    0.33
  -6 -12  10    4.62    0.37
   6 -12 -10    4.11    0.33
   6 -12 -10    4.09    0.37
   6 -12 -10    4.38    0.34
   6 -12 -10    4.83    0.33
   6 -12 -10    4.64    0.34
   6 -12 -10    4.23    0.34
  -6 -12  10    3.90    0.35
   6 -12 -10    4.48    0.35
  -6 -12  10    4.39    0.36
   8  12 -12    1.34    0.14
   8  12 -12    1.29    0.14
   8 -12 -12    1.36    0.14
  -8 -12  12    1.53    0.17
   8 -12 -12    1.24    0.14
   8 -12 -12    1.36    0.14
  -8 -12  12    1.58    0.17
   8 -12 -12    1.26    0.14
   8 -12 -12    1.38    0.15
   9  13  -5    0.53    0.08
   9  13  -5    0.43    0.08
   9 -13  -5    0.50    0.08
   9 -13  -5    0.40    0.09
  -9 -13   5    0.52    0.11
   9 -13  -5    0.34    0.09
  -9 -13   5    0.52    0.10
   7 -13  -3    2.12    0.24
  -7 -13   3    1.97    0.24
   7 -13  -3    2.46    0.23
   7 -13  -3    1.98    0.24
  -7 -13   3    2.66    0.23
   7 -13  -3    2.27    0.21
   7 -13  -3    2.28    0.21
   7 -13  -3    2.78    0.22
  -7 -13   3    1.81    0.26
   7 -13  -3    2.43    0.24
   7 -13  -3    2.27    0.21
   5 -13  -1    0.85    0.17
   5 -13  -1    1.08    0.18
   5 -13  -1    0.83    0.15
   5 -13  -1    1.00    0.18
   5 -13  -1    0.65    0.14
   5 -13  -1    0.65    0.14
  -5 -13   1    0.67    0.16
   5 -13  -1    0.73    0.15
   5 -13  -1    0.70    0.14
   5 -13  -1    0.54    0.13
  -5 -13   1    0.71    0.15
   5 -13  -1    0.93    0.17
  -5 -13   1    0.40    0.17
  -5 -13   1    0.66    0.16
  -5 -13   1    0.60    0.13
   5 -13  -1    0.83    0.14
   5 -13  -1    0.76    0.16
   3  13   1   -0.15    0.15
   3  13   1   -0.05    0.16
   3  13   1    0.07    0.16
   3 -13   1   -0.07    0.13
  -3 -13  -1   -0.10    0.12
   3 -13   1    0.11    0.11
   3 -13   1    0.03    0.11
   3 -13   1    0.09    0.13
   3 -13   1    0.10    0.15
   3 -13   1   -0.04    0.11
   3 -13   1   -0.06    0.13
   3 -13   1    0.19    0.14
   3 -13   1    0.05    0.13
  -3 -13  -1   -0.05    0.10
   3 -13   1   -0.01    0.11
  -3 -13  -1   -0.02    0.11
   3 -13   1   -0.03    0.13
  -3 -13  -1   -0.01    0.12
   3 -13   1   -0.11    0.12
   3 -13   1   -0.05    0.12
   3 -13   1    0.04    0.14
   3 -13   1    0.00    0.12
   3 -13   1    0.08    0.11
   3 -13   1   -0.11    0.12
   3 -13   1   -0.01    0.11
   3 -13   1    0.08    0.14
  -3 -13  -1   -0.04    0.14
   3 -13   1   -0.09    0.11
  -3 -13  -1    0.15    0.12
  -1  13  -3    4.28    0.37
   1  13   3    4.11    0.37
   1  13   3    3.63    0.38
  -1  13  -3    3.63    0.36
   1 -13   3    3.36    0.36
  -1 -13  -3    3.54    0.29
   1 -13   3    3.71    0.31
   1 -13   3    4.77    0.33
   1 -13   3    4.60    0.33
  -1 -13  -3    3.12    0.36
  -1 -13  -3    4.00    0.31
  -1 -13  -3    3.43    0.31
   1 -13   3    4.29    0.32
   1 -13   3    3.24    0.30
   1 -13   3    3.20    0.33
  -1 -13  -3    4.08    0.32
   1 -13   3    3.17    0.33
  -1 -13  -3    4.04    0.30
   1 -13   3    3.58    0.31
  -1 -13  -3    3.09    0.31
  -1 -13  -3    2.29    0.32
  -1 -13  -3    3.09    0.32
  -1 -13  -3    2.55    0.35
  -1 -13  -3    4.19    0.32
   1 -13   3    4.02    0.30
   1 -13   3    3.27    0.31
   1 -13   3    3.07    0.36
   1 -13   3    3.03    0.32
   1 -13   3    4.33    0.35
   1  13  -5    3.12    0.39
   1  13  -5    3.17    0.37
  -1  13   5    2.90    0.34
  -1  13   5    3.04    0.38
   1  13  -5    3.32    0.37
  -1 -13   5    3.88    0.30
  -1 -13   5    3.48    0.31
   1 -13  -5    3.15    0.30
  -1 -13   5    3.29    0.30
  -1 -13   5    3.84    0.33
   1 -13  -5    3.83    0.31
   1 -13  -5    3.80    0.33
   1 -13  -5    4.10    0.35
  -1 -13   5    4.27    0.34
   1 -13  -5    4.22    0.38
   1 -13  -5    3.84    0.33
   1 -13  -5    3.60    0.37
   1 -13  -5    3.82    0.32
  -1 -13   5    3.49    0.33
   1 -13  -5    3.91    0.30
   1 -13  -5    4.34    0.34
   1 -13  -5    4.12    0.30
  -1 -13   5    4.44    0.33
   1 -13  -5    4.00    0.35
  -1 -13   5    2.82    0.32
  -1 -13   5    4.12    0.36
   1 -13  -5    3.94    0.33
   1 -13  -5    3.77    0.33
   1 -13  -5    4.08    0.30
   3  13  -7    0.76    0.22
   3  13  -7    0.68    0.22
   3  13  -7    0.38    0.18
  -3 -13   7    0.66    0.15
   3 -13  -7    0.90    0.16
   3 -13  -7    0.74    0.15
   3 -13  -7    0.85    0.17
   3 -13  -7    0.79    0.17
   3 -13  -7    0.97    0.15
  -3 -13   7    0.79    0.16
   3 -13  -7    0.80    0.17
   3 -13  -7    0.63    0.14
   3 -13  -7    0.98    0.15
  -3 -13   7    0.72    0.14
   3 -13  -7    0.81    0.14
   3 -13  -7    0.87    0.17
  -3 -13   7    0.77    0.13
   3 -13  -7    0.67    0.14
   3 -13  -7    0.81    0.15
  -3 -13   7    0.79    0.15
   3 -13  -7    0.73    0.14
   3 -13  -7    0.81    0.15
   5 -13  -9    0.27    0.14
  -5 -13   9    0.37    0.14
   5 -13  -9    0.34    0.12
   5 -13  -9    0.31    0.12
  -5 -13   9    0.22    0.13
  -5 -13   9    0.47    0.15
   5 -13  -9    0.33    0.12
  -5 -13   9    0.14    0.12
   5 -13  -9    0.26    0.15
   5 -13  -9    0.22    0.12
   5 -13  -9    0.19    0.15
   5 -13  -9    0.47    0.12
   5 -13  -9    0.48    0.13
   7 -13 -11    0.07    0.08
   7 -13 -11    0.07    0.09
   7 -13 -11    0.06    0.10
  -7 -13  11   -0.13    0.10
   7 -13 -11   -0.02    0.09
  -7 -13  11    0.08    0.11
   7 -13 -11    0.17    0.09
   7 -13 -11    0.04    0.09
   8 -14  -4    0.04    0.09
   8 -14  -4    0.01    0.07
   8 -14  -4   -0.01    0.08
  -8 -14   4    0.07    0.09
   8 -14  -4    0.10    0.07
   8 -14  -4    0.04    0.08
  -8 -14   4   -0.01    0.09
  -6 -14   2    2.01    0.26
  -6 -14   2    1.80    0.28
   6 -14  -2    2.57    0.23
   6 -14  -2    2.77    0.23
   6 -14  -2    2.86    0.28
   6 -14  -2    2.90    0.27
   6 -14  -2    2.55    0.27
   6 -14  -2    2.97    0.23
   6 -14  -2    2.72    0.27
   6 -14  -2    2.88    0.25
  -6 -14   2    2.59    0.25
   6 -14  -2    2.85    0.24
  -4 -14   0    0.11    0.13
  -4 -14   0    0.20    0.14
  -4 -14   0    0.07    0.12
   4 -14   0   -0.22    0.15
   4 -14   0    0.13    0.14
   4 -14   0    0.07    0.13
   4 -14   0    0.01    0.15
   4 -14   0    0.18    0.13
  -4 -14   0    0.08    0.11
   4 -14   0    0.01    0.14
   4 -14   0    0.05    0.11
   4 -14   0   -0.01    0.14
   4 -14   0    0.06    0.11
   4 -14   0    0.09    0.12
   4 -14   0    0.15    0.15
   4 -14   0   -0.01    0.11
   4 -14   0   -0.08    0.13
  -4 -14   0    0.21    0.14
   2  14   2    3.66    0.39
   2  14   2    3.82    0.41
  -2 -14  -2    4.08    0.40
   2 -14   2    3.60    0.40
   2 -14   2    4.37    0.35
   2 -14   2    3.98    0.33
   2 -14   2    4.52    0.36
   2 -14   2    4.37    0.37
   2 -14   2    4.09    0.38
  -2 -14  -2    4.35    0.35
   2 -14   2    4.51    0.36
   2 -14   2    4.44    0.40
  -2 -14  -2    4.27    0.35
   2 -14   2    4.51    0.36
  -2 -14  -2    3.09    0.35
   2 -14   2    4.58    0.38
  -2 -14  -2    3.63    0.39
  -2 -14  -2    4.33    0.34
   2 -14   2    3.97    0.35
   2 -14   2    4.26    0.32
  -2 -14  -2    3.93    0.35
   2 -14   2    4.26    0.38
   2 -14   2    4.08    0.35
  -2 -14  -2    3.40    0.33
   0  14  -4    4.96    0.54
   0  14   4    5.13    0.54
   0  14  -4    6.02    0.52
   0  14   4    4.99    0.53
   0  14  -4    4.72    0.51
   0  14   4    5.16    0.51
   0 -14   4    6.15    0.47
   0 -14   4    6.42    0.48
   0 -14   4    5.05    0.52
   0 -14  -4    6.05    0.44
   0 -14  -4    5.97    0.47
   0 -14  -4    5.94    0.44
   0 -14  -4    7.04    0.48
   0 -14   4    5.71    0.45
   0 -14  -4    6.22    0.47
   0 -14   4    6.00    0.52
   0 -14  -4    6.33    0.45
   0 -14  -4    6.47    0.44
   0 -14  -4    5.93    0.53
   0 -14   4    6.37    0.44
   0 -14   4    6.25    0.49
   0 -14  -4    6.48    0.47
   0 -14   4    5.51    0.47
   0 -14  -4    6.85    0.49
   0 -14   4    6.46    0.47
   0 -14  -4    6.35    0.46
   0 -14   4    5.92    0.46
   0 -14   4    5.65    0.46
   0 -14  -4    6.01    0.54
  -2 -14   6    0.33    0.14
  -2 -14   6    0.13    0.11
   2 -14  -6   -0.06    0.14
   2 -14  -6    0.12    0.14
  -2 -14   6    0.09    0.12
   2 -14  -6    0.16    0.13
   2 -14  -6   -0.10    0.12
   2 -14  -6    0.08    0.12
  -2 -14   6    0.19    0.13
   2 -14  -6    0.11    0.12
  -2 -14   6   -0.03    0.13
   2 -14  -6    0.09    0.12
   2 -14  -6   -0.29    0.12
  -2 -14   6    0.08    0.13
   2 -14  -6    0.06    0.12
   2 -14  -6    0.03    0.12
   2 -14  -6   -0.06    0.14
   2 -14  -6   -0.01    0.11
   2 -14  -6   -0.21    0.13
   2 -14  -6   -0.04    0.12
   4 -14  -8    5.22    0.39
   4 -14  -8    5.48    0.41
  -4 -14   8    5.01    0.38
  -4 -14   8    5.07    0.43
   4 -14  -8    4.80    0.39
   4 -14  -8    5.48    0.42
   4 -14  -8    5.05    0.41
  -4 -14   8    4.89    0.43
   4 -14  -8    5.51    0.49
   4 -14  -8    5.85    0.45
   4 -14  -8    5.10    0.40
  -4 -14   8    5.21    0.42
   4 -14  -8    5.83    0.40
   4 -14  -8    5.58    0.40
   6 -14 -10   -0.02    0.09
  -6 -14  10    0.01    0.12
  -6 -14  10    0.06    0.11
   6 -14 -10   -0.06    0.11
   6 -14 -10    0.07    0.09
  -6 -14  10    0.02    0.09
   6 -14 -10    0.05    0.09
   6 -14 -10   -0.08    0.09
   6 -14 -10   -0.06    0.10
   8 -14 -12    1.32    0.12
   7 -15  -3    0.30    0.09
   7 -15  -3    0.16    0.08
   7 -15  -3    0.02    0.08
  -7 -15   3    0.05    0.10
  -7 -15   3    0.11    0.10
   7 -15  -3    0.07    0.10
   7 -15  -3    0.14    0.10
   7 -15  -3    0.24    0.10
  -7 -15   3   -0.05    0.10
   5 -15  -1    0.50    0.12
   5 -15  -1    0.61    0.13
  -5 -15   1    0.59    0.15
   5 -15  -1    0.88    0.16
  -5 -15   1    0.60    0.16
  -5 -15   1    0.64    0.13
   5 -15  -1    0.61    0.16
   5 -15  -1    0.85    0.17
  -5 -15   1    0.92    0.15
   5 -15  -1    0.65    0.13
   5 -15  -1    0.72    0.16
   5 -15  -1    0.61    0.15
   5 -15  -1    0.79    0.15
   3 -15   1    8.44    0.58
  -3 -15  -1    8.31    0.59
  -3 -15  -1    7.27    0.62
   3 -15   1    9.10    0.63
   3 -15   1    9.14    0.64
   3 -15   1    8.08    0.61
  -3 -15  -1    8.20    0.70
  -3 -15  -1    7.52    0.62
   3 -15   1    8.68    0.64
   3 -15   1    9.14    0.67
   3 -15   1    8.37    0.65
   3 -15   1    9.29    0.71
   3 -15   1    8.65    0.63
   3 -15   1    8.61    0.59
  -3 -15  -1    8.38    0.60
   3 -15   1    8.86    0.60
   3 -15   1    8.78    0.64
  -1 -15  -3   10.54    0.76
  -1 -15  -3   10.38    0.78
  -1 -15  -3   10.78    0.74
   1 -15   3   10.54    0.78
   1 -15   3   11.08    0.75
   1 -15   3   10.98    0.82
  -1 -15  -3   10.97    0.79
  -1 -15  -3   10.44    0.78
   1 -15   3   10.36    0.87
   1 -15   3   11.66    0.77
   1 -15   3   10.61    0.77
  -1 -15  -3   10.32    0.75
  -1 -15  -3   10.63    0.77
  -1 -15  -3   10.80    0.73
  -1 -15  -3   10.84    0.87
   1 -15   3   11.54    0.79
   1 -15   3   12.05    0.79
   1 -15   3   10.77    0.73
   1 -15   3   10.33    0.80
   1 -15   3   11.02    0.79
  -1 -15  -3   10.43    0.88
   1 -15  -5    0.19    0.12
  -1 -15   5    0.31    0.14
  -1 -15   5    0.18    0.14
  -1 -15   5    0.10    0.12
   1 -15  -5    0.38    0.14
   1 -15  -5    0.26    0.15
  -1 -15   5    0.00    0.13
  -1 -15   5    0.14    0.12
  -1 -15   5    0.02    0.11
  -1 -15   5    0.08    0.13
   1 -15  -5   -0.13    0.14
  -1 -15   5    0.17    0.14
   1 -15  -5    0.37    0.16
   1 -15  -5    0.14    0.13
   1 -15  -5   -0.01    0.14
   1 -15  -5    0.24    0.12
   1 -15  -5    0.32    0.13
   1 -15  -5    0.21    0.13
   1 -15  -5    0.24    0.13
   3 -15  -7    5.62    0.43
   3 -15  -7    6.05    0.45
   3 -15  -7    5.15    0.39
  -3 -15   7    4.54    0.40
  -3 -15   7    5.18    0.44
   3 -15  -7    5.38    0.40
   3 -15  -7    5.37    0.40
  -3 -15   7    4.97    0.39
   3 -15  -7    5.34    0.48
  -3 -15   7    5.26    0.42
  -3 -15   7    5.24    0.43
   3 -15  -7    5.32    0.40
   3 -15  -7    5.86    0.42
   3 -15  -7    5.34    0.40
   3 -15  -7    6.02    0.50
  -5 -15   9    1.56    0.19
  -5 -15   9    1.39    0.16
   5 -15  -9    1.72    0.17
   5 -15  -9    1.20    0.18
   5 -15  -9    1.43    0.17
   5 -15  -9    1.55    0.17
   5 -15  -9    1.66    0.18
   5 -15  -9    1.45    0.17
  -5 -15   9    1.53    0.20
   5 -15  -9    1.38    0.20
  -5 -15   9    1.43    0.19
  -7 -15  11   -0.06    0.08
   7 -15 -11    0.00    0.07
   7 -15 -11   -0.02    0.07
   7 -15 -11    0.02    0.06
  -7 -15  11   -0.04    0.07
   7 -15 -11    0.06    0.07
   6 -16  -2    0.23    0.11
  -6 -16   2    0.28    0.10
   6 -16  -2   -0.04    0.10
  -6 -16   2    0.27    0.11
  -6 -16   2    0.23    0.10
   6 -16  -2    0.25    0.09
   6 -16  -2    0.31    0.10
   6 -16  -2    0.25    0.11
   4 -16   0    0.36    0.15
  -4 -16   0    0.24    0.11
  -4 -16   0    0.13    0.12
   4 -16   0    0.15    0.13
  -4 -16   0    0.26    0.13
   4 -16   0    0.28    0.13
   4 -16   0    0.38    0.14
   4 -16   0    0.21    0.13
   4 -16   0    0.16    0.14
   4 -16   0    0.07    0.14
   4 -16   0    0.23    0.11
  -4 -16   0    0.09    0.11
  -4 -16   0    0.27    0.14
   2 -16   2    4.20    0.35
   2 -16   2    3.84    0.32
   2 -16   2    3.60    0.33
  -2 -16  -2    3.66    0.32
   2 -16   2    3.97    0.33
  -2 -16  -2    3.55    0.32
   2 -16   2    3.74    0.37
   2 -16   2    4.02    0.35
  -2 -16  -2    3.78    0.32
  -2 -16  -2    4.09    0.31
   2 -16   2    3.77    0.31
  -2 -16  -2    3.05    0.32
   2 -16   2    3.72    0.34
   2 -16   2    3.55    0.33
  -2 -16  -2    3.53    0.37
  -2 -16  -2    3.14    0.36
   2 -16   2    3.99    0.35
   0 -16  -4    0.12    0.13
   0 -16   4    0.35    0.11
   0 -16   4    0.24    0.13
   0 -16   4    0.45    0.14
   0 -16   4    0.43    0.14
   0 -16   4    0.29    0.14
   0 -16  -4    0.43    0.13
   0 -16   4    0.20    0.13
   0 -16  -4    0.22    0.12
   0 -16  -4    0.27    0.14
   0 -16   4    0.37    0.13
   0 -16  -4    0.29    0.13
   0 -16   4    0.23    0.12
   0 -16  -4    0.12    0.13
   0 -16  -4    0.18    0.14
   0 -16   4    0.43    0.15
   0 -16  -4    0.11    0.15
   0 -16  -4    0.24    0.15
   2 -16  -6    3.88    0.33
   2 -16  -6    3.48    0.29
   2 -16  -6    3.93    0.36
   2 -16  -6    3.51    0.30
  -2 -16   6    2.80    0.33
   2 -16  -6    3.73    0.30
  -2 -16   6    3.46    0.32
   2 -16  -6    3.65    0.36
   2 -16  -6    3.76    0.32
  -2 -16   6    3.09    0.31
  -2 -16   6    3.37    0.28
   2 -16  -6    3.88    0.31
   2 -16  -6    3.75    0.29
   2 -16  -6    3.68    0.31
  -2 -16   6    3.16    0.31
  -2 -16   6    3.04    0.30
   4 -16  -8    0.09    0.10
  -4 -16   8   -0.04    0.11
   4 -16  -8   -0.03    0.10
  -4 -16   8    0.04    0.10
   4 -16  -8    0.01    0.11
   4 -16  -8    0.06    0.10
  -4 -16   8    0.10    0.12
  -4 -16   8    0.05    0.11
   4 -16  -8    0.10    0.13
   4 -16  -8    0.00    0.10
   4 -16  -8    0.10    0.11
  -6 -16  10    1.06    0.14
  -6 -16  10    1.07    0.13
   6 -16 -10    0.95    0.12
   6 -16 -10    1.04    0.13
   6 -16 -10    1.05    0.12
  -5 -17   1    0.28    0.11
  -5 -17   1    0.37    0.11
  -5 -17   1    0.25    0.11
   3 -17   1    0.23    0.14
   3 -17   1    0.09    0.12
  -3 -17  -1    0.33    0.11
   3 -17   1    0.04    0.12
   3 -17   1    0.04    0.12
  -3 -17  -1    0.05    0.10
  -3 -17  -1    0.10    0.12
   3 -17   1    0.07    0.13
   3 -17   1    0.31    0.14
  -3 -17  -1    0.12    0.13
  -3 -17  -1    0.12    0.11
   3 -17   1    0.03    0.13
   1 -17   3    0.56    0.12
  -1 -17  -3    0.54    0.13
   1 -17   3    0.15    0.14
   1 -17   3    0.23    0.13
  -1 -17  -3    0.40    0.13
  -1 -17  -3    0.06    0.13
  -1 -17  -3    0.27    0.14
  -1 -17  -3    0.12    0.12
  -1 -17  -3   -0.13    0.12
   1 -17   3    0.18    0.14
   1 -17   3    0.04    0.14
   1 -17   3    0.19    0.14
   1 -17   3    0.13    0.13
  -1 -17  -3    0.24    0.13
  -1 -17  -3    0.20    0.11
   1 -17   3    0.28    0.13
  -1 -17   5   -0.07    0.11
   1 -17  -5    0.00    0.11
  -1 -17   5    0.03    0.11
   1 -17  -5    0.00    0.11
   1 -17  -5    0.19    0.14
  -1 -17   5    0.10    0.12
  -1 -17   5    0.11    0.12
  -1 -17   5   -0.07    0.12
  -1 -17   5   -0.08    0.12
   1 -17  -5    0.08    0.13
  -1 -17   5    0.02    0.13
   1 -17  -5    0.00    0.11
   1 -17  -5    0.09    0.12
   1 -17  -5    0.09    0.14
   1 -17  -5    0.19    0.13
   3 -17  -7    0.88    0.16
  -3 -17   7    0.89    0.15
   3 -17  -7    1.13    0.16
  -3 -17   7    0.74    0.12
   3 -17  -7    1.03    0.15
   3 -17  -7    0.98    0.15
  -3 -17   7    0.78    0.14
   3 -17  -7    0.89    0.16
  -3 -17   7    0.85    0.14
  -5 -17   9    0.16    0.09
  -5 -17   9    0.11    0.08
  -4 -18   0    0.02    0.10
  -4 -18   0    0.07    0.09
  -4 -18   0    0.23    0.09
   2 -18   2    1.86    0.18
   2 -18   2    1.55    0.20
  -2 -18  -2    1.52    0.17
   2 -18   2    1.42    0.19
  -2 -18  -2    1.63    0.22
  -2 -18  -2    1.54    0.18
   2 -18   2    1.87    0.20
   2 -18   2    1.68    0.19
   2 -18   2    1.61    0.17
  -2 -18  -2    1.35    0.19
  -2 -18  -2    1.70    0.17
  -2 -18  -2    1.20    0.17
   0 -18  -4    0.45    0.12
   0 -18   4    0.12    0.12
   0 -18  -4    0.23    0.12
   0 -18   4    0.25    0.12
   0 -18   4    0.27    0.12
   0 -18  -4    0.45    0.14
   0 -18  -4    0.13    0.10
   0 -18   4    0.46    0.12
   0 -18   4    0.22    0.12
   0 -18  -4    0.13    0.11
   0 -18  -4    0.19    0.13
   0 -18  -4    0.27    0.11
   0 -18   4    0.31    0.11
   0 -18   4    0.30    0.11
   2 -18  -6    0.32    0.10
  -2 -18   6    0.19    0.11
   2 -18  -6    0.32    0.11
  -2 -18   6    0.15    0.09
   2 -18  -6   -0.02    0.12
   2 -18  -6    0.02    0.10
   2 -18  -6    0.34    0.13
  -2 -18   6    0.25    0.11
  -2 -18   6    0.20    0.11
  -4 -18   8    0.31    0.09
  -4 -18   8    0.34    0.10
  -3 -19  -1    0.08    0.09
  -3 -19  -1    0.09    0.08
  -3 -19  -1    0.13    0.08
  -1 -19  -3    0.80    0.15
  -1 -19  -3    0.71    0.12
   1 -19   3    0.89    0.12
   1 -19   3    0.65    0.12
   1 -19   3    0.63    0.11
  -1 -19  -3    0.66    0.11
  -1 -19  -3    0.81    0.12
  -1 -19  -3    0.71    0.12
  -1 -19  -3    0.60    0.12
   1 -19   3    0.46    0.13
   1 -19   3    0.59    0.12
   1 -19  -5    2.07    0.21
   1 -19  -5    2.10    0.18
  -1 -19   5    2.03    0.18
   1 -19  -5    1.73    0.17
  -1 -19   5    1.41    0.17
  -1 -19   5    1.78    0.18
   1 -19  -5    2.12    0.21
  -1 -19   5    1.91    0.16
  -1 -19   5    1.78    0.19
  -3 -19   7    0.48    0.09
  -2 -20  -2    0.16    0.07
   0 -20  -4    1.56    0.16
   0 -20   4    1.20    0.14
   0 -20   4    1.34    0.15
   0 -20  -4    1.51    0.13
   0 -20   4    1.47    0.14
 -12   0   7    0.24    0.08
  12   0  -7    0.15    0.06
  10   0  -5   -0.09    0.10
  10   0  -5    0.14    0.11
  10   0  -5    0.12    0.11
  -8   0   3   -0.06    0.14
  -8   0   3   -0.01    0.14
   8   0  -3    0.11    0.13
  -8   0   3    0.08    0.16
   8   0  -3   -0.08    0.09
  -8   0   3   -0.01    0.14
   8   0  -3    0.07    0.11
   8   0  -3   -0.14    0.09
  -6   0   1   -0.05    0.10
   6   0  -1    0.01    0.07
  -6   0   1   -0.03    0.10
   6   0  -1    0.09    0.08
  -6   0   1    0.10    0.12
   6   0  -1   -0.04    0.10
  -6   0   1    0.10    0.11
   6   0  -1    0.01    0.06
   6   0  -1   -0.03    0.06
   6   0  -1    0.01    0.07
   6   0  -1   -0.04    0.09
  -4   0  -1   -0.05    0.10
  -4   0  -1    0.15    0.09
   4   0   1   -0.09    0.08
  -4   0  -1   -0.04    0.09
   4   0   1   -0.03    0.03
   4   0   1    0.03    0.07
  -4   0  -1    0.04    0.08
   4   0   1    0.09    0.08
  -2   0  -3   -0.05    0.08
  -2   0  -3   -0.12    0.08
   2   0   3   -0.09    0.06
  -2   0  -3   -0.06    0.06
  -2   0  -3   -0.05    0.07
   2   0   3   -0.12    0.07
   2   0   3   -0.07    0.05
   0   0  -5    0.00    0.06
   0   0   5    0.09    0.07
   0   0  -5   -0.07    0.06
   0   0  -5    0.03    0.07
   0   0  -5   -0.05    0.08
   0   0   5   -0.06    0.07
   0   0   5    0.02    0.07
  -2   0   7    0.06    0.07
  -2   0   7    0.01    0.10
  -2   0   7    0.00    0.08
   2   0  -7   -0.05    0.09
   2   0  -7   -0.02    0.08
   2   0  -7    0.02    0.04
   2   0  -7   -0.01    0.08
  -4   0   9    0.15    0.10
  -4   0   9   -0.36    0.12
   4   0  -9    0.07    0.10
   4   0  -9    0.02    0.10
  -4   0   9    0.02    0.10
   4   0  -9   -0.02    0.04
  -4   0   9    0.01    0.08
  -6   0  11    0.11    0.11
  -6   0  11   -0.09    0.12
  -6   0  11    0.25    0.17
   6   0 -11    0.18    0.13
  -6   0  11    0.11    0.14
   6   0 -11   -0.10    0.09
   6   0 -11    0.00    0.09
   6   0 -11   -0.07    0.12
   6   0 -11   -0.05    0.07
   6   0 -11   -0.05    0.08
   8   0 -13    0.02    0.11
   8   0 -13   -0.06    0.09
   8   0 -13   -0.04    0.12
   8   0 -13    0.06    0.11
  10   0 -15   -0.08    0.09
  10   0 -15    0.00    0.08
  11   1  -6   -0.05    0.08
  11   1  -6   -0.01    0.08
  11   1  -6    0.09    0.09
  11  -1  -6    0.02    0.08
  11  -1  -6   -0.02    0.09
 -11  -1   6    0.03    0.10
 -11  -1   6    0.00    0.10
  11  -1  -6   -0.13    0.08
 -11  -1   6    0.29    0.13
   9   1  -4    2.23    0.21
   9   1  -4    2.22    0.22
   9   1  -4    1.81    0.22
   9  -1  -4    1.89    0.21
   9  -1  -4    1.83    0.22
   9  -1  -4    1.81    0.21
  -7   1   2    1.84    0.24
   7   1  -2    1.87    0.24
   7   1  -2    1.71    0.19
   7   1  -2    2.21    0.20
   7   1  -2    2.00    0.19
   7   1  -2    1.78    0.22
   7   1  -2    1.82    0.18
  -7   1   2    2.37    0.25
  -7   1   2    2.10    0.24
  -7   1   2    2.09    0.26
   7  -1  -2    2.07    0.20
   7  -1  -2    1.85    0.18
   7  -1  -2    2.11    0.23
   7  -1  -2    2.14    0.18
   7  -1  -2    1.84    0.20
  -7  -1   2    2.01    0.26
  -7  -1   2    2.31    0.24
  -7  -1   2    2.04    0.24
  -7  -1   2    1.52    0.22
   5   1   0    2.02    0.21
  -5   1   0    2.33    0.22
  -5   1   0    2.36    0.22
   5   1   0    2.64    0.22
  -5   1   0    2.08    0.24
   5   1   0    2.01    0.20
  -5   1   0    2.00    0.21
  -5  -1   0    1.87    0.21
   5  -1   0    2.25    0.21
   5  -1   0    2.33    0.22
  -5  -1   0    1.86    0.21
   5  -1   0    1.97    0.19
  -5  -1   0    2.04    0.22
  -5  -1   0    1.92    0.23
   3   1   2  105.86    7.21
  -3   1  -2  110.16    7.32
   3   1   2  109.49    7.19
   3   1   2  106.09    7.49
  -3   1  -2  102.05    7.10
   3   1   2   99.09    7.23
  -3   1  -2  109.75    6.93
  -3   1  -2  102.99    7.09
   3  -1   2  104.89    7.21
   3  -1   2  109.56    7.49
   3  -1   2   99.19    7.22
  -3  -1  -2  110.96    7.32
  -3  -1  -2  109.62    7.09
  -3  -1  -2  104.39    6.93
  -3  -1  -2  108.48    7.11
   1   1   4  531.76   35.51
  -1   1  -4  480.00   38.37
   1   1   4  537.62   38.74
  -1   1  -4  572.68   34.00
   1   1   4  537.16   35.36
  -1   1  -4  523.58   35.88
  -1   1  -4  522.67   34.77
  -1   1  -4  492.44   37.98
  -1   1  -4  517.90   34.76
   1   1   4  544.76   36.75
  -1  -1  -4  528.42   38.36
  -1  -1  -4  481.43   34.75
   1  -1   4  514.46   35.37
   1  -1   4  521.03   36.75
   1  -1   4  497.44   38.73
  -1  -1  -4  508.22   37.98
  -1  -1  -4  525.59   34.00
   1  -1   4  518.82   35.52
  -1  -1  -4  567.14   35.88
  -1  -1  -4  519.80   34.77
   1   1  -6   20.58    1.46
  -1   1   6   21.71    1.54
   1   1  -6   22.08    1.44
   1   1  -6   21.35    1.47
  -1   1   6   21.81    1.47
   1   1  -6   22.17    1.49
  -1   1   6   22.99    1.64
  -1   1   6   22.22    1.49
   1  -1  -6   21.68    1.48
   1  -1  -6   20.76    1.46
  -1  -1   6   21.28    1.50
  -1  -1   6   22.07    1.64
  -1  -1   6   21.07    1.47
   1  -1  -6   21.99    1.44
  -3   1   8    0.17    0.09
   3   1  -8    0.08    0.06
   3   1  -8    0.09    0.10
  -3   1   8    0.07    0.11
  -3   1   8    0.15    0.07
   3   1  -8    0.11    0.09
  -3   1   8   -0.05    0.09
   3   1  -8    0.01    0.09
  -3  -1   8    0.01    0.08
  -3  -1   8    0.03    0.09
   3  -1  -8    0.04    0.09
   3  -1  -8   -0.03    0.08
  -3  -1   8   -0.02    0.11
  -3  -1   8    0.08    0.09
  -5   1  10    8.21    0.59
  -5   1  10    7.90    0.57
   5   1 -10    7.28    0.50
   5   1 -10    7.17    0.49
   5   1 -10    7.48    0.52
   5   1 -10    6.49    0.50
   5   1 -10    9.19    0.58
  -5   1  10    8.66    0.64
   5   1 -10    8.56    0.58
   5  -1 -10    6.74    0.56
   5  -1 -10    7.16    0.49
  -5  -1  10    7.72    0.58
   5  -1 -10    7.32    0.52
   5  -1 -10    6.59    0.50
  -5  -1  10    8.18    0.58
   5  -1 -10    7.84    0.51
   5  -1 -10    8.11    0.58
  -5  -1  10    7.56    0.64
  -7   1  12   -0.11    0.14
   7   1 -12    0.13    0.11
   7   1 -12    0.19    0.10
   7   1 -12    0.01    0.10
  -7   1  12    0.12    0.17
   7   1 -12    0.11    0.15
   7   1 -12    0.07    0.08
  -7   1  12    0.08    0.13
   7  -1 -12    0.07    0.10
   7  -1 -12    0.33    0.11
  -7  -1  12    0.00    0.15
  -7  -1  12    0.32    0.17
  -7  -1  12    0.41    0.20
   7  -1 -12    0.12    0.09
   7  -1 -12    0.16    0.10
   7  -1 -12    0.03    0.14
   9   1 -14    5.12    0.34
   9   1 -14    4.36    0.34
   9   1 -14    4.18    0.33
   9  -1 -14    4.12    0.33
   9  -1 -14    4.19    0.33
   9  -1 -14    4.61    0.34
 -12   2   7    0.41    0.09
  12   2  -7    0.31    0.07
 -12  -2   7    0.54    0.09
  12  -2  -7    0.39    0.08
  10   2  -5    1.65    0.17
  10   2  -5    1.34    0.17
  10   2  -5    1.15    0.17
  10  -2  -5    1.03    0.16
  10  -2  -5    1.43    0.17
 -10  -2   5    0.89    0.21
  10  -2  -5    1.20    0.17
  -8   2   3    0.77    0.19
   8   2  -3    0.79    0.13
   8   2  -3    0.88    0.13
  -8   2   3    0.42    0.19
   8   2  -3    0.88    0.19
   8   2  -3    0.81    0.14
  -8   2   3    0.65    0.19
   8   2  -3    0.95    0.16
   8  -2  -3    0.70    0.13
  -8  -2   3    0.65    0.17
   8  -2  -3    0.82    0.13
   8  -2  -3    0.94    0.14
   8  -2  -3    0.90    0.13
  -8  -2   3    0.75    0.18
   8  -2  -3    0.81    0.13
   8  -2  -3    0.65    0.15
  -8  -2   3    0.85    0.22
   6   2  -1    4.29    0.33
  -6   2   1    3.77    0.32
   6   2  -1    3.84    0.32
   6   2  -1    2.89    0.29
   6   2  -1    3.48    0.31
  -6   2   1    4.26    0.35
  -6   2   1    4.10    0.32
  -6   2   1    4.30    0.33
   6  -2  -1    3.78    0.27
   6  -2  -1    3.83    0.28
   6  -2  -1    3.55    0.31
  -6  -2   1    4.00    0.35
   6  -2  -1    3.16    0.29
   6  -2  -1    3.42    0.26
  -6  -2   1    4.02    0.31
  -6  -2   1    3.79    0.33
  -6  -2   1    3.62    0.30
   4   2   1    7.01    0.48
  -4   2  -1    6.76    0.50
   4   2   1    6.09    0.47
   4   2   1    6.58    0.50
  -4   2  -1    5.83    0.48
   4   2   1    6.87    0.49
  -4   2  -1    6.12    0.47
  -4   2  -1    6.51    0.47
  -4  -2  -1    6.78    0.48
  -4  -2  -1    6.51    0.46
  -4  -2  -1    6.41    0.48
   4  -2   1    6.47    0.48
   4  -2   1    6.19    0.49
  -4  -2  -1    7.26    0.51
  -2   2  -3  217.66   14.15
   2   2   3  208.07   14.45
  -2   2  -3  223.50   14.60
   2   2   3  222.42   14.95
   2   2   3  214.84   14.35
  -2   2  -3  204.57   13.84
   2   2   3  213.47   14.39
   2  -2   3  211.54   14.39
  -2  -2  -3  204.83   13.83
  -2  -2  -3  209.75   14.60
   2  -2   3  206.47   14.44
  -2  -2  -3  207.40   14.19
  -2  -2  -3  215.04   14.15
   0   2   5    6.67    0.49
   0   2   5    6.34    0.46
   0   2  -5    7.13    0.53
   0   2  -5    6.14    0.46
   0   2  -5    6.83    0.51
   0   2  -5    6.23    0.46
   0   2   5    6.56    0.47
   0   2  -5    6.91    0.47
   0   2   5    6.70    0.52
   0   2  -5    6.06    0.47
   0  -2   5    5.81    0.45
   0  -2  -5    6.07    0.45
   0  -2   5    6.45    0.48
   0  -2   5    6.81    0.53
   0  -2  -5    6.75    0.46
   0  -2   5    6.74    0.50
   0  -2  -5    6.47    0.47
   2   2  -7    8.78    0.58
   2   2  -7    7.89    0.56
   2   2  -7    7.39    0.57
   2   2  -7    8.15    0.58
  -2   2   7    8.09    0.57
  -2   2   7    8.57    0.57
  -2   2   7    8.19    0.64
   2  -2  -7    8.37    0.57
  -2  -2   7    8.24    0.57
   2  -2  -7    7.96    0.56
   2  -2  -7    7.30    0.57
  -2  -2   7    8.16    0.65
  -2  -2   7    8.31    0.59
  -2  -2   7    7.60    0.58
   4   2  -9   18.46    1.15
  -4   2   9   17.60    1.18
  -4   2   9   14.31    1.14
  -4   2   9   17.08    1.15
   4   2  -9   16.30    1.16
  -4   2   9   16.64    1.28
   4   2  -9   15.61    1.14
  -4  -2   9   16.87    1.15
  -4  -2   9   17.36    1.28
   4  -2  -9   15.06    1.14
  -4  -2   9   16.37    1.17
   4  -2  -9   16.73    1.14
   6   2 -11    2.68    0.22
   6   2 -11    2.29    0.20
   6   2 -11    2.67    0.23
   6   2 -11    2.83    0.28
   6   2 -11    2.63    0.22
  -6   2  11    2.65    0.29
  -6   2  11    2.45    0.26
  -6   2  11    2.95    0.29
  -6   2  11    2.34    0.31
   6   2 -11    2.94    0.28
  -6  -2  11    2.42    0.32
   6  -2 -11    2.23    0.21
   6  -2 -11    2.95    0.23
  -6  -2  11    2.27    0.27
   6  -2 -11    2.70    0.22
  -6  -2  11    2.47    0.29
   6  -2 -11    2.51    0.23
   6  -2 -11    2.00    0.26
   6  -2 -11    2.60    0.21
   8   2 -13    0.07    0.09
   8   2 -13   -0.20    0.10
   8   2 -13    0.37    0.12
   8   2 -13    0.09    0.12
   8  -2 -13   -0.08    0.11
   8  -2 -13    0.11    0.09
   8  -2 -13   -0.04    0.11
   8  -2 -13   -0.10    0.10
  10   2 -15   -0.03    0.08
  10   2 -15   -0.05    0.07
 -10  -2  15    0.06    0.09
  10  -2 -15    0.13    0.08
  10  -2 -15   -0.08    0.09
 -10  -2  15   -0.06    0.10
  11   3  -6    0.09    0.08
  11   3  -6    0.03    0.08
  11  -3  -6    0.06    0.08
  11  -3  -6   -0.20    0.08
 -11  -3   6   -0.05    0.10
 -11  -3   6   -0.08    0.10
  11  -3  -6    0.03    0.08
   9   3  -4    2.67    0.26
   9   3  -4    2.91    0.25
   9   3  -4    2.82    0.25
   9  -3  -4    2.93    0.25
   9  -3  -4    2.84    0.25
   9  -3  -4    2.93    0.27
   9  -3  -4    2.46    0.23
  -7   3   2   18.07    1.29
  -7   3   2   19.32    1.28
   7   3  -2   18.94    1.32
   7   3  -2   18.73    1.16
   7   3  -2   18.84    1.31
  -7   3   2   18.50    1.35
  -7   3   2   20.32    1.31
   7  -3  -2   18.49    1.18
  -7  -3   2   19.58    1.36
  -7  -3   2   19.96    1.31
   7  -3  -2   16.60    1.30
  -7  -3   2   17.26    1.28
   7  -3  -2   17.57    1.22
   7  -3  -2   18.37    1.16
   7  -3  -2   19.05    1.23
   7  -3  -2   17.72    1.31
  -5   3   0   11.19    0.82
  -5   3   0   11.79    0.78
  -5   3   0   11.13    0.78
   5   3   0   11.98    0.80
  -5   3   0   11.59    0.80
   5   3   0   10.27    0.82
   5   3   0   11.89    0.81
   5   3   0   10.03    0.78
  -5  -3   0   12.43    0.80
  -5  -3   0   12.31    0.83
  -5  -3   0   10.93    0.79
  -5  -3   0   10.31    0.75
   5  -3   0   10.62    0.79
  -3   3  -2    5.61    0.44
  -3   3  -2    6.65    0.48
   3   3   2    5.96    0.46
   3   3   2    6.39    0.47
  -3   3  -2    5.80    0.46
  -3   3  -2    7.27    0.46
   3   3   2    6.71    0.49
   3   3   2    6.88    0.46
  -3  -3  -2    7.14    0.49
  -3  -3  -2    6.01    0.46
   3  -3   2    5.89    0.45
  -3  -3  -2    6.06    0.47
   3  -3   2    7.29    0.48
   3  -3   2    6.93    0.47
  -3  -3  -2    6.09    0.43
  -1   3  -4  137.01    8.57
  -1   3  -4  126.10    9.67
   1   3   4  131.95    9.26
  -1   3  -4  131.10    9.03
  -1   3  -4  132.52    8.76
  -1   3  -4  132.36    8.76
  -1   3  -4  121.68    9.57
   1   3   4  135.31    8.95
   1   3   4  130.75    8.91
   1  -3   4  136.42    8.95
   1  -3   4  132.31    9.26
  -1  -3  -4  130.60    8.76
  -1  -3  -4  133.34    9.05
   1  -3   4  130.74    9.76
  -1  -3  -4  128.35    8.56
   1   3  -6  100.69    6.50
  -1   3   6   96.07    6.54
   1   3  -6   93.24    6.26
   1   3  -6   94.42    6.41
  -1   3   6  102.93    7.14
  -1   3   6   94.69    6.76
  -1  -3   6  100.94    7.14
  -1  -3   6   99.20    6.55
  -1  -3   6   89.15    6.42
  -1  -3   6   86.80    6.60
   1  -3  -6   92.69    6.40
   1  -3  -6  100.95    6.27
   3   3  -8    9.43    0.63
  -3   3   8    8.79    0.69
  -3   3   8    9.33    0.63
   3   3  -8    9.43    0.64
  -3   3   8    8.20    0.61
   3   3  -8    8.15    0.60
   3   3  -8    7.88    0.62
  -3  -3   8    9.57    0.71
  -3  -3   8    8.96    0.63
   3  -3  -8    8.33    0.61
   3  -3  -8    8.20    0.61
  -3  -3   8    8.78    0.62
  -3  -3   8    7.86    0.62
   5   3 -10    0.27    0.10
  -5   3  10    0.55    0.15
   5   3 -10    0.48    0.14
   5   3 -10    0.23    0.13
  -5   3  10    0.49    0.19
  -5   3  10    0.45    0.13
  -5  -3  10    0.38    0.12
   5  -3 -10    0.38    0.11
   5  -3 -10    0.40    0.09
  -5  -3  10    0.42    0.14
   5  -3 -10    0.48    0.09
   5  -3 -10    0.30    0.09
   5  -3 -10    0.38    0.09
  -5  -3  10    0.01    0.15
  -7   3  12    1.56    0.24
   7   3 -12    1.44    0.18
   7   3 -12    1.23    0.23
  -7   3  12    1.27    0.25
   7   3 -12    1.15    0.15
   7   3 -12    1.46    0.18
  -7   3  12    1.22    0.22
   7   3 -12    1.78    0.24
   7   3 -12    1.38    0.18
   7  -3 -12    1.46    0.19
   7  -3 -12    1.12    0.16
  -7  -3  12    1.01    0.25
  -7  -3  12    1.19    0.23
   7  -3 -12    1.63    0.18
   7  -3 -12    1.60    0.18
   7  -3 -12    1.40    0.16
   9   3 -14    1.73    0.19
   9   3 -14    1.26    0.17
   9   3 -14    1.77    0.18
  -9  -3  14    1.43    0.21
   9  -3 -14    1.51    0.18
  -9  -3  14    1.96    0.21
   9  -3 -14    1.30    0.18
  -9  -3  14    1.23    0.16
   9  -3 -14    1.55    0.17
  10   4  -5    0.41    0.11
  10   4  -5    0.31    0.11
  10   4  -5    0.23    0.11
  10  -4  -5    0.42    0.11
  10  -4  -5    0.27    0.11
 -10  -4   5    0.45    0.13
 -10  -4   5    0.06    0.15
  10  -4  -5    0.59    0.12
 -10  -4   5    0.46    0.12
   8   4  -3    3.16    0.25
   8   4  -3    2.73    0.31
   8   4  -3    2.97    0.27
  -8   4   3    2.02    0.33
   8   4  -3    2.45    0.31
  -8   4   3    2.73    0.33
  -8   4   3    2.93    0.34
   8   4  -3    3.54    0.25
   8  -4  -3    3.01    0.27
   8  -4  -3    3.05    0.25
   8  -4  -3    3.12    0.24
  -8  -4   3    2.98    0.35
   8  -4  -3    2.83    0.27
   8  -4  -3    3.06    0.25
  -8  -4   3    2.38    0.31
   6   4  -1   31.13    2.06
  -6   4   1   30.37    2.10
  -6   4   1   30.98    2.04
  -6   4   1   28.87    2.02
   6   4  -1   28.58    2.13
  -6   4   1   30.42    2.00
   6   4  -1   31.78    2.07
  -6  -4   1   32.20    2.05
   6  -4  -1   28.76    2.08
   6  -4  -1   27.91    1.94
   6  -4  -1   28.55    1.87
   6  -4  -1   30.79    1.85
   6  -4  -1   30.83    1.95
  -6  -4   1   31.24    2.11
  -6  -4   1   28.69    2.02
   6  -4  -1   26.11    1.99
   4   4   1    0.17    0.09
  -4   4  -1    0.05    0.09
  -4   4  -1    0.01    0.09
   4   4   1    0.06    0.08
  -4   4  -1    0.07    0.09
   4   4   1    0.13    0.09
  -4   4  -1    0.04    0.07
   4   4   1    0.04    0.08
  -4  -4  -1    0.24    0.11
  -4  -4  -1    0.02    0.10
  -4  -4  -1    0.18    0.08
  -4  -4  -1    0.12    0.05
   4  -4   1    0.03    0.07
  -2   4  -3  105.84    7.45
  -2   4  -3  111.67    7.07
   2   4   3  106.59    7.32
   2   4   3  110.94    7.35
   2   4   3  109.64    7.38
  -2   4  -3  111.94    7.23
   2   4   3  111.68    7.64
  -2  -4  -3  113.89    7.47
  -2  -4  -3   98.49    7.05
  -2  -4  -3   99.39    7.22
   2  -4   3  111.06    7.38
   0   4  -5   31.71    2.11
   0   4  -5   28.84    1.91
   0   4  -5   29.13    1.86
   0   4   5   28.78    1.95
   0   4   5   27.53    1.93
   0   4  -5   25.68    1.90
   0   4  -5   28.23    1.94
   0   4  -5   28.26    2.09
   0   4   5   29.22    2.01
   0  -4  -5   28.78    1.91
   0  -4   5   27.68    2.13
   0  -4  -5   27.83    1.86
   0  -4   5   29.23    1.95
   0  -4   5   26.46    1.90
  -2   4   7    0.85    0.12
   2   4  -7    0.69    0.13
   2   4  -7    0.86    0.12
  -2   4   7    0.78    0.12
   2   4  -7    0.70    0.11
  -2   4   7    0.68    0.13
   2   4  -7    0.78    0.12
  -2  -4   7    0.79    0.11
   2  -4  -7    0.77    0.11
  -2  -4   7    1.03    0.14
  -2  -4   7    0.75    0.14
  -2  -4   7    0.48    0.08
  -4   4   9    0.01    0.10
   4   4  -9    0.07    0.10
   4   4  -9    0.10    0.12
   4   4  -9    0.10    0.09
  -4   4   9    0.11    0.11
  -4   4   9   -0.01    0.12
   4  -4  -9   -0.02    0.07
   4  -4  -9   -0.14    0.07
  -4  -4   9   -0.06    0.10
   4  -4  -9    0.06    0.07
  -4  -4   9   -0.05    0.13
   4  -4  -9    0.19    0.07
  -4  -4   9   -0.03    0.08
  -6   4  11    0.06    0.16
  -6   4  11    0.08    0.13
   6   4 -11    0.08    0.13
  -6   4  11    0.05    0.14
   6   4 -11   -0.35    0.15
   6   4 -11    0.11    0.07
   6  -4 -11   -0.09    0.08
   6  -4 -11   -0.04    0.09
   6  -4 -11   -0.08    0.09
  -6  -4  11    0.01    0.09
   6  -4 -11   -0.01    0.09
  -6  -4  11   -0.09    0.15
  -6  -4  11    0.13    0.17
   6  -4 -11    0.14    0.09
   8   4 -13    1.99    0.22
   8   4 -13    2.00    0.21
   8   4 -13    1.91    0.21
   8  -4 -13    1.83    0.20
  -8  -4  13    2.49    0.25
   8  -4 -13    1.78    0.21
  -8  -4  13    1.83    0.21
   8  -4 -13    2.01    0.21
  -8  -4  13    2.24    0.24
   8  -4 -13    1.94    0.19
  10   4 -15    1.18    0.13
  10   4 -15    0.88    0.13
 -10  -4  15    1.12    0.15
  10  -4 -15    1.19    0.13
  10  -4 -15    0.88    0.13
 -10  -4  15    0.99    0.15
  11   5  -6    0.62    0.10
  11   5  -6    0.34    0.09
  11  -5  -6    0.47    0.09
  11  -5  -6    0.47    0.10
 -11  -5   6    0.47    0.11
 -11  -5   6    0.37    0.11
  11  -5  -6    0.39    0.09
   9   5  -4    0.30    0.12
   9   5  -4    0.20    0.12
   9   5  -4    0.57    0.12
  -9  -5   4    0.80    0.15
   9  -5  -4    0.18    0.11
   9  -5  -4    0.15    0.12
  -9  -5   4    0.84    0.14
   9  -5  -4    0.30    0.09
  -9  -5   4    0.01    0.17
   9  -5  -4    0.17    0.11
   9  -5  -4    0.26    0.10
  -7   5   2    1.72    0.25
  -7   5   2    1.48    0.24
   7   5  -2    1.85    0.23
  -7   5   2    1.40    0.22
   7   5  -2    1.56    0.22
   7  -5  -2    1.63    0.17
  -7  -5   2    1.38    0.24
  -7  -5   2    1.77    0.24
   7  -5  -2    1.70    0.17
  -7  -5   2    1.55    0.23
   7  -5  -2    1.51    0.19
   7  -5  -2    1.58    0.20
  -7  -5   2    1.87    0.21
   7  -5  -2    1.42    0.17
  -5   5   0    4.73    0.36
   5   5   0    4.56    0.36
   5   5   0    3.99    0.34
  -5   5   0    4.61    0.36
  -5   5   0    4.12    0.32
   5   5   0    3.99    0.36
  -5   5   0    4.33    0.35
   5   5   0    4.01    0.34
  -5  -5   0    4.14    0.31
   5  -5   0    3.92    0.33
   5  -5   0    4.03    0.30
   5  -5   0    3.86    0.32
  -5  -5   0    4.68    0.36
   5  -5   0    4.36    0.30
  -5  -5   0    3.91    0.32
  -5  -5   0    4.31    0.37
   5  -5   0    4.38    0.31
  -3   5  -2   22.58    1.60
   3   5   2   24.32    1.71
   3   5   2   23.07    1.64
   3   5   2   23.72    1.65
  -3   5  -2   23.36    1.59
   3   5   2   25.02    1.65
  -3   5  -2   24.41    1.66
  -3   5  -2   24.92    1.62
  -3  -5  -2   21.77    1.61
  -3  -5  -2   24.00    1.68
  -3  -5  -2   25.27    1.63
  -1   5  -4    2.88    0.22
   1   5   4    2.84    0.22
  -1   5  -4    2.89    0.25
   1   5   4    3.24    0.26
  -1   5  -4    2.97    0.29
  -1   5  -4    3.30    0.24
  -1   5  -4    2.73    0.26
   1   5   4    2.76    0.25
   1   5   4    2.88    0.24
  -1  -5  -4    2.81    0.21
  -1  -5  -4    3.01    0.24
   1   5  -6    2.20    0.21
  -1   5   6    2.51    0.20
   1   5  -6    2.43    0.24
   1   5  -6    2.41    0.22
  -1   5   6    2.55    0.22
  -1   5   6    2.32    0.24
  -1  -5   6    2.13    0.20
  -1  -5   6    2.58    0.27
   3   5  -8    0.53    0.12
  -3   5   8    0.59    0.13
   3   5  -8    0.78    0.12
  -3   5   8    0.67    0.12
   3   5  -8    0.80    0.14
   3   5  -8    0.86    0.13
  -3   5   8    0.65    0.10
  -3  -5   8    0.51    0.12
  -3  -5   8    0.83    0.17
  -5   5  10   12.78    0.92
  -5   5  10   12.32    0.86
  -5   5  10   11.67    0.83
   5   5 -10   12.33    0.84
   5   5 -10   12.12    0.82
   5   5 -10   11.08    0.82
  -5  -5  10   11.66    0.83
   5  -5 -10   11.94    0.74
  -5  -5  10   11.71    0.94
   5  -5 -10   10.39    0.73
  -5  -5  10   10.92    0.79
   5  -5 -10   11.29    0.73
   5  -5 -10   11.19    0.74
   5  -5 -10   11.12    0.76
  -5  -5  10    9.09    0.73
   7   5 -12    0.84    0.22
   7   5 -12    0.44    0.18
   7   5 -12    0.56    0.12
  -7   5  12    0.68    0.20
   7   5 -12    0.72    0.12
   7   5 -12    0.42    0.13
  -7   5  12    0.41    0.21
  -7   5  12    1.04    0.23
  -7  -5  12    0.71    0.15
  -7  -5  12    0.74    0.20
  -7  -5  12    0.46    0.23
   7  -5 -12    0.80    0.13
  -7  -5  12    0.65    0.15
   7  -5 -12    0.63    0.13
  -7  -5  12    0.63    0.13
  -7  -5  12    0.59    0.13
   7  -5 -12    0.76    0.13
   7  -5 -12    0.85    0.12
   7  -5 -12    0.64    0.12
   9   5 -14    0.12    0.10
   9   5 -14    0.02    0.10
   9  -5 -14    0.01    0.09
  -9  -5  14    0.22    0.11
   9  -5 -14   -0.17    0.09
  -9  -5  14    0.04    0.12
   9  -5 -14    0.08    0.10
  10   6  -5    0.26    0.10
  10   6  -5    0.03    0.10
  10   6  -5    0.26    0.10
  10  -6  -5    0.12    0.09
 -10  -6   5    0.45    0.12
 -10  -6   5    0.36    0.13
  10  -6  -5    0.12    0.10
  10  -6  -5    0.22    0.11
 -10  -6   5    0.41    0.15
  -8   6   3   36.12    2.32
  -8   6   3   32.81    2.27
   8   6  -3   29.82    2.33
[truncated: 866,417 more chars]
