# Supplementary material for: N,N′-Bis([1,1′-biphen­yl]-2-yl)-N-hy­droxy­methanimidamide
Source: IUCrdata. 2025 Sep 30;10(Pt 9):x250831. doi: 10.1107/S2414314625008314 (PMC12498032; doi:10.1107/S2414314625008314)
Supplement: Supplementary file 2 [file x-10-x250831-Isup2.hkl]

data_I                                                                          
_shelx_title ' coco in C2/c New: C2/c'                                          
_shelx_refln_list_code          4                                               
_shelx_F_calc_maximum      434.28                                               
_exptl_crystal_F_000      1536.00                                               
_reflns_d_resolution_high  0.8223                                               
                                                                                
loop_                                                                           
 _space_group_symop_operation_xyz                                               
 'x, y, z'                                                                      
 '-x, y, -z+1/2'                                                                
 'x+1/2, y+1/2, z'                                                              
 '-x+1/2, y+1/2, -z+1/2'                                                        
 '-x, -y, -z'                                                                   
 'x, -y, z-1/2'                                                                 
 '-x+1/2, -y+1/2, -z'                                                           
 'x+1/2, -y+1/2, z-1/2'                                                         
                                                                                
_cell_length_a    10.0344                                                       
_cell_length_b    16.8774                                                       
_cell_length_c    22.9241                                                       
_cell_angle_alpha  90.000                                                       
_cell_angle_beta  100.129                                                       
_cell_angle_gamma  90.000                                                       
                                                                                
_shelx_F_squared_multiplier     1.000                                           
                                                                                
loop_                                                                           
 _refln_index_h                                                                 
 _refln_index_k                                                                 
 _refln_index_l                                                                 
 _refln_F_squared_calc                                                          
 _refln_F_squared_meas                                                          
 _refln_F_squared_sigma                                                         
 _refln_observed_status                                                         
   2   0   0      77756.33      74809.18      1811.79 o                         
   4   0   0        668.74        484.87        18.31 o                         
   6   0   0       1018.14       1107.12        25.96 o                         
   8   0   0        802.32        912.09        28.15 o                         
  10   0   0        105.24        122.13        18.49 o                         
   1   1   0       3172.79       3512.37        65.66 o                         
   3   1   0      11996.08      11500.08       209.93 o                         
   5   1   0        523.95        433.30        11.61 o                         
   7   1   0        224.26        233.65         7.82 o                         
   9   1   0         42.28         50.97         8.04 o                         
  11   1   0         90.00         67.19         8.40 o                         
   2   2   0      47536.70      51826.15      1014.83 o                         
   4   2   0       1771.27       1804.69        35.65 o                         
   6   2   0        468.53        411.43        10.69 o                         
   8   2   0        155.26        154.54         7.46 o                         
  10   2   0        116.06         94.42        10.80 o                         
   1   3   0       1336.05       1524.13        40.51 o                         
   3   3   0       4302.72       4125.25        81.82 o                         
   5   3   0       2305.60       2293.88        44.77 o                         
   7   3   0          0.94          2.36         5.21 o                         
   9   3   0        261.75        267.38        11.26 o                         
  11   3   0        188.02        185.22        10.99 o                         
   0   4   0      14230.67      15627.28       546.49 o                         
   2   4   0        767.74        828.85        19.01 o                         
   4   4   0        205.00        238.20         9.94 o                         
   6   4   0        107.15         88.32         6.31 o                         
   8   4   0        550.09        574.09        13.64 o                         
  10   4   0          0.18         -2.10         8.06 o                         
   1   5   0        899.95        886.62        33.18 o                         
   3   5   0       1882.64       1775.98        39.86 o                         
   5   5   0        817.23        858.86        16.42 o                         
   7   5   0        241.77        208.58         8.68 o                         
   9   5   0        496.44        522.95        16.47 o                         
  11   5   0         69.18         73.29        10.31 o                         
   0   6   0        186.88        305.89        11.97 o                         
   2   6   0       3592.91       3328.51        72.40 o                         
   4   6   0        897.90        886.55        25.39 o                         
   6   6   0         13.71         19.28         4.60 o                         
   8   6   0       1828.41       1745.39        37.34 o                         
  10   6   0        675.03        669.17        26.41 o                         
   1   7   0       3522.20       3816.96       106.48 o                         
   3   7   0        254.18        290.37        16.10 o                         
   5   7   0       1117.12       1157.57        17.18 o                         
   7   7   0        110.74         95.04         6.77 o                         
   9   7   0        116.89         90.25         7.92 o                         
  11   7   0         48.06         73.65         6.79 o                         
   0   8   0      10403.73      10526.01       306.20 o                         
   2   8   0       4487.39       5181.73       134.68 o                         
   4   8   0       1270.19       1317.88        17.49 o                         
   6   8   0          6.15         -4.41         4.73 o                         
   8   8   0        423.41        494.80        17.68 o                         
  10   8   0        197.78        188.58        10.23 o                         
   1   9   0        765.34        683.99        18.25 o                         
   3   9   0        103.88         77.04         3.71 o                         
   5   9   0        257.14        238.91         7.89 o                         
   7   9   0        414.00        448.85        14.35 o                         
   9   9   0         53.17         55.95         6.74 o                         
   0  10   0        280.84        195.18         5.62 o                         
   2  10   0        280.87        251.33         5.51 o                         
   4  10   0         24.46         27.44         3.92 o                         
   6  10   0          3.02         14.51         5.63 o                         
   8  10   0        163.02        218.59        15.53 o                         
  10  10   0          8.92         12.11         6.16 o                         
   1  11   0        226.59        214.29         4.85 o                         
   3  11   0          0.33          7.07         3.74 o                         
   5  11   0          3.82          7.58         5.17 o                         
   7  11   0        325.29        366.39        13.02 o                         
   9  11   0         67.45         62.50         6.53 o                         
   0  12   0       1862.18       1633.36        28.29 o                         
   2  12   0        154.62        185.18         5.33 o                         
   4  12   0         30.09         33.35         4.93 o                         
   6  12   0         22.74         29.19         6.81 o                         
   8  12   0        272.96        276.99        12.35 o                         
   1  13   0        862.73        884.43        12.17 o                         
   3  13   0         86.64         99.12         5.39 o                         
   5  13   0         65.18         57.96         6.84 o                         
   7  13   0         44.50         47.10         7.31 o                         
   9  13   0         30.60         28.20         5.57 o                         
   0  14   0       2241.02       2357.19        42.79 o                         
   2  14   0        390.09        381.61         8.75 o                         
   4  14   0          9.17         12.48         6.13 o                         
   6  14   0         46.38         63.48         7.72 o                         
   8  14   0        355.55        292.77        11.67 o                         
   1  15   0         44.12         30.67         5.95 o                         
   3  15   0        741.73        828.23        16.90 o                         
   5  15   0        141.09        161.46         8.98 o                         
   7  15   0         10.20         10.55         6.15 o                         
   0  16   0         15.04         16.05         8.07 o                         
   2  16   0         30.69         32.68         6.35 o                         
   4  16   0         53.14         43.51         7.16 o                         
   6  16   0         47.74         42.03         7.16 o                         
   1  17   0         80.37        104.69         7.49 o                         
   3  17   0         35.57         27.36         7.17 o                         
   5  17   0        109.68        107.19        10.16 o                         
   0  18   0         79.67         68.40         9.31 o                         
   2  18   0         43.96         36.22         8.66 o                         
   4  18   0          8.69         22.26        11.94 o                         
   1  19   0         52.47         43.40         6.36 o                         
   3  19   0          9.85         -1.69         8.50 o                         
   0  20   0         51.40         26.76        10.44 o                         
   2  20   0          2.94         14.21        10.05 o                         
 -11   1   1          5.76          0.89         7.67 o                         
  -9   1   1         51.36         40.88         7.84 o                         
  -7   1   1        680.94        640.65        13.05 o                         
  -5   1   1       3372.37       3503.62        70.77 o                         
  -3   1   1        938.03        895.01        18.33 o                         
  -1   1   1       9901.19       8936.17       177.13 o                         
   1   1   1         70.32         77.19         2.54 o                         
   3   1   1       6371.29       6509.58       118.80 o                         
   5   1   1       4965.05       5412.68       103.07 o                         
   7   1   1        124.06        135.69         6.34 o                         
   9   1   1          1.77         -0.12         7.44 o                         
  11   1   1         23.68         17.84         7.65 o                         
 -10   2   1        256.66        303.33        12.70 o                         
  -8   2   1        822.84        883.80        18.37 o                         
  -6   2   1        811.39        765.46        15.11 o                         
  -4   2   1        909.82       1096.21        23.90 o                         
  -2   2   1      16745.03      20243.02       372.06 o                         
   0   2   1      18203.24      19140.87       417.32 o                         
   2   2   1      14507.49      15201.93       285.78 o                         
   4   2   1       1300.45       1327.16        26.16 o                         
   6   2   1          2.17          0.63         4.07 o                         
   8   2   1       1164.36       1082.16        22.25 o                         
  10   2   1         78.85         80.03         8.16 o                         
 -11   3   1          2.24         13.77         7.57 o                         
  -9   3   1          0.14          4.59         7.72 o                         
  -7   3   1        258.43        215.44         8.68 o                         
  -5   3   1        555.91        489.95        13.83 o                         
  -3   3   1        172.86        179.58         8.11 o                         
  -1   3   1       3337.92       3138.22        88.88 o                         
   1   3   1       3598.26       3254.75        79.07 o                         
   3   3   1      29779.91      30974.56       582.15 o                         
   5   3   1      10780.80      11133.27       194.45 o                         
   7   3   1          3.53         16.48         5.26 o                         
   9   3   1          6.55          4.22         8.06 o                         
  11   3   1        163.33        152.06         9.22 o                         
 -10   4   1         46.79         61.18         8.27 o                         
  -8   4   1        550.21        564.54        14.75 o                         
  -6   4   1       6212.65       6065.90       102.13 o                         
  -4   4   1        234.08        363.56        13.87 o                         
  -2   4   1        690.24        838.42        22.46 o                         
   0   4   1          7.16         78.83         6.73 o                         
   2   4   1      14481.62      15246.43       344.43 o                         
   4   4   1         10.23         17.76         4.45 o                         
   6   4   1       3661.30       3547.81        65.35 o                         
   8   4   1       2558.46       2486.91        43.46 o                         
  10   4   1        199.58        181.20        11.10 o                         
 -11   5   1         35.78         34.53         6.88 o                         
  -9   5   1         61.28         80.25         7.81 o                         
  -7   5   1        309.42        312.85        12.01 o                         
  -5   5   1         64.13         51.54         5.21 o                         
  -3   5   1         18.86         18.44         4.30 o                         
  -1   5   1        420.51        295.78        14.26 o                         
   1   5   1       1824.94       1630.49        43.22 o                         
   3   5   1        252.78        333.21        11.42 o                         
   5   5   1       4715.20       4522.74        74.14 o                         
   7   5   1        957.54        949.86        19.10 o                         
   9   5   1        381.33        388.77        15.16 o                         
  11   5   1         28.32         46.27         6.10 o                         
 -10   6   1        550.12        527.22        18.57 o                         
  -8   6   1        809.80        907.01        23.92 o                         
  -6   6   1         27.52         14.38         4.77 o                         
  -4   6   1      12228.76      14158.97       341.59 o                         
  -2   6   1       5409.58       5954.53       144.69 o                         
   0   6   1        601.85        684.69        16.79 o                         
   2   6   1        974.30       1111.60        27.34 o                         
   4   6   1          7.93          4.23         5.45 o                         
   6   6   1         28.08         46.05         5.76 o                         
   8   6   1        610.07        567.98        15.83 o                         
  10   6   1       2123.67       2051.52        53.64 o                         
 -11   7   1        433.44        364.45        14.69 o                         
  -9   7   1        318.20        368.55        12.89 o                         
  -7   7   1          8.39         17.91         6.08 o                         
  -5   7   1          1.57         20.62         3.71 o                         
  -3   7   1         74.97         39.90         5.27 o                         
  -1   7   1        557.18        491.53        25.61 o                         
   1   7   1       2285.66       2655.43        66.44 o                         
   3   7   1      12899.12      14545.00       349.47 o                         
   5   7   1        580.34        505.82         9.63 o                         
   7   7   1       2606.22       2383.68        43.80 o                         
   9   7   1         10.30         -7.05         7.05 o                         
  11   7   1         17.92         30.77         6.61 o                         
 -10   8   1          4.74          8.49         6.35 o                         
  -8   8   1        439.40        468.55        17.78 o                         
  -6   8   1        312.11        320.37         8.46 o                         
  -4   8   1        482.50        622.67         9.31 o                         
  -2   8   1      12688.91      14906.99       382.57 o                         
   0   8   1        275.33        405.05        18.06 o                         
   2   8   1        306.82        380.41        24.56 o                         
   4   8   1       3207.02       3375.80        44.23 o                         
   6   8   1          3.80          7.53         5.17 o                         
   8   8   1       1036.47       1037.60        25.30 o                         
  10   8   1         87.57         82.21         9.32 o                         
  -9   9   1          3.10         22.11         6.71 o                         
  -7   9   1        443.92        445.80        16.43 o                         
  -5   9   1       1054.10        998.14        15.49 o                         
  -3   9   1         47.55         58.32         3.45 o                         
  -1   9   1        304.59        234.05         9.67 o                         
   1   9   1       2478.72       2579.04        44.64 o                         
   3   9   1        508.32        459.39         7.82 o                         
   5   9   1         86.31         78.55         5.24 o                         
   7   9   1        230.03        267.04        11.33 o                         
   9   9   1         56.58         51.29         8.03 o                         
 -10  10   1         12.57          6.10         5.95 o                         
  -8  10   1        827.09        818.55        22.20 o                         
  -6  10   1       1117.26       1112.32        22.94 o                         
  -4  10   1       1112.45       1202.15        16.64 o                         
  -2  10   1       1128.45       1216.12        14.54 o                         
   0  10   1         57.81         62.91         2.86 o                         
   2  10   1       1038.88       1062.31        13.68 o                         
   4  10   1        337.66        385.91         8.28 o                         
   6  10   1       1281.71       1235.65        23.54 o                         
   8  10   1          2.47          4.12         8.23 o                         
  10  10   1         63.66         43.15         5.89 o                         
  -9  11   1        174.07        157.08         7.65 o                         
  -7  11   1          7.92         15.36         6.98 o                         
  -5  11   1        453.63        488.95        10.62 o                         
  -3  11   1        286.72        282.75         6.66 o                         
  -1  11   1        155.68        142.26         4.02 o                         
   1  11   1       1519.07       1455.73        16.58 o                         
   3  11   1          6.84          7.73         3.74 o                         
   5  11   1          9.62         19.72         5.40 o                         
   7  11   1        187.00        169.64         8.68 o                         
   9  11   1         20.35         30.08         6.53 o                         
  -8  12   1         54.99         65.83         7.63 o                         
  -6  12   1        169.60        198.18         9.12 o                         
  -4  12   1        105.74        137.54         5.65 o                         
  -2  12   1          0.94          0.44         3.87 o                         
   0  12   1        255.70        287.61         6.32 o                         
   2  12   1          7.63         13.14         3.86 o                         
   4  12   1          9.80         13.53         4.97 o                         
   6  12   1        256.31        284.72        10.97 o                         
   8  12   1          6.79         11.31         6.91 o                         
  -9  13   1         95.38         85.46         7.63 o                         
  -7  13   1         26.59         32.65         7.51 o                         
  -5  13   1        114.83        152.65         7.47 o                         
  -3  13   1       1033.39       1084.81        16.53 o                         
  -1  13   1        132.34        150.02         6.67 o                         
   1  13   1       2041.72       1937.36        23.81 o                         
   3  13   1          4.77         -0.34         4.64 o                         
   5  13   1        608.12        595.42        14.70 o                         
   7  13   1          0.36         -4.30         7.10 o                         
   9  13   1         73.74         61.65         7.46 o                         
  -8  14   1         85.42         75.03         6.83 o                         
  -6  14   1         36.73         39.81         7.75 o                         
  -4  14   1         50.63         59.37         6.30 o                         
  -2  14   1         90.77         91.13         5.34 o                         
   0  14   1         58.64        101.34         8.66 o                         
   2  14   1       1451.69       1487.27        21.80 o                         
   4  14   1         23.67         28.76         6.34 o                         
   6  14   1        442.54        426.02        13.52 o                         
   8  14   1        313.46        241.73        11.82 o                         
  -7  15   1         81.45         98.07         7.92 o                         
  -5  15   1        126.33        141.65         8.18 o                         
  -3  15   1        472.43        500.36        11.06 o                         
  -1  15   1       3437.54       3560.40        52.05 o                         
   1  15   1         70.57         74.57         6.11 o                         
   3  15   1       1494.19       1732.06        30.90 o                         
   5  15   1         45.64         51.99         7.37 o                         
   7  15   1         48.32         50.38         6.89 o                         
  -6  16   1         22.80         39.09         7.74 o                         
  -4  16   1         58.38         63.93         7.87 o                         
  -2  16   1        347.29        419.88        11.66 o                         
   0  16   1         11.66         11.88         5.84 o                         
   2  16   1        431.68        498.12        12.46 o                         
   4  16   1         62.08         60.39         7.60 o                         
   6  16   1        123.60         94.43         8.48 o                         
  -5  17   1         48.50         61.44        12.89 o                         
  -3  17   1         89.21         60.09         8.08 o                         
  -1  17   1        104.87        106.81         6.98 o                         
   1  17   1         57.98         71.76         6.87 o                         
   3  17   1         30.49         25.43         7.08 o                         
   5  17   1         34.16         34.09         8.67 o                         
  -4  18   1         77.20         41.33        12.30 o                         
  -2  18   1         29.82         39.01         6.93 o                         
   0  18   1        156.28        153.69         7.72 o                         
   2  18   1         76.36         78.15         7.34 o                         
   4  18   1         11.90         23.01        10.42 o                         
  -3  19   1         24.03         49.05        16.70 o                         
  -1  19   1          3.41          4.43         6.64 o                         
   1  19   1          2.55         14.76         6.72 o                         
   3  19   1          2.28         20.45         9.72 o                         
  -2  20   1        251.09        233.85        24.36 o                         
   0  20   1          0.03          6.27         6.04 o                         
   2  20   1          9.04          6.09        10.05 o                         
 -12   0   2          6.11         -5.90        13.19 o                         
 -10   0   2         29.22         11.22        12.37 o                         
  -8   0   2          0.69         -4.87         7.46 o                         
  -6   0   2       3278.32       3523.02        85.11 o                         
  -4   0   2      46436.73      48810.77      1266.90 o                         
  -2   0   2      10154.86      10371.44       269.76 o                         
   0   0   2      14362.13      12656.40       393.10 o                         
   2   0   2     188598.97     193287.52      4612.35 o                         
   4   0   2         51.04         34.87         5.20 o                         
   6   0   2       4404.03       4079.37        82.89 o                         
   8   0   2       1212.44       1205.92        38.90 o                         
  10   0   2        240.98        253.01        19.12 o                         
 -11   1   2          0.03         -0.65         5.96 o                         
  -9   1   2        163.94        166.91        10.48 o                         
  -7   1   2        414.23        403.76         9.96 o                         
  -5   1   2       1209.47       1357.95        29.07 o                         
  -3   1   2      21512.64      22367.78       409.87 o                         
  -1   1   2        710.37        503.39         9.67 o                         
   1   1   2        856.21        480.56        13.51 o                         
   3   1   2      20876.50      21573.37       376.80 o                         
   5   1   2        574.81        632.22        15.54 o                         
   7   1   2         32.45         43.82         4.95 o                         
   9   1   2        174.47        187.59        12.07 o                         
  11   1   2          0.00         -3.75         5.63 o                         
 -12   2   2         32.58         70.42        11.43 o                         
 -10   2   2        203.45        188.77        10.67 o                         
  -8   2   2          8.90         15.20         7.61 o                         
  -6   2   2       2580.90       2740.72        46.95 o                         
  -4   2   2        387.81        570.85        12.86 o                         
  -2   2   2       6842.58       7859.40       150.19 o                         
   0   2   2       8409.61       8168.30       143.78 o                         
   2   2   2        705.00        701.45        13.98 o                         
   4   2   2       1899.55       2055.67        38.94 o                         
   6   2   2        130.82        145.12         6.08 o                         
   8   2   2        970.05        874.71        20.68 o                         
  10   2   2         27.94         17.34         7.12 o                         
 -11   3   2        128.73        186.23         9.85 o                         
  -9   3   2        405.97        372.20        15.75 o                         
  -7   3   2       3971.27       3777.97        64.36 o                         
  -5   3   2        293.86        285.84        11.62 o                         
  -3   3   2       1425.75       1372.81        29.02 o                         
  -1   3   2       6278.15       7418.78       179.39 o                         
   1   3   2      27680.06      25583.99       545.57 o                         
   3   3   2       1134.88       1312.93        27.23 o                         
   5   3   2         97.81        140.59         6.09 o                         
   7   3   2        506.42        452.12        12.19 o                         
   9   3   2        546.47        583.02        18.59 o                         
  11   3   2         78.68         54.45         6.80 o                         
 -10   4   2       1220.03       1289.21        29.33 o                         
  -8   4   2        144.08        143.80         8.68 o                         
  -6   4   2        599.40        529.62        13.17 o                         
  -4   4   2        414.50        438.88        13.02 o                         
  -2   4   2       7379.81       7582.13       175.15 o                         
   0   4   2      26211.19      26843.43       613.19 o                         
   2   4   2         46.77        111.97         6.90 o                         
   4   4   2       3007.40       3202.54        64.50 o                         
   6   4   2       1869.59       1787.19        33.23 o                         
   8   4   2       2447.14       2447.80        44.47 o                         
  10   4   2         86.15        110.21         8.13 o                         
 -11   5   2        366.00        391.02        19.82 o                         
  -9   5   2         80.59         72.14         7.81 o                         
  -7   5   2        328.73        327.09        11.23 o                         
  -5   5   2       3326.73       3345.04        63.44 o                         
  -3   5   2        168.69        149.61         7.05 o                         
  -1   5   2       5044.16       5478.92       166.98 o                         
   1   5   2       4417.56       4266.77        97.12 o                         
   3   5   2       4975.15       4848.21       100.30 o                         
   5   5   2       3974.82       3635.89        56.48 o                         
   7   5   2         21.61         36.67         6.97 o                         
   9   5   2         16.05         35.65         9.13 o                         
  11   5   2        362.25        378.74        12.72 o                         
 -10   6   2         32.81         41.64         6.90 o                         
  -8   6   2        411.99        398.89        16.29 o                         
  -6   6   2         47.05         34.03         4.74 o                         
  -4   6   2          3.74         23.57         7.96 o                         
  -2   6   2         67.47        108.19         9.32 o                         
   0   6   2          0.01          8.60         5.15 o                         
   2   6   2        943.45        878.93        22.30 o                         
   4   6   2        307.06        353.48        10.43 o                         
   6   6   2        950.60        890.76        17.16 o                         
   8   6   2         28.38         19.99         7.63 o                         
  10   6   2          5.00         11.02         7.49 o                         
 -11   7   2        461.69        432.79        17.32 o                         
  -9   7   2          1.39         21.44         7.06 o                         
  -7   7   2          1.38         10.70         6.12 o                         
  -5   7   2       1598.22       1596.43        22.81 o                         
  -3   7   2       8175.72       9194.43       190.57 o                         
  -1   7   2       2332.62       2397.39        83.43 o                         
   1   7   2        317.07        355.08        16.78 o                         
   3   7   2        725.17        849.30        22.92 o                         
   5   7   2         51.21         80.53         4.91 o                         
   7   7   2         31.54         37.06         6.76 o                         
   9   7   2        160.59        150.57         8.71 o                         
  11   7   2         88.17         95.23        13.83 o                         
 -10   8   2        650.65        614.53        15.82 o                         
  -8   8   2         11.64          8.93         7.67 o                         
  -6   8   2        723.61        702.09        12.39 o                         
  -4   8   2       1122.32       1152.72        15.22 o                         
  -2   8   2       2906.03       3130.71       100.10 o                         
   0   8   2       2373.35       2372.20        57.27 o                         
   2   8   2       1670.88       1705.96        46.28 o                         
   4   8   2        127.70        130.24         4.56 o                         
   6   8   2          5.62         13.00         6.68 o                         
   8   8   2         32.52         30.25         8.52 o                         
  10   8   2       1021.23       1032.33        28.46 o                         
  -9   9   2       1245.10       1206.62        27.72 o                         
  -7   9   2         23.79         28.93         7.08 o                         
  -5   9   2         46.52         44.29         4.54 o                         
  -3   9   2         20.49         34.99         3.26 o                         
  -1   9   2          1.31         18.20         3.55 o                         
   1   9   2          8.02          7.95         3.68 o                         
   3   9   2        628.30        580.98         8.94 o                         
   5   9   2       1002.89        973.25        15.78 o                         
   7   9   2        317.05        291.38        12.21 o                         
   9   9   2          0.20          5.66         7.15 o                         
 -10  10   2         52.32         65.91         6.25 o                         
  -8  10   2        520.22        563.24        17.59 o                         
  -6  10   2         37.58         61.51         5.70 o                         
  -4  10   2         10.48         27.25         3.96 o                         
  -2  10   2        259.41        258.31         5.35 o                         
   0  10   2         23.18         24.85         2.64 o                         
   2  10   2         14.96          8.55         3.12 o                         
   4  10   2        336.11        315.09         7.74 o                         
   6  10   2        687.51        633.70        15.29 o                         
   8  10   2          3.03         13.53         8.85 o                         
  10  10   2         27.05         13.98         6.05 o                         
  -9  11   2        311.47        312.52        12.85 o                         
  -7  11   2        183.22        203.74         9.67 o                         
  -5  11   2         74.87        100.40         6.06 o                         
  -3  11   2         17.57         37.01         4.00 o                         
  -1  11   2        339.12        302.24         6.13 o                         
   1  11   2        235.88        176.04         4.23 o                         
   3  11   2         52.26         62.99         4.13 o                         
   5  11   2          0.09         -5.27         5.27 o                         
   7  11   2          1.31         20.62         7.44 o                         
   9  11   2         35.39         48.63         6.70 o                         
  -8  12   2        141.72        110.35         8.26 o                         
  -6  12   2        750.19        802.27        18.01 o                         
  -4  12   2        169.34        249.41         7.06 o                         
  -2  12   2          0.85         -1.92         3.92 o                         
   0  12   2        316.70        280.63         6.33 o                         
   2  12   2       1666.96       1605.39        19.79 o                         
   4  12   2       1301.91       1409.07        23.40 o                         
   6  12   2       1420.39       1462.61        29.89 o                         
   8  12   2        347.44        335.80        14.31 o                         
  -9  13   2          0.00          8.39         6.06 o                         
  -7  13   2          2.14          4.84         6.85 o                         
  -5  13   2          0.77         10.89         6.40 o                         
  -3  13   2         25.56         37.80         5.15 o                         
  -1  13   2        936.53        940.70        12.92 o                         
   1  13   2       5020.71       4983.72        58.90 o                         
   3  13   2        177.43        205.30         6.85 o                         
   5  13   2         42.71         65.63         7.26 o                         
   7  13   2         16.02         11.99         6.60 o                         
   9  13   2         52.87         42.49        10.69 o                         
  -8  14   2        259.97        224.20         9.89 o                         
  -6  14   2        593.99        544.65        15.62 o                         
  -4  14   2         42.05         35.84         6.12 o                         
  -2  14   2        629.63        722.50        12.30 o                         
   0  14   2       5659.30       5594.04        71.70 o                         
   2  14   2        721.26        837.23        15.00 o                         
   4  14   2         12.28          3.63         6.79 o                         
   6  14   2         62.03         71.22         7.22 o                         
   8  14   2          8.26          5.89         6.41 o                         
  -7  15   2         40.08         33.61         7.09 o                         
  -5  15   2         10.40         13.46         6.94 o                         
  -3  15   2         61.23         74.69         5.75 o                         
  -1  15   2        215.33        287.72         8.79 o                         
   1  15   2        162.97        157.55         6.92 o                         
   3  15   2          3.57          1.31         6.36 o                         
   5  15   2        157.36        166.63         8.59 o                         
   7  15   2          0.42          5.65         6.89 o                         
  -6  16   2         47.74         45.12         7.31 o                         
  -4  16   2        193.65        203.02        10.29 o                         
  -2  16   2         92.25        127.38         6.99 o                         
   0  16   2          9.81         22.50         5.83 o                         
   2  16   2        744.56        759.60        16.43 o                         
   4  16   2        107.05        101.95         8.13 o                         
   6  16   2          1.08         -5.58         6.65 o                         
  -5  17   2        175.52        194.39        17.09 o                         
  -3  17   2          9.94          7.14        10.46 o                         
  -1  17   2        423.79        463.75        11.89 o                         
   1  17   2       1695.35       1698.54        30.38 o                         
   3  17   2         12.05         20.34         6.95 o                         
   5  17   2        135.25        124.29         9.35 o                         
  -4  18   2         89.21         91.58        10.82 o                         
  -2  18   2         58.36         71.59         8.01 o                         
   0  18   2          0.81          0.73         6.05 o                         
   2  18   2        343.65        323.54        10.79 o                         
   4  18   2         49.24         29.00         8.26 o                         
  -3  19   2         47.48         39.28         8.58 o                         
  -1  19   2          8.16          3.24         6.50 o                         
   1  19   2         65.04         60.83         6.48 o                         
   3  19   2        274.81        224.32        16.18 o                         
  -2  20   2        171.78        181.28        16.46 o                         
   0  20   2        333.89        322.49        11.62 o                         
   2  20   2         10.40         32.48        14.21 o                         
 -11   1   3         27.03         17.59         6.49 o                         
  -9   1   3        201.60        215.08        12.66 o                         
  -7   1   3        888.42        840.39        15.16 o                         
  -5   1   3       8367.96       8611.77       171.54 o                         
  -3   1   3        177.33        263.74         8.35 o                         
  -1   1   3        983.09       1001.07        18.71 o                         
   1   1   3          0.09         32.14         2.73 o                         
   3   1   3       1540.15       1468.99        27.19 o                         
   5   1   3          2.12         12.19         4.66 o                         
   7   1   3        339.00        333.12         9.94 o                         
   9   1   3        245.46        268.07        14.59 o                         
  11   1   3          2.83         -0.54         4.62 o                         
 -12   2   3          3.04          6.24         6.30 o                         
 -10   2   3        140.10        150.27        10.15 o                         
  -8   2   3        228.27        163.64         7.47 o                         
  -6   2   3       1583.04       1545.71        27.67 o                         
  -4   2   3       1260.75       1347.25        26.64 o                         
  -2   2   3       1529.43       1227.79        23.65 o                         
   0   2   3       6286.81       6442.92       118.14 o                         
   2   2   3      40506.02      43088.55       806.35 o                         
   4   2   3       4887.10       4771.82        84.13 o                         
   6   2   3       2963.45       2737.52        47.97 o                         
   8   2   3          8.20          1.48         6.74 o                         
  10   2   3         10.30         -6.88         6.88 o                         
 -11   3   3        211.49        206.96         9.16 o                         
  -9   3   3         97.10        113.22         9.59 o                         
  -7   3   3        296.66        300.29         9.41 o                         
  -5   3   3        185.58        281.27        11.28 o                         
  -3   3   3       2282.88       2787.82        54.40 o                         
  -1   3   3      20597.34      20445.34       444.13 o                         
   1   3   3        463.32        408.03         9.78 o                         
   3   3   3       4495.87       4215.37        77.35 o                         
   5   3   3       4962.87       4849.71        83.59 o                         
   7   3   3        277.89        249.37        10.28 o                         
   9   3   3        271.76        286.78        13.17 o                         
  11   3   3          2.13         -8.62         8.62 o                         
 -10   4   3        140.36        175.19        18.94 o                         
  -8   4   3        618.36        601.15        14.77 o                         
  -6   4   3       1242.99       1111.94        24.13 o                         
  -4   4   3       3933.95       3694.86        74.59 o                         
  -2   4   3       4114.45       4204.37        97.86 o                         
   0   4   3       5651.06       6244.99       124.51 o                         
   2   4   3      21693.78      22003.86       447.84 o                         
   4   4   3       2846.89       2999.25        63.66 o                         
   6   4   3        513.23        535.55        14.19 o                         
   8   4   3         65.64         70.99         7.47 o                         
  10   4   3        119.33        138.31         9.52 o                         
 -11   5   3          6.76         20.52         5.46 o                         
  -9   5   3       1178.43       1175.09        27.60 o                         
  -7   5   3         15.94         25.25         6.95 o                         
  -5   5   3        759.25        899.05        19.05 o                         
  -3   5   3       2225.19       2240.06        48.28 o                         
  -1   5   3       1814.70       1620.14        36.34 o                         
   1   5   3       5738.45       5451.12       113.70 o                         
   3   5   3        309.56        364.54        14.72 o                         
   5   5   3        985.88       1016.98        18.50 o                         
   7   5   3         20.43         18.39         6.90 o                         
   9   5   3         26.21         21.24         7.07 o                         
  11   5   3        446.17        429.55        15.76 o                         
 -10   6   3       1782.06       1767.29        38.41 o                         
  -8   6   3       7357.08       6846.40       122.78 o                         
  -6   6   3        469.48        467.74        10.91 o                         
  -4   6   3        590.93        690.24        20.01 o                         
  -2   6   3      29228.24      32793.39       749.37 o                         
   0   6   3       1972.97       2390.34        59.83 o                         
   2   6   3          0.59          6.91         4.72 o                         
   4   6   3        390.14        400.71        10.80 o                         
   6   6   3         83.55         61.60         5.44 o                         
   8   6   3         11.83          5.82         7.47 o                         
  10   6   3         30.11         32.99         6.53 o                         
 -11   7   3        347.46        392.49        17.21 o                         
  -9   7   3        131.77        142.25         9.24 o                         
  -7   7   3          1.72         -3.74         5.50 o                         
  -5   7   3       3623.95       3355.66        46.64 o                         
  -3   7   3       4917.51       5110.34       112.36 o                         
  -1   7   3          1.68         47.60         8.22 o                         
   1   7   3        110.68         99.03         7.00 o                         
   3   7   3      12023.97      12492.32       282.75 o                         
   5   7   3       2398.99       2416.26        40.08 o                         
   7   7   3       1173.61       1114.44        23.97 o                         
   9   7   3         85.24         63.36         7.39 o                         
 -10   8   3        212.37        232.85        14.13 o                         
  -8   8   3        211.90        261.30        13.28 o                         
  -6   8   3       1611.05       1625.61        24.38 o                         
  -4   8   3        135.16        137.28         4.25 o                         
  -2   8   3       1167.39       1433.22        44.13 o                         
   0   8   3       6492.09       7259.47       178.12 o                         
   2   8   3       4343.95       4447.26       103.91 o                         
   4   8   3         41.85         52.96         4.00 o                         
   6   8   3        339.26        308.25         9.77 o                         
   8   8   3        105.70         92.19        12.23 o                         
  10   8   3        689.60        704.48        20.59 o                         
  -9   9   3       1124.08       1280.60        29.01 o                         
  -7   9   3        296.91        260.72        10.08 o                         
  -5   9   3       1097.25        968.09        15.48 o                         
  -3   9   3        604.59        554.83         8.77 o                         
  -1   9   3       2567.43       2600.47        31.15 o                         
   1   9   3          2.52          9.73         3.42 o                         
   3   9   3        180.87        168.18         4.75 o                         
   5   9   3         80.07        108.87         5.70 o                         
   7   9   3         99.33        101.37         9.06 o                         
   9   9   3          5.85         13.64         6.54 o                         
 -10  10   3         67.96         76.00         5.74 o                         
  -8  10   3        339.68        355.92        15.18 o                         
  -6  10   3       1030.06       1002.85        18.95 o                         
  -4  10   3        525.06        552.04         9.42 o                         
  -2  10   3         44.57         61.06         3.40 o                         
   0  10   3        940.97        783.11         9.86 o                         
   2  10   3        706.80        644.83         9.46 o                         
   4  10   3       2933.81       3006.97        41.23 o                         
   6  10   3       1085.69       1008.48        22.37 o                         
   8  10   3        153.27        151.58        10.01 o                         
  10  10   3          7.01          4.99         7.61 o                         
  -9  11   3         14.05         29.78         7.20 o                         
  -7  11   3         34.65         39.80         7.04 o                         
  -5  11   3         69.51        107.97         6.12 o                         
  -3  11   3       1729.92       1858.55        23.64 o                         
  -1  11   3        964.13        879.05        11.41 o                         
   1  11   3       1000.11        981.21        12.34 o                         
   3  11   3        166.01        185.33         5.77 o                         
   5  11   3          0.00          1.66         5.58 o                         
   7  11   3        474.29        496.97        15.40 o                         
   9  11   3         15.39         19.13         6.18 o                         
  -8  12   3          7.16          9.59         7.10 o                         
  -6  12   3        184.03        170.65         8.39 o                         
  -4  12   3        152.46        154.30         5.90 o                         
  -2  12   3         12.85         22.10         4.12 o                         
   0  12   3         12.24         25.99         3.80 o                         
   2  12   3         14.66         15.24         4.16 o                         
   4  12   3          7.33         15.19         5.44 o                         
   6  12   3        103.98        106.01         7.71 o                         
   8  12   3          5.80         10.39         6.86 o                         
  -9  13   3          4.02         -2.46         5.36 o                         
  -7  13   3        512.34        472.06        15.21 o                         
  -5  13   3        295.20        316.69        10.71 o                         
  -3  13   3       1494.63       1608.04        22.49 o                         
  -1  13   3       2356.39       2291.52        26.54 o                         
   1  13   3        757.91        751.62        19.37 o                         
   3  13   3        233.72        240.11         7.53 o                         
   5  13   3         66.11         62.19         7.67 o                         
   7  13   3         43.87         47.64         7.26 o                         
  -8  14   3         13.89         21.34         7.00 o                         
  -6  14   3         61.56         81.93         7.64 o                         
  -4  14   3        137.27        153.48         6.85 o                         
  -2  14   3       1574.31       1806.97        24.59 o                         
   0  14   3        854.39        801.39        13.90 o                         
   2  14   3        752.00        721.81        16.01 o                         
   4  14   3          1.06          1.15         6.92 o                         
   6  14   3        153.24        149.19         8.03 o                         
   8  14   3         17.45         13.27         7.19 o                         
  -7  15   3         62.85         24.09         6.31 o                         
  -5  15   3          2.09          6.08         6.90 o                         
  -3  15   3         39.82         37.20         5.46 o                         
  -1  15   3          2.38         14.73         5.49 o                         
   1  15   3       2164.70       2199.31        34.68 o                         
   3  15   3         11.30         22.58         6.46 o                         
   5  15   3         27.29         41.33         7.16 o                         
   7  15   3         22.58          9.38         7.06 o                         
  -6  16   3         18.53         28.07         7.61 o                         
  -4  16   3        227.14        246.40        11.24 o                         
  -2  16   3          8.39         26.51         6.03 o                         
   0  16   3        100.55        121.27         6.89 o                         
   2  16   3          2.22         -1.58         6.44 o                         
   4  16   3         20.76         23.42         7.14 o                         
   6  16   3         11.40         15.29         7.06 o                         
  -5  17   3        353.54        334.61        17.96 o                         
  -3  17   3          0.31          5.04        10.32 o                         
  -1  17   3         20.63         23.35         6.25 o                         
   1  17   3         28.56         47.97         6.76 o                         
   3  17   3         19.34          8.98         7.25 o                         
   5  17   3         36.32         40.79         6.67 o                         
  -4  18   3          2.04          4.12         8.84 o                         
  -2  18   3          2.32          6.42         7.13 o                         
   0  18   3          0.32         -4.33         6.25 o                         
   2  18   3          2.72          0.72         6.22 o                         
   4  18   3         23.16         36.11         7.02 o                         
  -3  19   3          6.26          3.87         8.93 o                         
  -1  19   3         20.88          9.17         5.99 o                         
   1  19   3        123.57        141.76         7.39 o                         
   3  19   3          0.81          0.59         7.32 o                         
  -2  20   3         70.58         97.43        20.30 o                         
   0  20   3          4.17         19.36         5.77 o                         
   2  20   3        428.36        397.82        32.48 o                         
 -12   0   4       1097.94       1056.29        50.94 o                         
 -10   0   4       1059.16       1048.13        60.47 o                         
  -8   0   4        187.37        194.49        10.85 o                         
  -6   0   4        460.36        656.98        17.41 o                         
  -4   0   4       3528.53       3779.57        99.77 o                         
  -2   0   4       4662.53       3683.86        97.36 o                         
   0   0   4      14761.78      13886.61       359.25 o                         
   2   0   4      32577.98      29802.75       770.81 o                         
   4   0   4      11574.67      12082.41       309.03 o                         
   6   0   4         19.50         14.07         6.39 o                         
   8   0   4        250.97        213.68        13.64 o                         
  10   0   4        131.66        193.67        14.29 o                         
 -11   1   4         36.22         38.06         6.58 o                         
  -9   1   4        374.07        402.51        17.80 o                         
  -7   1   4       1030.87       1065.61        19.26 o                         
  -5   1   4       2030.41       2386.14        49.60 o                         
  -3   1   4       1449.66       1834.63        34.84 o                         
  -1   1   4      26281.79      25881.13       471.70 o                         
   1   1   4     109130.02     106325.71      1638.90 o                         
   3   1   4        308.17        251.44         8.36 o                         
   5   1   4         44.26         29.14         4.60 o                         
   7   1   4       1399.12       1341.25        24.78 o                         
   9   1   4          2.64          7.51         8.81 o                         
  11   1   4         28.09         27.63         8.14 o                         
 -12   2   4        209.91        183.29        10.82 o                         
 -10   2   4         60.79         77.62         9.64 o                         
  -8   2   4         88.43         72.76         6.20 o                         
  -6   2   4         58.86         80.27         5.14 o                         
  -4   2   4        385.97        537.16        13.49 o                         
  -2   2   4       2037.68       2315.86        43.22 o                         
   0   2   4      16933.70      16872.46       281.28 o                         
   2   2   4      14620.96      13600.74       246.43 o                         
   4   2   4         87.87        120.40         5.54 o                         
   6   2   4        366.01        350.37        10.49 o                         
   8   2   4        224.10        204.53         9.57 o                         
  10   2   4          4.42          8.31         6.68 o                         
 -11   3   4         11.96         16.60         6.10 o                         
  -9   3   4        587.92        567.15        19.23 o                         
  -7   3   4          5.45          7.51         5.01 o                         
  -5   3   4        974.69       1181.29        24.22 o                         
  -3   3   4       1355.57       1363.81        27.71 o                         
  -1   3   4        853.12        664.08        15.85 o                         
   1   3   4      26978.18      26715.58       473.40 o                         
   3   3   4        339.27        383.53        11.10 o                         
   5   3   4         16.17         15.01         4.53 o                         
   7   3   4         93.48         90.29         6.87 o                         
   9   3   4        316.36        321.94        12.76 o                         
  11   3   4        113.37         89.85         9.32 o                         
 -10   4   4         99.27         92.24         9.77 o                         
  -8   4   4         89.88        116.41         7.08 o                         
  -6   4   4          1.85          8.91         4.68 o                         
  -4   4   4       5345.73       5563.68       116.51 o                         
  -2   4   4       2489.83       2383.54        50.60 o                         
   0   4   4       3477.99       3779.40        69.79 o                         
   2   4   4       2924.35       3530.65        70.04 o                         
   4   4   4       1045.11       1024.48        25.51 o                         
   6   4   4        104.02         77.39         6.43 o                         
   8   4   4        501.28        523.41        16.23 o                         
  10   4   4         10.17         10.29         6.40 o                         
 -11   5   4        108.27        117.16         7.15 o                         
  -9   5   4         47.28         80.58        15.32 o                         
  -7   5   4        229.21        247.76        10.45 o                         
  -5   5   4        250.68        279.45         8.98 o                         
  -3   5   4        249.15        312.15        12.42 o                         
  -1   5   4        322.05        292.16         9.92 o                         
   1   5   4        460.79        596.83        14.74 o                         
   3   5   4        293.71        378.97        13.21 o                         
   5   5   4       3497.95       3207.28        52.71 o                         
   7   5   4       1024.65        987.77        22.87 o                         
   9   5   4        466.84        498.87        16.26 o                         
  11   5   4        121.46        143.43        12.07 o                         
 -10   6   4        248.88        380.43        34.13 o                         
  -8   6   4        164.61        208.04        17.24 o                         
  -6   6   4         14.17          5.50         4.62 o                         
  -4   6   4        522.21        387.73        15.24 o                         
  -2   6   4       6488.25       6656.29       146.83 o                         
   0   6   4         15.80         18.16         4.63 o                         
   2   6   4       5949.09       5632.98       121.61 o                         
   4   6   4        279.82        250.70         8.04 o                         
   6   6   4          7.64          2.85         5.79 o                         
   8   6   4        330.80        266.77        12.11 o                         
  10   6   4        281.55        230.23         9.65 o                         
 -11   7   4         58.06         71.22        10.31 o                         
  -9   7   4         34.24         39.16         6.87 o                         
  -7   7   4          0.08         18.33         5.79 o                         
  -5   7   4        152.18        162.70         5.17 o                         
  -3   7   4       2588.44       2844.32        63.45 o                         
  -1   7   4        999.59       1018.94        29.83 o                         
   1   7   4       1624.18       1429.19        34.94 o                         
   3   7   4       1842.70       1665.39        36.98 o                         
   5   7   4        274.98        253.44         8.22 o                         
   7   7   4          6.88          9.51         7.90 o                         
   9   7   4         12.88         -2.87         6.44 o                         
 -10   8   4          2.11         16.94         6.50 o                         
  -8   8   4        170.05        196.19        13.94 o                         
  -6   8   4        230.29        241.37         7.45 o                         
  -4   8   4         10.20         43.06         3.38 o                         
  -2   8   4        941.93       1264.60        33.73 o                         
   0   8   4       2340.03       2605.78        61.91 o                         
   2   8   4        327.11        330.66        10.12 o                         
   4   8   4        784.83        667.36        11.60 o                         
   6   8   4        477.88        486.91        12.53 o                         
   8   8   4        213.22        222.31        12.68 o                         
  10   8   4        155.31        162.80        14.83 o                         
  -9   9   4        552.41        642.50        22.15 o                         
  -7   9   4        987.25       1076.46        24.96 o                         
  -5   9   4        480.29        572.14        10.98 o                         
  -3   9   4        685.85        683.31        10.18 o                         
  -1   9   4        474.62        453.89         7.78 o                         
   1   9   4        223.87        324.38         6.90 o                         
   3   9   4       3716.32       3577.22        46.55 o                         
   5   9   4       3178.75       3228.86        47.51 o                         
   7   9   4        188.08        210.60        11.83 o                         
   9   9   4         99.09        110.11         7.78 o                         
 -10  10   4        173.67        188.79         9.59 o                         
  -8  10   4          1.42          4.45         7.73 o                         
  -6  10   4       1496.28       1455.51        26.15 o                         
  -4  10   4          0.77         -2.57         3.83 o                         
  -2  10   4          5.71          4.49         3.28 o                         
   0  10   4        920.29        944.20        11.48 o                         
   2  10   4       2050.85       2006.52        25.74 o                         
   4  10   4        575.31        618.99        11.48 o                         
   6  10   4       1454.49       1533.83        35.82 o                         
   8  10   4        395.12        409.47        15.48 o                         
  10  10   4        230.08        215.82        19.02 o                         
  -9  11   4        283.56        307.69        11.93 o                         
  -7  11   4        479.74        517.20        13.93 o                         
  -5  11   4         22.63         21.30         5.34 o                         
  -3  11   4        734.30        797.65        11.85 o                         
  -1  11   4         35.88         41.42         3.42 o                         
   1  11   4        225.92        217.23         5.15 o                         
   3  11   4       1357.12       1240.04        19.33 o                         
   5  11   4        702.32        741.49        14.50 o                         
   7  11   4         60.69         88.03         9.55 o                         
   9  11   4          0.01          1.47         6.13 o                         
  -8  12   4        147.13        160.13         8.66 o                         
  -6  12   4        358.31        369.27        11.95 o                         
  -4  12   4         95.03        103.26         5.44 o                         
  -2  12   4         67.46         77.76         4.47 o                         
   0  12   4       5390.84       5119.08        61.95 o                         
   2  12   4       4348.15       4207.44        56.03 o                         
   4  12   4         93.52        110.88         6.18 o                         
   6  12   4        332.07        344.28        13.19 o                         
   8  12   4        616.86        586.41        16.49 o                         
  -9  13   4         19.61         10.74         5.36 o                         
  -7  13   4         89.14        102.09         8.04 o                         
  -5  13   4        127.77        147.37         7.76 o                         
  -3  13   4          0.85         15.90         5.03 o                         
  -1  13   4        436.09        469.87         8.93 o                         
   1  13   4       1941.26       1891.70        26.30 o                         
   3  13   4        159.02        192.37         7.32 o                         
   5  13   4        675.00        730.35        22.18 o                         
   7  13   4         26.97          9.17         7.32 o                         
  -8  14   4         15.48          7.14         6.14 o                         
  -6  14   4        357.86        387.38        12.51 o                         
  -4  14   4       2961.69       2911.63        44.30 o                         
  -2  14   4        806.19        852.31        13.64 o                         
   0  14   4       1265.92       1222.81        18.15 o                         
   2  14   4        105.32        143.88         7.52 o                         
   4  14   4        169.44        204.06         9.24 o                         
   6  14   4          7.81         -2.15         7.06 o                         
   8  14   4          4.48         13.26         6.15 o                         
  -7  15   4          1.22          0.01         6.71 o                         
  -5  15   4        148.33        160.73         8.46 o                         
  -3  15   4          0.08          5.42         5.23 o                         
  -1  15   4        119.29        122.62         6.69 o                         
   1  15   4         45.61         79.68         6.34 o                         
   3  15   4        172.75        276.47        10.77 o                         
   5  15   4          7.81         -2.63         6.67 o                         
   7  15   4          0.00          6.11         7.11 o                         
  -6  16   4         22.56         25.55         7.75 o                         
  -4  16   4        649.55        666.27        18.04 o                         
  -2  16   4       3341.93       3429.61        59.50 o                         
   0  16   4         39.11         56.39         6.34 o                         
   2  16   4         67.94         51.01         6.51 o                         
   4  16   4         15.04         16.48         7.25 o                         
   6  16   4          1.41          8.00         6.13 o                         
  -5  17   4        115.09        117.15        13.25 o                         
  -3  17   4         24.18         25.51         9.57 o                         
  -1  17   4        413.25        394.04        10.86 o                         
   1  17   4       1878.57       2001.64        37.19 o                         
   3  17   4          0.50          3.02         6.88 o                         
   5  17   4         24.87         26.32         6.92 o                         
  -4  18   4         42.51         24.36        10.55 o                         
  -2  18   4        610.20        510.33        15.09 o                         
   0  18   4         57.09         55.55         6.33 o                         
   2  18   4        269.59        266.26        10.33 o                         
   4  18   4        106.99        123.72        12.10 o                         
  -3  19   4        124.01        122.79        15.07 o                         
  -1  19   4        117.68        119.13         7.22 o                         
   1  19   4          7.12         11.07         6.22 o                         
   3  19   4         54.00         69.22        11.43 o                         
  -2  20   4        199.75        178.61        24.36 o                         
   0  20   4        282.97        289.44        12.97 o                         
 -11   1   5          3.33         11.22         6.29 o                         
  -9   1   5        299.04        310.66        13.46 o                         
  -7   1   5         30.02         27.62         4.87 o                         
  -5   1   5       2323.39       2378.14        47.40 o                         
  -3   1   5        203.15        210.81         7.56 o                         
  -1   1   5      48697.38      48706.46       920.00 o                         
   1   1   5      30950.04      28581.60       453.82 o                         
   3   1   5       4881.18       4658.17        89.29 o                         
   5   1   5        824.99        786.73        19.32 o                         
   7   1   5         23.68         21.11         5.64 o                         
   9   1   5        113.25        143.46        10.83 o                         
  11   1   5         51.49         64.21         6.69 o                         
 -12   2   5        339.06        400.20        16.42 o                         
 -10   2   5        224.77        263.18        17.12 o                         
  -8   2   5        840.57        803.33        17.18 o                         
  -6   2   5        883.83        808.00        15.22 o                         
  -4   2   5        409.34        352.78        10.54 o                         
  -2   2   5       3493.77       3195.49        61.57 o                         
   0   2   5       1131.82       1319.59        23.59 o                         
   2   2   5      18129.51      17207.06       293.86 o                         
   4   2   5        967.40        757.00        19.48 o                         
   6   2   5        403.60        471.35        11.85 o                         
   8   2   5        427.85        430.12        17.04 o                         
  10   2   5          0.36          3.51         6.65 o                         
 -11   3   5         20.48         17.07         5.89 o                         
  -9   3   5       1642.56       1702.45        44.14 o                         
  -7   3   5       1196.58       1121.58        23.97 o                         
  -5   3   5        149.78        154.89         7.11 o                         
  -3   3   5         32.68         75.75         4.97 o                         
  -1   3   5       8232.00       8609.75       177.97 o                         
   1   3   5       8271.91       8163.60       145.62 o                         
   3   3   5       5909.88       6154.72       112.95 o                         
   5   3   5         23.50         30.63         5.09 o                         
   7   3   5          6.35          1.27         5.76 o                         
   9   3   5        130.31        114.44         8.23 o                         
  11   3   5          9.96         17.41        10.47 o                         
 -10   4   5         97.54         77.15         8.61 o                         
  -8   4   5         62.45         82.82         6.54 o                         
  -6   4   5        442.83        483.86        15.84 o                         
  -4   4   5       1110.06       1091.21        25.41 o                         
  -2   4   5          5.73         37.45         5.01 o                         
   0   4   5       5800.62       5764.80       106.07 o                         
   2   4   5       7577.45       7166.74       135.37 o                         
   4   4   5       1698.19       1682.00        36.89 o                         
   6   4   5        114.32        135.34         7.23 o                         
   8   4   5         42.70         44.61         7.55 o                         
  10   4   5         37.68         40.26         6.54 o                         
 -11   5   5         30.82         43.47         6.74 o                         
  -9   5   5         47.68         43.11         7.81 o                         
  -7   5   5       1293.45       1252.55        24.79 o                         
  -5   5   5        161.68        153.82         6.71 o                         
  -3   5   5         57.46         51.34         5.52 o                         
  -1   5   5        396.37        376.72        12.05 o                         
   1   5   5       1071.40        934.61        20.82 o                         
   3   5   5        724.29        734.49        19.16 o                         
   5   5   5        201.87        191.69         7.26 o                         
   7   5   5       1519.20       1496.12        35.15 o                         
   9   5   5         95.62         84.17         7.51 o                         
  11   5   5         21.99         15.40         8.25 o                         
 -10   6   5         25.68         48.30         8.07 o                         
  -8   6   5       3454.45       3477.74        63.13 o                         
  -6   6   5       1837.20       1661.71        27.48 o                         
  -4   6   5         23.45         92.86         6.41 o                         
  -2   6   5       3302.95       3609.45        72.74 o                         
   0   6   5       7130.88       7657.61       178.89 o                         
   2   6   5        259.05        252.78        10.25 o                         
   4   6   5       4937.03       4846.20        75.99 o                         
   6   6   5         39.70         45.68         6.44 o                         
   8   6   5          9.18         -6.93         6.93 o                         
  10   6   5        339.53        272.53        10.94 o                         
 -11   7   5         27.45         35.51         5.86 o                         
  -9   7   5       1615.87       1675.39        35.43 o                         
  -7   7   5        971.75        928.43        19.05 o                         
  -5   7   5        409.20        397.98         8.16 o                         
  -3   7   5       3840.63       4408.15       108.74 o                         
  -1   7   5       2682.78       2704.56        59.80 o                         
   1   7   5        743.07        775.31        21.41 o                         
   3   7   5        436.40        476.96        10.51 o                         
   5   7   5        518.17        477.24        11.60 o                         
   7   7   5          1.11         -8.09         8.09 o                         
   9   7   5          6.78          3.10         6.39 o                         
 -10   8   5          0.07         -3.00         6.59 o                         
  -8   8   5       1862.26       1763.99        37.44 o                         
  -6   8   5         50.03         66.05         5.80 o                         
  -4   8   5        134.69        150.33         4.61 o                         
  -2   8   5       1101.18       1189.89        26.24 o                         
   0   8   5       1282.68       1264.99        34.40 o                         
   2   8   5        940.45        864.72        16.42 o                         
   4   8   5         21.45         23.39         4.48 o                         
   6   8   5        631.68        616.64        17.29 o                         
   8   8   5        263.21        292.38        13.09 o                         
  10   8   5        502.59        487.69        21.23 o                         
  -9   9   5          9.93         56.16         9.28 o                         
  -7   9   5        772.50        838.45        19.70 o                         
  -5   9   5         18.86         16.55         4.66 o                         
  -3   9   5        464.97        463.20         7.76 o                         
  -1   9   5        638.07        546.85         8.62 o                         
   1   9   5       2181.95       2083.71        27.74 o                         
   3   9   5         30.15         17.26         3.96 o                         
   5   9   5        997.35        916.33        16.94 o                         
   7   9   5        347.61        364.14        15.39 o                         
   9   9   5        304.00        302.56        11.17 o                         
 -10  10   5        159.98        221.90        13.26 o                         
  -8  10   5         87.63        108.58         8.30 o                         
  -6  10   5        884.25        921.27        16.74 o                         
  -4  10   5       1639.39       1760.77        22.90 o                         
  -2  10   5         26.45         33.17         3.46 o                         
   0  10   5        669.65        610.75         8.89 o                         
   2  10   5        384.28        418.00         8.19 o                         
   4  10   5        292.48        261.64         7.76 o                         
   6  10   5         84.07         72.14         8.79 o                         
   8  10   5        465.97        474.25        16.12 o                         
  -9  11   5          0.13          8.52         5.97 o                         
  -7  11   5       1075.40       1162.86        24.32 o                         
  -5  11   5        236.52        256.24         8.36 o                         
  -3  11   5        755.72        753.78        11.65 o                         
  -1  11   5        151.06        187.60         4.78 o                         
   1  11   5        504.15        541.15         9.13 o                         
   3  11   5       1828.92       1970.14        27.51 o                         
   5  11   5        288.11        313.05        11.91 o                         
   7  11   5         32.50         16.38         8.49 o                         
   9  11   5         60.84         63.65         6.65 o                         
  -8  12   5         92.18         78.45         7.47 o                         
  -6  12   5        152.07        155.64         8.21 o                         
  -4  12   5         47.75         49.08         5.09 o                         
  -2  12   5        237.84        237.43         6.14 o                         
   0  12   5        705.86        677.22        11.12 o                         
   2  12   5          0.31         40.52         5.04 o                         
   4  12   5        725.96        774.63        14.98 o                         
   6  12   5        434.12        408.05        14.52 o                         
   8  12   5          1.80          0.44         6.42 o                         
  -9  13   5        100.90         95.62         6.77 o                         
  -7  13   5         99.95         91.41         7.16 o                         
  -5  13   5        427.73        438.77        12.67 o                         
  -3  13   5        264.39        337.82         8.49 o                         
  -1  13   5        694.99        765.74        13.94 o                         
   1  13   5       5414.86       5135.73        68.01 o                         
   3  13   5       2361.36       2495.93        42.87 o                         
   5  13   5        395.24        400.11        13.16 o                         
   7  13   5        672.48        583.50        17.85 o                         
  -8  14   5          0.41         -6.19         6.19 o                         
  -6  14   5         10.03         22.46         6.86 o                         
  -4  14   5         80.94         60.38         6.40 o                         
  -2  14   5          5.26         24.85         5.45 o                         
   0  14   5         96.89        149.30         7.24 o                         
   2  14   5          1.37         29.00         6.44 o                         
   4  14   5        541.01        572.54        17.00 o                         
   6  14   5        155.53        129.68         8.49 o                         
   8  14   5        170.51        148.80        22.16 o                         
  -7  15   5          0.00          5.19         6.71 o                         
  -5  15   5          7.50         14.22         6.75 o                         
  -3  15   5          0.09          7.91         5.84 o                         
  -1  15   5         27.14         33.54         6.11 o                         
   1  15   5        347.21        378.01        11.05 o                         
   3  15   5       1354.49       1366.22        27.92 o                         
   5  15   5         47.83         39.98         7.78 o                         
   7  15   5         15.75         27.49         6.78 o                         
  -6  16   5        228.17        255.58        11.31 o                         
  -4  16   5          5.63         -0.42         6.41 o                         
  -2  16   5        113.45        148.95         7.61 o                         
   0  16   5         17.36         15.03         6.27 o                         
   2  16   5        482.80        540.28        13.28 o                         
   4  16   5         43.78         48.50         7.37 o                         
   6  16   5          0.63          4.12         5.84 o                         
  -5  17   5          6.48         25.20        10.90 o                         
  -3  17   5          2.20          1.27         7.45 o                         
  -1  17   5          6.92          8.34         6.29 o                         
   1  17   5         14.13         26.12         6.55 o                         
   3  17   5         14.96         17.77         6.88 o                         
   5  17   5          3.41         -2.25         6.24 o                         
  -4  18   5        344.49        308.90        18.33 o                         
  -2  18   5        270.62        267.70        12.33 o                         
   0  18   5          8.29          5.02         5.89 o                         
   2  18   5         20.50         29.73         6.46 o                         
   4  18   5         14.83         15.35         6.72 o                         
  -3  19   5         31.97         35.61         8.93 o                         
  -1  19   5        357.49        383.18        13.09 o                         
   1  19   5        504.54        479.24        14.00 o                         
   3  19   5         68.16         46.43         8.02 o                         
   0  20   5          1.67         11.55         5.79 o                         
 -12   0   6        519.45        484.14        26.52 o                         
 -10   0   6       1838.70       1916.60        99.16 o                         
  -8   0   6        215.46        199.16        11.42 o                         
  -6   0   6        822.43        846.64        21.22 o                         
  -4   0   6       2352.91       2622.85        76.06 o                         
  -2   0   6        357.26        231.34        10.80 o                         
   0   0   6       5257.66       5471.38       132.73 o                         
   2   0   6       7677.48       6981.95       153.63 o                         
   4   0   6       2446.60       2358.88        63.17 o                         
   6   0   6        422.84        395.82        13.50 o                         
   8   0   6       1053.92       1108.15        42.77 o                         
  10   0   6       1200.61       1223.36        46.85 o                         
 -11   1   6          3.36          2.40         6.04 o                         
  -9   1   6        226.22        223.59        12.66 o                         
  -7   1   6        155.78        161.24         6.62 o                         
  -5   1   6       3811.71       4136.13        80.17 o                         
  -3   1   6       2428.06       2361.08        44.50 o                         
  -1   1   6       4803.37       4402.28        81.14 o                         
   1   1   6        593.10        656.81        12.53 o                         
   3   1   6       3918.55       4137.63        67.95 o                         
   5   1   6        248.47        221.68         8.40 o                         
   7   1   6         21.11         20.66         5.71 o                         
   9   1   6        111.91        108.68         8.52 o                         
  11   1   6         55.33         32.36         5.67 o                         
 -12   2   6         17.53         51.98        14.06 o                         
 -10   2   6        162.84        172.09        10.68 o                         
  -8   2   6        361.57        361.36        12.41 o                         
  -6   2   6        164.60        177.33         7.11 o                         
  -4   2   6        447.06        459.07        11.99 o                         
  -2   2   6      13040.16      12816.92       233.60 o                         
   0   2   6      16112.59      15389.22       271.15 o                         
   2   2   6       4126.57       4228.57        68.05 o                         
   4   2   6        847.73        795.85        16.41 o                         
   6   2   6         16.36          2.64         4.86 o                         
   8   2   6         99.95         88.11         8.47 o                         
  10   2   6         29.74         32.56         8.65 o                         
 -11   3   6          8.12         -2.89         6.56 o                         
  -9   3   6       1395.81       1402.22        31.79 o                         
  -7   3   6         55.14         63.03         5.65 o                         
  -5   3   6         52.65         53.26         4.58 o                         
  -3   3   6       5187.22       5079.58        97.44 o                         
  -1   3   6      19667.56      19497.83       384.68 o                         
   1   3   6      12291.13      11745.66       196.29 o                         
   3   3   6        847.13        915.29        25.49 o                         
   5   3   6        125.92         96.45         6.39 o                         
   7   3   6         52.81         61.25         7.18 o                         
   9   3   6        323.78        307.35        11.79 o                         
  11   3   6         61.66         71.12         9.42 o                         
 -10   4   6         87.88         98.54         7.52 o                         
  -8   4   6        431.50        424.61        13.19 o                         
  -6   4   6        171.93        209.25         8.65 o                         
  -4   4   6        937.47       1073.04        28.31 o                         
  -2   4   6         92.60         73.55         5.82 o                         
   0   4   6       2591.44       2641.34        46.14 o                         
   2   4   6        968.74       1373.18        28.37 o                         
   4   4   6       2240.32       2411.77        52.92 o                         
   6   4   6        271.63        242.88         9.18 o                         
   8   4   6         74.09         76.48         7.94 o                         
  10   4   6        130.59        131.77        10.05 o                         
 -11   5   6         81.38         93.49         7.48 o                         
  -9   5   6        557.72        542.75        20.44 o                         
  -7   5   6         21.93         18.67         6.29 o                         
  -5   5   6         11.98         11.82         4.48 o                         
  -3   5   6          8.94         20.34         7.82 o                         
  -1   5   6        490.05        484.69        15.93 o                         
   1   5   6        447.30        515.98        13.44 o                         
   3   5   6        534.05        495.14        15.66 o                         
   5   5   6        117.97        135.44         6.26 o                         
   7   5   6        268.19        258.50         9.46 o                         
   9   5   6         10.12         19.58         6.68 o                         
 -10   6   6          0.07         15.08         6.67 o                         
  -8   6   6        959.97       1044.84        24.06 o                         
  -6   6   6        852.13        784.79        14.60 o                         
  -4   6   6       2692.39       2488.07        51.24 o                         
  -2   6   6        317.54        343.60        11.55 o                         
   0   6   6        417.72        469.07        15.41 o                         
   2   6   6       7799.91       8098.64       187.01 o                         
   4   6   6        790.36        781.02        14.74 o                         
   6   6   6        239.46        230.75         8.91 o                         
   8   6   6          0.05         -1.37         7.08 o                         
  10   6   6         42.90         55.63         7.94 o                         
 -11   7   6          6.49          6.46         5.41 o                         
  -9   7   6        633.41        637.42        27.34 o                         
  -7   7   6       1916.94       1985.84        36.99 o                         
  -5   7   6        315.28        281.32         7.13 o                         
  -3   7   6        353.19        395.18        10.12 o                         
  -1   7   6        328.20        315.28        21.85 o                         
   1   7   6        632.54        672.99        23.47 o                         
   3   7   6        332.52        387.27         9.54 o                         
   5   7   6        911.01        873.51        16.69 o                         
   7   7   6          7.57        -12.49        12.49 o                         
   9   7   6         24.48         14.03         6.64 o                         
 -10   8   6        443.52        441.22        13.74 o                         
  -8   8   6         45.38         76.00        10.79 o                         
  -6   8   6        258.55        258.16         7.88 o                         
  -4   8   6        220.68        241.46         6.17 o                         
  -2   8   6       1714.79       1807.27        25.13 o                         
   0   8   6          1.05         14.94         7.12 o                         
   2   8   6        339.48        396.63         9.14 o                         
   4   8   6        277.08        268.94         8.35 o                         
   6   8   6        296.30        306.50        10.31 o                         
   8   8   6        531.89        537.02        15.59 o                         
  10   8   6          6.75          3.65         7.70 o                         
  -9   9   6          3.80          2.62         7.21 o                         
  -7   9   6        226.79        251.96        10.05 o                         
  -5   9   6        241.43        218.18         6.49 o                         
  -3   9   6        290.39        395.38         7.28 o                         
  -1   9   6       1085.81       1101.88        14.54 o                         
   1   9   6        143.43        183.91         4.94 o                         
   3   9   6         28.40         20.11         4.17 o                         
   5   9   6         33.84         55.26         6.25 o                         
   7   9   6        178.40        196.17        11.32 o                         
   9   9   6        539.52        531.43        15.04 o                         
 -10  10   6          5.26         26.02         5.57 o                         
  -8  10   6         61.51         66.94         7.97 o                         
  -6  10   6          5.03         15.93         5.55 o                         
  -4  10   6        471.04        510.74         9.65 o                         
  -2  10   6          8.06         16.22         3.65 o                         
   0  10   6       1079.18        956.11        13.35 o                         
   2  10   6       2481.02       2405.99        32.81 o                         
   4  10   6       1112.17       1070.96        18.93 o                         
   6  10   6         51.40         37.05         8.19 o                         
   8  10   6        100.35         80.89         8.30 o                         
  -9  11   6         39.84         41.67         6.59 o                         
  -7  11   6        203.88        247.05        16.39 o                         
  -5  11   6         25.45         28.80         5.53 o                         
  -3  11   6        353.59        361.34         7.72 o                         
  -1  11   6        342.16        353.04         7.40 o                         
   1  11   6          6.18         14.56         3.96 o                         
   3  11   6        853.77        854.27        14.27 o                         
   5  11   6         62.82         67.07         8.22 o                         
   7  11   6          3.13         19.73         8.23 o                         
   9  11   6          8.59          6.44         6.89 o                         
  -8  12   6         52.09         49.80         7.06 o                         
  -6  12   6         19.30         29.42         7.27 o                         
  -4  12   6        171.50        206.60         6.86 o                         
  -2  12   6         11.04         10.48         4.17 o                         
   0  12   6        743.80        675.77        11.10 o                         
   2  12   6       4512.23       4319.18        61.43 o                         
   4  12   6       4103.23       4183.52        76.78 o                         
   6  12   6       1187.08       1273.92        32.30 o                         
   8  12   6         47.14         30.89         5.89 o                         
  -9  13   6          0.04          1.71         5.28 o                         
  -7  13   6          4.74         10.07         6.67 o                         
  -5  13   6        264.17        223.78         8.95 o                         
  -3  13   6        286.21        358.03         9.03 o                         
  -1  13   6       2146.63       2204.48        30.98 o                         
   1  13   6       1380.92       1330.21        19.78 o                         
   3  13   6       2504.75       2582.80        45.48 o                         
   5  13   6        451.22        470.67        14.31 o                         
   7  13   6          3.74          0.87         6.95 o                         
  -8  14   6         67.31         61.89         7.37 o                         
  -6  14   6        659.96        714.76        17.91 o                         
  -4  14   6         36.30         47.71         6.44 o                         
  -2  14   6          8.59          6.54         5.65 o                         
   0  14   6       3076.32       3148.24        45.10 o                         
   2  14   6       7319.88       7515.77       127.27 o                         
   4  14   6          1.70         -0.50         6.81 o                         
   6  14   6         37.52         44.90         7.61 o                         
  -7  15   6         10.12         11.26         6.04 o                         
  -5  15   6         82.57        104.20         7.92 o                         
  -3  15   6        380.05        439.65        11.85 o                         
  -1  15   6       1619.13       1587.68        27.91 o                         
   1  15   6        838.86        822.00        16.29 o                         
   3  15   6         11.82         21.69         6.92 o                         
   5  15   6         35.62         40.91         7.43 o                         
   7  15   6         35.52         20.14         9.08 o                         
  -6  16   6         64.51         60.61         7.84 o                         
  -4  16   6         31.75         15.84         6.92 o                         
  -2  16   6        643.64        716.72        15.81 o                         
   0  16   6          2.05          0.96         5.91 o                         
   2  16   6        866.99        867.83        18.47 o                         
   4  16   6         14.38         10.43         7.31 o                         
   6  16   6         16.45          5.07         5.97 o                         
  -5  17   6        409.39        289.28        18.18 o                         
  -3  17   6        177.38        201.24        10.40 o                         
  -1  17   6        337.70        397.00        12.22 o                         
   1  17   6          4.12          6.87         6.12 o                         
   3  17   6          0.50         -0.25         6.52 o                         
   5  17   6          0.00         -1.73         5.91 o                         
  -4  18   6        147.91        156.55        13.64 o                         
  -2  18   6         44.08         39.68         7.26 o                         
   0  18   6          2.30         -5.63         6.21 o                         
   2  18   6         46.53         43.22         6.68 o                         
   4  18   6         34.66         26.87         6.53 o                         
  -3  19   6          0.15          8.93        10.69 o                         
  -1  19   6         17.61         17.48         6.04 o                         
   1  19   6         10.73         21.44         5.54 o                         
   3  19   6          0.86         -4.15         8.54 o                         
   0  20   6          1.01         -8.12        14.21 o                         
 -11   1   7          1.04         -4.86         7.37 o                         
  -9   1   7        227.68        241.80        11.46 o                         
  -7   1   7        109.87        122.97         5.86 o                         
  -5   1   7       1098.53       1261.17        25.87 o                         
  -3   1   7      14096.27      13899.14       254.41 o                         
  -1   1   7       1082.11       1080.85        20.96 o                         
   1   1   7      64381.84      62390.79      1009.03 o                         
   3   1   7       7512.94       7807.60       124.35 o                         
   5   1   7       4559.48       4111.18        70.95 o                         
   7   1   7       1724.36       1667.84        40.67 o                         
   9   1   7          0.52         -8.28         8.42 o                         
  11   1   7         10.31         12.18        13.40 o                         
 -12   2   7         74.66         84.16         8.24 o                         
 -10   2   7        655.08        704.54        29.73 o                         
  -8   2   7          6.68          5.55         6.20 o                         
  -6   2   7       1584.95       1528.35        25.36 o                         
  -4   2   7         97.56         90.43         5.37 o                         
  -2   2   7       1698.12       1641.22        31.53 o                         
   0   2   7       7714.50       7641.62       135.30 o                         
   2   2   7       4701.44       4007.97        64.60 o                         
   4   2   7        726.16        821.93        16.51 o                         
   6   2   7        293.50        228.66         8.48 o                         
   8   2   7         61.49         71.01         8.22 o                         
  10   2   7        517.88        525.15        19.50 o                         
 -11   3   7         45.66         53.49         7.13 o                         
  -9   3   7        546.47        623.39        17.13 o                         
  -7   3   7       2434.87       2306.91        41.14 o                         
  -5   3   7        168.10        148.56         6.52 o                         
  -3   3   7        431.57        381.55        11.05 o                         
  -1   3   7          9.73          0.06         4.52 o                         
   1   3   7        287.19        202.90        10.12 o                         
   3   3   7        348.77        370.12        10.82 o                         
   5   3   7        178.36        173.78         7.03 o                         
   7   3   7          3.29          5.72         5.69 o                         
   9   3   7          1.81         -1.01         8.84 o                         
 -10   4   7         12.56         15.66         7.30 o                         
  -8   4   7         70.19         88.51         7.49 o                         
  -6   4   7        115.72        134.47         7.09 o                         
  -4   4   7       1012.51       1021.91        24.52 o                         
  -2   4   7        274.51        154.04         6.76 o                         
   0   4   7       4118.05       3947.33        75.41 o                         
   2   4   7       1256.44       1148.55        21.95 o                         
   4   4   7         81.62         66.36         4.76 o                         
   6   4   7        182.06        209.72         8.69 o                         
   8   4   7        801.79        756.23        24.42 o                         
  10   4   7          0.39         -6.21         7.33 o                         
 -11   5   7         57.16         52.06         7.57 o                         
  -9   5   7        358.67        376.75        12.88 o                         
  -7   5   7        359.86        341.86        14.72 o                         
  -5   5   7        787.54        707.52        14.22 o                         
  -3   5   7         38.72         39.60         5.67 o                         
  -1   5   7        849.43        660.47        18.85 o                         
   1   5   7        290.53        310.00         9.96 o                         
   3   5   7         84.43        109.59         5.97 o                         
   5   5   7         74.76         80.51         5.75 o                         
   7   5   7        226.77        224.62        12.23 o                         
   9   5   7          7.70          1.76         8.22 o                         
 -10   6   7         23.31         28.67         7.01 o                         
  -8   6   7        102.03        110.50         7.92 o                         
  -6   6   7         13.57         22.87         4.78 o                         
  -4   6   7          4.07          6.87         4.11 o                         
  -2   6   7      12857.97      13837.78       301.27 o                         
   0   6   7       8604.19       9160.77       224.69 o                         
   2   6   7         93.25        113.28         7.59 o                         
   4   6   7       2237.10       2106.42        34.23 o                         
   6   6   7       2185.96       2081.85        38.13 o                         
   8   6   7        131.28        146.32         9.37 o                         
  10   6   7        146.40        157.13         9.77 o                         
 -11   7   7         63.33         63.82         9.83 o                         
  -9   7   7       1127.15       1095.19        25.33 o                         
  -7   7   7      11727.00      11468.59       194.44 o                         
  -5   7   7        112.49        106.03         4.86 o                         
  -3   7   7       4018.75       3460.88        52.60 o                         
  -1   7   7       1750.10       2108.60        51.07 o                         
   1   7   7       1810.85       1725.55        42.05 o                         
   3   7   7        786.27        661.09        14.99 o                         
   5   7   7        387.46        365.83        10.64 o                         
   7   7   7        545.80        591.24        23.90 o                         
   9   7   7        144.63        144.07         9.78 o                         
 -10   8   7        107.07         96.54         7.46 o                         
  -8   8   7         95.34        126.05        10.38 o                         
  -6   8   7       1143.70       1032.50        19.27 o                         
  -4   8   7        108.71        185.69         5.48 o                         
  -2   8   7       3913.95       3631.28        45.11 o                         
   0   8   7        100.11        158.36         6.98 o                         
   2   8   7          7.99         22.61         4.19 o                         
   4   8   7        109.88        103.08         6.21 o                         
   6   8   7         69.31         61.73         7.57 o                         
   8   8   7         13.18         14.57         6.83 o                         
  10   8   7        465.43        508.56        37.58 o                         
  -9   9   7          6.45          7.91         7.01 o                         
  -7   9   7        418.64        422.78        14.23 o                         
  -5   9   7        564.92        521.22        10.54 o                         
  -3   9   7         41.04         35.61         3.67 o                         
  -1   9   7        874.71        803.43        12.02 o                         
   1   9   7       3510.52       3103.06        43.94 o                         
   3   9   7        708.94        730.46        14.81 o                         
   5   9   7       3379.11       3106.98        51.42 o                         
   7   9   7       2028.50       2054.33        56.34 o                         
   9   9   7        461.93        503.54        16.62 o                         
 -10  10   7          8.21          3.12         5.63 o                         
  -8  10   7        152.84        174.76         9.68 o                         
  -6  10   7        363.64        373.07        10.48 o                         
  -4  10   7        927.02        938.38        15.23 o                         
  -2  10   7        451.31        403.53         7.86 o                         
   0  10   7         75.60         89.77         4.34 o                         
   2  10   7        523.38        497.92         9.90 o                         
   4  10   7       3477.63       3174.28        52.00 o                         
   6  10   7         86.15         64.92         9.34 o                         
   8  10   7         60.41         55.24         7.02 o                         
  -9  11   7         55.39         42.15         6.42 o                         
  -7  11   7        425.15        383.50        12.45 o                         
  -5  11   7        192.73        163.22         6.97 o                         
  -3  11   7        144.62        202.52         6.10 o                         
  -1  11   7         68.92         73.29         4.61 o                         
   1  11   7         75.55        104.94         5.06 o                         
   3  11   7        408.66        410.88        10.44 o                         
   5  11   7         94.61         91.18         8.42 o                         
   7  11   7        210.72        231.77        12.64 o                         
   9  11   7          4.40         -3.48         8.27 o                         
  -8  12   7          2.04         -4.05         6.33 o                         
  -6  12   7          5.73          1.97         6.67 o                         
  -4  12   7         36.07         29.94         5.72 o                         
  -2  12   7         60.39         46.78         5.01 o                         
   0  12   7         56.09         58.38         4.79 o                         
   2  12   7       3752.64       3545.20        52.78 o                         
   4  12   7         62.46         58.42         7.55 o                         
   6  12   7         38.92         22.31         8.73 o                         
   8  12   7         12.16         15.62         5.73 o                         
  -9  13   7         50.36         42.97         6.77 o                         
  -7  13   7         22.42         27.28         6.69 o                         
  -5  13   7          0.64         11.21         6.49 o                         
  -3  13   7        177.68        159.59         6.71 o                         
  -1  13   7        774.22        731.82        13.13 o                         
   1  13   7        108.26        140.50         6.11 o                         
   3  13   7       1709.95       1650.42        31.55 o                         
   5  13   7        180.20        152.86         9.62 o                         
   7  13   7        193.56        138.03         9.58 o                         
  -8  14   7          1.58         -1.02         6.02 o                         
  -6  14   7        182.43        172.41         8.78 o                         
  -4  14   7          2.17          3.51         6.27 o                         
  -2  14   7         93.30         73.81         6.67 o                         
   0  14   7       2123.11       2233.88        36.59 o                         
   2  14   7         76.58        117.22         7.36 o                         
   4  14   7        216.06        225.37        15.25 o                         
   6  14   7          4.01         -5.04         7.21 o                         
  -7  15   7        341.29        350.97        11.81 o                         
  -5  15   7        271.69        254.51        11.17 o                         
  -3  15   7       1051.41       1090.26        22.02 o                         
  -1  15   7         57.65         58.19         6.82 o                         
   1  15   7        303.73        324.03        10.40 o                         
   3  15   7         65.46         75.36         7.48 o                         
   5  15   7          0.00          7.53         7.11 o                         
   7  15   7        153.01        124.67        15.59 o                         
  -6  16   7         49.20         75.14         7.51 o                         
  -4  16   7          8.86          0.06         6.66 o                         
  -2  16   7        782.05        874.50        19.19 o                         
   0  16   7         30.23         16.84         6.04 o                         
   2  16   7       1272.87       1271.73        26.86 o                         
   4  16   7        391.21        438.57        14.11 o                         
   6  16   7         23.68         16.71         9.72 o                         
  -5  17   7          6.51          6.37         9.23 o                         
  -3  17   7        155.41        184.28         9.88 o                         
  -1  17   7         23.01         44.91         6.96 o                         
   1  17   7         80.31         76.51         6.88 o                         
   3  17   7          1.88          4.63         6.68 o                         
   5  17   7          0.02         -5.07         6.80 o                         
  -4  18   7          5.03         15.57         9.23 o                         
  -2  18   7         40.50         37.23         6.73 o                         
   0  18   7          7.58         11.78         5.77 o                         
   2  18   7          0.62         -1.51         6.39 o                         
   4  18   7         19.06         13.33         6.85 o                         
  -3  19   7        107.60         97.43        18.27 o                         
  -1  19   7         27.51         32.64         6.71 o                         
   1  19   7        230.13        254.67        10.39 o                         
 -12   0   8          3.24         -4.68         9.25 o                         
 -10   0   8        249.29        321.56        25.56 o                         
  -8   0   8        155.63        165.89        11.97 o                         
  -6   0   8      10357.53      10380.12       229.43 o                         
  -4   0   8      20576.76      23330.85       654.94 o                         
  -2   0   8       1414.86       2018.42        53.65 o                         
   0   0   8      42553.88      41002.62       984.74 o                         
   2   0   8       3744.52       3495.84        78.43 o                         
   4   0   8          6.37          8.65         6.90 o                         
   6   0   8        563.61        541.84        19.16 o                         
   8   0   8       2793.39       2949.81       118.21 o                         
  10   0   8          3.42          9.89         9.79 o                         
 -11   1   8        486.45        433.62        16.12 o                         
  -9   1   8        633.74        598.68        19.39 o                         
  -7   1   8        439.05        389.32        10.45 o                         
  -5   1   8        158.21        146.09         6.88 o                         
  -3   1   8         39.23         11.17         4.63 o                         
  -1   1   8       5605.71       5178.71        92.26 o                         
   1   1   8       6686.86       6745.01       116.93 o                         
   3   1   8        176.17        181.71         7.89 o                         
   5   1   8       5172.00       4987.08        81.59 o                         
   7   1   8         73.72         53.92         7.97 o                         
   9   1   8          3.92         13.50         7.87 o                         
 -12   2   8          0.32         10.15        12.18 o                         
 -10   2   8          6.87         23.68         7.17 o                         
  -8   2   8         59.27         59.81         7.19 o                         
  -6   2   8       1202.49       1241.08        21.26 o                         
  -4   2   8       4585.06       4603.79        97.41 o                         
  -2   2   8         56.87         25.41         4.07 o                         
   0   2   8        725.43        559.25        16.97 o                         
   2   2   8         79.05         86.22         4.97 o                         
   4   2   8       3248.73       3151.37        53.94 o                         
   6   2   8        928.92        939.78        19.31 o                         
   8   2   8        882.60       1012.31        30.68 o                         
  10   2   8        135.69        121.08         9.07 o                         
 -11   3   8         33.12         30.01         7.45 o                         
  -9   3   8         90.86        115.49         8.65 o                         
  -7   3   8          3.60          4.76         5.33 o                         
  -5   3   8       1195.84       1159.99        23.48 o                         
  -3   3   8       1927.25       1764.46        35.48 o                         
  -1   3   8       4550.35       4119.91        82.48 o                         
   1   3   8       1292.64       1170.99        22.82 o                         
   3   3   8       2854.82       2674.60        49.53 o                         
   5   3   8        143.56        150.55         6.97 o                         
   7   3   8        503.99        495.10        13.39 o                         
   9   3   8        188.15        209.60        12.51 o                         
 -10   4   8          7.83          6.71         7.17 o                         
  -8   4   8         28.88         37.19         6.77 o                         
  -6   4   8         22.40         28.34         5.44 o                         
  -4   4   8        855.61        953.46        26.79 o                         
  -2   4   8        393.19        392.13        10.86 o                         
   0   4   8      10483.93      10038.05       182.72 o                         
   2   4   8        703.82        854.20        18.79 o                         
   4   4   8       1991.48       1989.42        32.51 o                         
   6   4   8          8.18         16.85         6.74 o                         
   8   4   8         96.66         97.95        12.58 o                         
  10   4   8         71.36         57.99         7.80 o                         
 -11   5   8          9.31         14.80         6.42 o                         
  -9   5   8          7.47          0.56         6.77 o                         
  -7   5   8       3318.89       3093.93        56.79 o                         
  -5   5   8         18.51          9.34         4.29 o                         
  -3   5   8         99.59        141.47         8.42 o                         
  -1   5   8       1117.08        967.01        24.05 o                         
   1   5   8       1701.91       1965.80        38.26 o                         
   3   5   8        645.04        663.74        13.13 o                         
   5   5   8         42.65         47.27         6.14 o                         
   7   5   8         57.77         51.52         8.18 o                         
   9   5   8        350.61        400.67        22.66 o                         
 -10   6   8        398.68        378.42        15.53 o                         
  -8   6   8         61.92         88.33         7.65 o                         
  -6   6   8         11.42         14.74         5.07 o                         
  -4   6   8        726.33        685.95        13.57 o                         
  -2   6   8       4346.33       4123.50        96.12 o                         
   0   6   8         84.48        164.50         9.10 o                         
   2   6   8       1584.37       1603.33        29.97 o                         
   4   6   8        838.69        889.64        16.30 o                         
   6   6   8        681.75        638.58        16.14 o                         
   8   6   8         57.87         64.81         8.40 o                         
  10   6   8        111.78         99.78         7.62 o                         
 -11   7   8         34.49         55.10         6.42 o                         
  -9   7   8         28.90         51.72         8.93 o                         
  -7   7   8       2247.96       2155.54        39.24 o                         
  -5   7   8          1.32          9.98         4.46 o                         
  -3   7   8         43.66         51.83         4.01 o                         
  -1   7   8      10103.66      10755.78       283.42 o                         
   1   7   8       1384.26       1502.81        32.14 o                         
   3   7   8        475.31        562.18        11.59 o                         
   5   7   8         80.35         60.19         6.38 o                         
   7   7   8       1245.32       1227.95        42.58 o                         
   9   7   8        302.25        258.67        12.24 o                         
 -10   8   8        165.57        184.19         9.19 o                         
  -8   8   8         63.56         94.29         8.82 o                         
  -6   8   8        231.15        249.48         8.62 o                         
  -4   8   8       2335.66       2230.71        32.14 o                         
  -2   8   8        410.29        448.83         8.24 o                         
   0   8   8         58.24        123.07         5.67 o                         
   2   8   8         47.75         64.96         4.69 o                         
   4   8   8       1293.19       1215.10        20.99 o                         
   6   8   8        709.03        696.51        21.21 o                         
   8   8   8         61.88         67.16         8.30 o                         
  -9   9   8         87.32         77.13         6.99 o                         
  -7   9   8        207.68        223.01        10.22 o                         
  -5   9   8       1289.67       1315.84        20.73 o                         
  -3   9   8         41.14         68.50         4.29 o                         
  -1   9   8       1832.84       1484.23        20.59 o                         
   1   9   8       1012.46        984.57        17.93 o                         
   3   9   8        104.90        104.01         5.91 o                         
   5   9   8       2889.60       2731.77        47.09 o                         
   7   9   8        616.78        658.97        21.16 o                         
   9   9   8          1.77         11.81         6.04 o                         
 -10  10   8         35.10         45.77         5.85 o                         
  -8  10   8        212.44        198.99        10.43 o                         
  -6  10   8          0.54         -5.90         5.90 o                         
  -4  10   8        564.25        613.30        11.97 o                         
  -2  10   8         27.38         33.35         4.06 o                         
   0  10   8        119.47        116.78         4.83 o                         
   2  10   8        244.92        213.13         7.18 o                         
   4  10   8          6.28         11.27         6.42 o                         
   6  10   8        163.55        146.80        10.29 o                         
   8  10   8        128.25        123.66         8.62 o                         
  -9  11   8        140.51        138.98         7.87 o                         
  -7  11   8          4.54         13.31         6.92 o                         
  -5  11   8          0.01         -5.20         5.51 o                         
  -3  11   8        264.45        243.86         7.36 o                         
  -1  11   8        206.03        185.85         5.76 o                         
   1  11   8        237.59        241.27         7.74 o                         
   3  11   8       1214.38       1171.46        20.93 o                         
   5  11   8       1155.76       1170.54        29.33 o                         
   7  11   8        248.09        249.77        13.13 o                         
  -8  12   8          0.01          2.67         6.91 o                         
  -6  12   8        143.29        151.18         8.52 o                         
  -4  12   8        354.08        308.87        10.86 o                         
  -2  12   8         86.00         67.53         5.27 o                         
   0  12   8         55.67         60.10         5.18 o                         
   2  12   8        103.20        102.72         6.81 o                         
   4  12   8       1681.20       1708.40        38.68 o                         
   6  12   8        523.97        468.82        16.19 o                         
   8  12   8         33.41         18.23         6.35 o                         
  -9  13   8         29.52         38.59         7.48 o                         
  -7  13   8         11.97          5.36         7.69 o                         
  -5  13   8         79.93         86.77         7.59 o                         
  -3  13   8         38.29         25.23         5.95 o                         
  -1  13   8         58.87         69.74         5.72 o                         
   1  13   8         81.32         82.74         6.02 o                         
   3  13   8         57.34         81.04         7.84 o                         
   5  13   8        770.97        796.30        21.42 o                         
   7  13   8          2.93         13.98         7.45 o                         
  -8  14   8         99.61        109.97         6.66 o                         
  -6  14   8         65.25         54.80         7.35 o                         
  -4  14   8       1059.39       1075.26        22.42 o                         
  -2  14   8        863.01        761.18        16.67 o                         
   0  14   8        172.97        188.73         7.85 o                         
   2  14   8       1083.24       1069.76        22.69 o                         
   4  14   8       1518.97       1505.39        34.03 o                         
   6  14   8        248.07        260.31        11.83 o                         
  -7  15   8         37.02         39.41         6.46 o                         
  -5  15   8        352.95        319.64        11.58 o                         
  -3  15   8       1504.79       1519.30        28.72 o                         
  -1  15   8          4.39         10.75         6.42 o                         
   1  15   8        321.12        283.80        10.61 o                         
   3  15   8          2.37          3.98         7.55 o                         
   5  15   8         15.93         22.52         7.39 o                         
  -6  16   8         62.17         59.53        10.84 o                         
  -4  16   8          3.98          8.51         6.55 o                         
  -2  16   8         13.98         29.16         6.75 o                         
   0  16   8          8.32          5.04         6.15 o                         
   2  16   8        215.19        252.59        10.39 o                         
   4  16   8        494.34        493.41        14.62 o                         
   6  16   8         61.33         42.78         9.72 o                         
  -5  17   8        147.13        122.24        12.23 o                         
  -3  17   8        132.58        131.82         8.63 o                         
  -1  17   8       1237.05       1200.03        24.02 o                         
   1  17   8        128.37        159.13         8.06 o                         
   3  17   8          2.87         13.16         6.19 o                         
   5  17   8        166.81        159.10        13.96 o                         
  -4  18   8         68.48         65.79        13.58 o                         
  -2  18   8        163.25        154.49        10.52 o                         
   0  18   8        117.34        100.63         7.53 o                         
   2  18   8          8.73          6.84         5.78 o                         
   4  18   8          9.16         36.53        16.24 o                         
  -3  19   8          1.98         26.39        12.18 o                         
  -1  19   8         68.58         76.71         9.21 o                         
   1  19   8         15.71         11.14         6.47 o                         
 -11   1   9         38.54         45.62         7.45 o                         
  -9   1   9         67.00         62.96         9.43 o                         
  -7   1   9         40.02         37.52         5.44 o                         
  -5   1   9          5.79         10.60         4.43 o                         
  -3   1   9        647.02        787.63        16.71 o                         
  -1   1   9        229.07        232.10         8.06 o                         
   1   1   9          7.83         27.48         4.37 o                         
   3   1   9      39199.38      38644.50       627.36 o                         
   5   1   9       1173.48       1074.14        19.88 o                         
   7   1   9        177.91        164.96         9.60 o                         
   9   1   9        123.00        111.26         8.48 o                         
 -10   2   9        283.57        337.51        13.96 o                         
  -8   2   9        151.89        151.59        11.60 o                         
  -6   2   9       1286.86       1298.86        22.08 o                         
  -4   2   9       2670.96       3365.15        68.58 o                         
  -2   2   9       3859.14       3711.74        66.79 o                         
   0   2   9         14.60         22.40         4.52 o                         
   2   2   9       1850.84       1794.49        31.95 o                         
   4   2   9        690.21        650.30        13.52 o                         
   6   2   9         69.60         63.95         6.72 o                         
   8   2   9         13.72          6.76         8.49 o                         
  10   2   9          4.38         -7.28         7.28 o                         
 -11   3   9         17.33         19.21         7.07 o                         
  -9   3   9         69.11         74.09         9.58 o                         
  -7   3   9       1601.46       1571.06        29.54 o                         
  -5   3   9        655.64        542.32        14.02 o                         
  -3   3   9         33.52         14.82         4.86 o                         
  -1   3   9       3376.54       3616.22        69.93 o                         
   1   3   9        337.14        344.66         9.86 o                         
   3   3   9       2799.15       2957.15        51.11 o                         
   5   3   9        111.68        136.39         7.15 o                         
   7   3   9        270.78        295.83        13.04 o                         
   9   3   9         19.47         20.90         8.31 o                         
 -10   4   9        679.09        692.74        18.39 o                         
  -8   4   9       1056.37       1000.99        21.52 o                         
  -6   4   9        364.05        329.48        10.89 o                         
  -4   4   9          6.51          5.05         4.96 o                         
  -2   4   9        374.13        302.89        10.48 o                         
   0   4   9        106.75        153.46         6.92 o                         
   2   4   9        921.73        893.60        20.52 o                         
   4   4   9        254.06        251.88         7.97 o                         
   6   4   9       2447.54       2389.21        43.39 o                         
   8   4   9        223.42        250.88        12.26 o                         
  10   4   9         10.40         18.88         6.15 o                         
 -11   5   9        102.26         69.74         7.25 o                         
  -9   5   9         11.70         13.80         6.88 o                         
  -7   5   9         22.15         27.26         6.08 o                         
  -5   5   9         91.32         98.48         5.66 o                         
  -3   5   9         62.47         93.17         7.74 o                         
  -1   5   9         24.21         22.23         5.13 o                         
   1   5   9        334.40        462.56        12.37 o                         
   3   5   9        116.25        156.48         6.04 o                         
   5   5   9        851.31        842.67        17.03 o                         
   7   5   9          1.24         -7.71         8.52 o                         
   9   5   9         12.54         18.05         7.92 o                         
 -10   6   9         42.07         22.53         6.12 o                         
  -8   6   9       2289.36       2336.41        47.13 o                         
  -6   6   9       3029.88       2828.75        47.62 o                         
  -4   6   9         36.71         40.46         4.25 o                         
  -2   6   9        582.80        591.43        17.39 o                         
   0   6   9        896.88       1059.15        28.25 o                         
   2   6   9       2185.36       2013.30        33.63 o                         
   4   6   9         85.12         80.41         5.90 o                         
   6   6   9         42.94         51.63         8.00 o                         
   8   6   9        256.84        233.59        11.91 o                         
  10   6   9          2.32         14.72        10.44 o                         
 -11   7   9         56.23         45.59         5.92 o                         
  -9   7   9          1.10          1.34         6.11 o                         
  -7   7   9       3496.61       3208.68        58.99 o                         
  -5   7   9        975.84        878.58        15.82 o                         
  -3   7   9       3255.71       2709.18        39.46 o                         
  -1   7   9        289.33        252.25         8.62 o                         
   1   7   9       2661.39       2628.88        44.34 o                         
   3   7   9        305.49        268.44         8.72 o                         
   5   7   9        692.74        659.95        15.90 o                         
   7   7   9         82.97         92.49        12.73 o                         
   9   7   9         36.11         28.22         7.09 o                         
 -10   8   9         18.94         15.07         6.33 o                         
  -8   8   9       2340.82       2309.03        51.59 o                         
  -6   8   9       1540.26       1440.18        25.98 o                         
  -4   8   9        209.32        156.52         5.22 o                         
  -2   8   9       2743.78       2605.45        36.11 o                         
   0   8   9        342.92        384.77         9.68 o                         
   2   8   9        203.44        177.80         6.81 o                         
   4   8   9          0.26          6.96         5.41 o                         
   6   8   9        597.51        607.37        25.89 o                         
   8   8   9        122.44         95.39         8.62 o                         
  -9   9   9         17.86         16.78         5.49 o                         
  -7   9   9        118.49        135.03        11.12 o                         
  -5   9   9         55.04         34.31         5.27 o                         
  -3   9   9         34.51         41.24         4.31 o                         
  -1   9   9         11.22         10.28         3.96 o                         
   1   9   9       4047.53       3677.94        58.93 o                         
   3   9   9       1363.72       1354.78        24.50 o                         
   5   9   9         57.01         59.56         8.50 o                         
   7   9   9        156.11        155.41        11.57 o                         
   9   9   9         42.97         49.89         7.04 o                         
 -10  10   9          1.42          1.64         5.05 o                         
  -8  10   9        308.95        298.71        13.65 o                         
  -6  10   9        126.22        130.43         7.75 o                         
  -4  10   9         68.50         68.46         5.26 o                         
  -2  10   9        324.69        302.22         8.12 o                         
   0  10   9        197.86        145.48         5.72 o                         
   2  10   9        282.14        262.99         8.49 o                         
   4  10   9       1192.90       1154.63        22.02 o                         
   6  10   9         31.46         16.28         8.24 o                         
   8  10   9        146.46        140.91         8.51 o                         
  -9  11   9         10.34         12.87         4.73 o                         
  -7  11   9        142.13        152.68         8.33 o                         
  -5  11   9        460.62        444.43        11.84 o                         
  -3  11   9         81.68         96.04         5.55 o                         
  -1  11   9         24.45         30.80         4.80 o                         
   1  11   9       1857.05       1730.59        29.68 o                         
   3  11   9        105.99        104.37         8.03 o                         
   5  11   9          5.06         14.82         8.04 o                         
   7  11   9          0.48         -2.66         8.42 o                         
  -8  12   9         28.46          8.03         6.85 o                         
  -6  12   9          3.37          4.97         6.47 o                         
  -4  12   9          5.73         16.31         6.31 o                         
  -2  12   9        877.20        819.19        15.71 o                         
   0  12   9        532.86        503.16        11.51 o                         
   2  12   9       1265.87       1163.12        22.80 o                         
   4  12   9        309.05        360.41        13.67 o                         
   6  12   9         88.89         90.91        11.28 o                         
   8  12   9         28.37         20.50         8.93 o                         
  -9  13   9          0.03          2.95         8.87 o                         
  -7  13   9         73.70         82.59         7.31 o                         
  -5  13   9         38.63         64.93         7.31 o                         
  -3  13   9          8.23          7.72         6.12 o                         
  -1  13   9         91.10         67.63         5.90 o                         
   1  13   9        402.92        406.84        12.78 o                         
   3  13   9        566.42        567.07        16.38 o                         
   5  13   9       1523.06       1556.44        38.89 o                         
   7  13   9        158.79        129.17        12.05 o                         
  -8  14   9          7.06         15.16         7.62 o                         
  -6  14   9         51.38         33.00         7.03 o                         
  -4  14   9         17.19         11.50         6.80 o                         
  -2  14   9         63.38         90.28         6.72 o                         
   0  14   9        289.70        261.26         9.91 o                         
   2  14   9        460.69        403.39        13.05 o                         
   4  14   9       1651.41       1703.20        39.90 o                         
   6  14   9          3.90         12.92         7.62 o                         
  -7  15   9        441.15        419.55        13.30 o                         
  -5  15   9        277.47        303.56        10.93 o                         
  -3  15   9        878.48        765.25        17.36 o                         
  -1  15   9         18.27         24.96         6.46 o                         
   1  15   9          0.02         -6.44         6.89 o                         
   3  15   9         44.17         39.87         7.44 o                         
   5  15   9          2.19         -6.71         6.71 o                         
  -6  16   9        148.62        101.38         8.28 o                         
  -4  16   9          5.29         10.97         6.57 o                         
  -2  16   9        296.71        301.27        10.93 o                         
   0  16   9         55.39         70.01         6.81 o                         
   2  16   9        124.44        141.90         8.56 o                         
   4  16   9        700.33        607.55        17.79 o                         
  -5  17   9         23.10         27.10        12.14 o                         
  -3  17   9        301.99        341.59        13.45 o                         
  -1  17   9        215.83        234.74         9.81 o                         
   1  17   9          9.84         10.37         6.29 o                         
   3  17   9         57.84         51.83         6.70 o                         
  -4  18   9         31.09         28.42        11.48 o                         
  -2  18   9         44.24         37.74         7.00 o                         
   0  18   9          5.75          1.62         5.81 o                         
   2  18   9         33.38         37.81         5.83 o                         
  -3  19   9        109.32         71.04        16.24 o                         
  -1  19   9         72.70         82.97         7.91 o                         
   1  19   9          0.01          6.67         7.20 o                         
 -10   0  10        264.18        221.69        17.16 o                         
  -8   0  10         23.04         20.01         8.92 o                         
  -6   0  10         22.24         18.44         7.36 o                         
  -4   0  10      28438.20      31502.92       970.62 o                         
  -2   0  10       8651.17      10729.09       299.45 o                         
   0   0  10       4625.47       4326.32       105.79 o                         
   2   0  10         61.14         95.87         9.68 o                         
   4   0  10        499.73        453.17        15.89 o                         
   6   0  10        132.14        125.58        10.84 o                         
   8   0  10        497.66        462.70        26.90 o                         
  10   0  10         12.58         -3.40         7.98 o                         
 -11   1  10         46.92         45.15         9.97 o                         
  -9   1  10       1139.00       1143.75        33.82 o                         
  -7   1  10        953.56        927.80        18.60 o                         
  -5   1  10       1723.93       1554.73        28.93 o                         
  -3   1  10       1900.25       1912.33        35.87 o                         
  -1   1  10       4936.69       4924.29        87.97 o                         
   1   1  10        841.05        840.98        17.33 o                         
   3   1  10       7645.90       7787.19       134.81 o                         
   5   1  10         51.17         65.03         5.92 o                         
   7   1  10          1.37          8.94         8.51 o                         
   9   1  10        131.15        132.65         8.31 o                         
 -10   2  10        231.13        259.52        11.42 o                         
  -8   2  10        243.31        250.58        10.25 o                         
  -6   2  10        126.30        137.58         5.89 o                         
  -4   2  10          1.72         31.45         5.16 o                         
  -2   2  10       1452.07       1796.52        33.41 o                         
   0   2  10       4647.09       5081.60        90.58 o                         
   2   2  10      10010.93      10229.97       183.33 o                         
   4   2  10        542.66        487.42        11.99 o                         
   6   2  10        161.78        163.00         7.75 o                         
   8   2  10         72.71         79.66        10.35 o                         
  10   2  10         91.16        121.42         8.78 o                         
 -11   3  10        328.23        309.08        16.30 o                         
  -9   3  10         36.97         39.29         8.23 o                         
  -7   3  10        635.72        626.60        14.83 o                         
  -5   3  10         74.61         77.52         6.17 o                         
  -3   3  10       2781.80       2928.71        57.33 o                         
  -1   3  10      13164.39      12848.41       253.96 o                         
   1   3  10       1367.47       1510.88        29.68 o                         
   3   3  10       1563.83       1380.57        24.79 o                         
   5   3  10         35.78         18.74         6.24 o                         
   7   3  10       1199.00       1268.65        31.58 o                         
   9   3  10         57.97         48.94         7.36 o                         
 -10   4  10          0.29         -0.77         6.21 o                         
  -8   4  10        299.87        254.75        11.69 o                         
  -6   4  10         54.97         52.93         6.24 o                         
  -4   4  10        973.94        983.07        21.34 o                         
  -2   4  10         24.49         35.31         5.73 o                         
   0   4  10      15356.37      15741.64       309.70 o                         
   2   4  10       3494.34       3686.86        59.50 o                         
   4   4  10        127.22        137.54         6.64 o                         
   6   4  10         70.09         68.72         7.90 o                         
   8   4  10          0.69         18.05         7.78 o                         
  10   4  10         16.50         18.00         8.54 o                         
 -11   5  10          1.98          0.38         5.36 o                         
  -9   5  10         20.28         14.06         6.60 o                         
  -7   5  10        302.08        276.67         9.09 o                         
  -5   5  10       2719.07       2318.01        41.80 o                         
  -3   5  10        729.50        643.64        13.73 o                         
  -1   5  10       2184.59       2008.64        43.82 o                         
   1   5  10        631.98        669.00        14.51 o                         
   3   5  10        381.80        378.12         9.80 o                         
   5   5  10        866.99        838.46        17.70 o                         
   9   5  10         18.90         11.03         7.35 o                         
 -10   6  10        187.90        199.12         9.18 o                         
  -8   6  10        737.26        774.97        19.96 o                         
  -6   6  10       1707.49       1723.99        30.51 o                         
  -4   6  10        314.31        374.76         9.32 o                         
  -2   6  10        458.34        473.38        13.80 o                         
   0   6  10        369.45        433.44        13.91 o                         
   2   6  10        910.73        823.34        14.77 o                         
   4   6  10        136.35        152.04         7.70 o                         
   6   6  10        276.40        275.75        15.44 o                         
   8   6  10         23.76         28.20         7.57 o                         
 -11   7  10         31.73         34.20        12.60 o                         
  -9   7  10        830.78        869.66        20.80 o                         
  -7   7  10        885.51        846.68        18.65 o                         
  -5   7  10       3077.14       2783.36        43.38 o                         
  -3   7  10         23.01         44.64         4.13 o                         
  -1   7  10        597.34        645.82        13.44 o                         
   1   7  10        942.00        914.21        18.54 o                         
   3   7  10        723.58        706.64        15.31 o                         
   5   7  10         80.70         92.34         7.59 o                         
   7   7  10         22.13         29.55         8.91 o                         
   9   7  10         16.23         14.10         6.41 o                         
 -10   8  10          0.01         -1.63         5.23 o                         
  -8   8  10          0.60         15.96         6.72 o                         
  -6   8  10          6.02         14.00         6.08 o                         
  -4   8  10        755.15        647.14        11.61 o                         
  -2   8  10          6.14         17.66         3.84 o                         
   0   8  10         30.64         20.31         4.81 o                         
   2   8  10        388.49        363.10        10.11 o                         
   4   8  10        136.72        125.20         7.63 o                         
   6   8  10          1.35         -7.96         8.97 o                         
   8   8  10        220.58        216.76        11.89 o                         
  -9   9  10        288.39        320.96        10.69 o                         
  -7   9  10         85.72         72.88         7.97 o                         
  -5   9  10         39.55         30.58         5.33 o                         
  -3   9  10        157.26        137.67         5.52 o                         
  -1   9  10        615.72        531.05        10.85 o                         
   1   9  10         48.93         43.99         5.67 o                         
   3   9  10        149.87        158.15         7.74 o                         
   5   9  10          2.13          7.87         9.18 o                         
   7   9  10         57.68         51.58         9.30 o                         
   9   9  10         77.83         73.39         8.34 o                         
 -10  10  10         61.25         38.14         8.36 o                         
  -8  10  10        895.49        931.17        21.89 o                         
  -6  10  10         88.08         92.59         8.42 o                         
  -4  10  10          3.24          4.13         4.94 o                         
  -2  10  10         56.32         48.29         4.72 o                         
   0  10  10       2706.27       2540.75        40.44 o                         
   2  10  10       1245.38       1108.13        21.17 o                         
   4  10  10        202.54        239.09        16.82 o                         
   6  10  10         91.29         79.40         9.45 o                         
   8  10  10         30.52         27.63         6.73 o                         
  -9  11  10         28.22         35.20         4.98 o                         
  -7  11  10          1.34          0.04         7.07 o                         
  -5  11  10        363.94        352.79        12.05 o                         
  -3  11  10         17.67         12.84         5.41 o                         
  -1  11  10        493.98        457.48        10.50 o                         
   1  11  10          2.93          8.01         5.99 o                         
   3  11  10         39.50         44.37         7.00 o                         
   5  11  10          9.08         18.98         9.31 o                         
   7  11  10         10.84         -0.80         8.93 o                         
  -8  12  10         84.48         62.78         5.67 o                         
  -6  12  10        835.21        884.76        20.16 o                         
  -4  12  10        621.61        582.13        13.87 o                         
  -2  12  10        229.20        197.02         7.23 o                         
   0  12  10       1468.90       1389.08        24.61 o                         
   2  12  10        195.06        236.04        10.40 o                         
   4  12  10       2855.01       2970.42        70.80 o                         
   6  12  10       1016.90        964.05        29.48 o                         
  -9  13  10        218.37        228.61        17.05 o                         
  -7  13  10         12.83          8.18         6.16 o                         
  -5  13  10        618.79        634.01        15.84 o                         
  -3  13  10         92.88        108.62         7.39 o                         
  -1  13  10         13.57          0.29         6.37 o                         
   1  13  10        172.39        182.29         9.06 o                         
   3  13  10        342.72        314.74        12.97 o                         
   5  13  10         43.17         45.81         8.52 o                         
   7  13  10         17.19         29.41         7.61 o                         
  -8  14  10         95.83         75.82         6.78 o                         
  -6  14  10          6.58         -0.16         6.58 o                         
  -4  14  10         35.13          6.26         6.56 o                         
  -2  14  10         31.85         34.94         6.97 o                         
   0  14  10        403.90        448.66        13.17 o                         
   2  14  10        495.97        485.98        15.45 o                         
   4  14  10         50.63         56.18         8.48 o                         
   6  14  10        686.73        675.49        25.05 o                         
  -7  15  10          0.07         -3.80         5.48 o                         
  -5  15  10        106.50        110.48         8.81 o                         
  -3  15  10        308.98        297.22        11.50 o                         
  -1  15  10        306.21        328.99        11.73 o                         
   1  15  10         18.08         20.07         7.18 o                         
   3  15  10          8.78          7.17         7.81 o                         
   5  15  10        258.20        234.49        16.02 o                         
  -6  16  10        159.32        209.67        11.56 o                         
  -4  16  10         26.70         29.62         6.88 o                         
  -2  16  10          0.05          0.80         6.92 o                         
   0  16  10          9.58          5.12         6.56 o                         
   2  16  10        208.28        216.28         9.82 o                         
   4  16  10        118.59        122.54         9.33 o                         
  -5  17  10         13.04         -0.97         8.54 o                         
  -3  17  10        361.56        353.19        13.24 o                         
  -1  17  10        126.66        131.98         7.44 o                         
   1  17  10          2.71         -3.47         6.26 o                         
   3  17  10          0.84         -6.90         7.08 o                         
  -4  18  10          0.00         -9.25         9.25 o                         
  -2  18  10          1.30         -3.02         6.00 o                         
   0  18  10        118.50         99.64         8.53 o                         
   2  18  10          0.28         -0.38         6.47 o                         
  -1  19  10         34.44         25.14         7.32 o                         
 -11   1  11         10.50         14.91         5.33 o                         
  -9   1  11         59.38         65.15        11.95 o                         
  -7   1  11         43.86         33.23         5.90 o                         
  -5   1  11        397.51        340.74         9.17 o                         
  -3   1  11         91.15         95.16         6.61 o                         
  -1   1  11       5028.13       4984.83        92.34 o                         
   1   1  11          0.10         16.67         4.11 o                         
   3   1  11          1.00          4.83         5.34 o                         
   5   1  11       2960.62       2952.31        52.66 o                         
   7   1  11         27.54         36.81         8.65 o                         
   9   1  11         59.55         58.95         6.62 o                         
 -10   2  11          4.09          6.10         6.61 o                         
  -8   2  11          0.02         -4.27         6.67 o                         
  -6   2  11        525.38        522.91        11.46 o                         
  -4   2  11         88.46         93.29         5.93 o                         
  -2   2  11      17316.78      18597.48       339.57 o                         
   0   2  11          0.91         13.54         4.74 o                         
   2   2  11         77.00         55.49         5.34 o                         
   4   2  11        178.28        167.88         7.49 o                         
   6   2  11        841.67        804.71        21.98 o                         
   8   2  11          5.28         -7.84         7.84 o                         
  10   2  11          4.80         18.01         7.20 o                         
 -11   3  11        656.20        554.52        14.17 o                         
  -9   3  11         74.27         76.84         9.66 o                         
  -7   3  11          0.22         13.35         6.42 o                         
  -5   3  11        486.42        427.00        12.65 o                         
  -3   3  11        699.71        779.42        18.65 o                         
  -1   3  11       1952.78       2183.32        45.47 o                         
   1   3  11        584.28        611.78        17.51 o                         
   3   3  11       8889.07       8382.36       129.36 o                         
   5   3  11       1353.44       1340.55        26.07 o                         
   7   3  11        371.17        389.10        14.69 o                         
   9   3  11         92.06         91.14         9.08 o                         
 -10   4  11         26.28         27.42         6.49 o                         
  -8   4  11        439.06        479.11        14.47 o                         
  -6   4  11          1.36          0.72         5.61 o                         
  -4   4  11         13.64         24.29         5.44 o                         
  -2   4  11       1754.91       1538.01        32.82 o                         
   0   4  11         43.89         70.84         7.05 o                         
   2   4  11       1009.85        927.16        16.07 o                         
   4   4  11         12.80         18.44         5.82 o                         
   6   4  11        906.13        873.47        24.78 o                         
   8   4  11        233.47        215.89        11.12 o                         
 -11   5  11        447.58        392.48        12.10 o                         
  -9   5  11        882.86        909.01        21.69 o                         
  -7   5  11       1122.65       1162.66        21.18 o                         
  -5   5  11         44.85         58.13         5.55 o                         
  -3   5  11        159.28        130.08         5.78 o                         
  -1   5  11        996.32       1044.56        21.22 o                         
   1   5  11       1408.78       1299.00        23.12 o                         
   3   5  11        187.20        178.23         7.09 o                         
   5   5  11         96.91         97.73         7.90 o                         
   7   5  11        401.80        440.41        22.67 o                         
   9   5  11        161.92        152.75        10.09 o                         
 -10   6  11         49.68         49.85         6.16 o                         
  -8   6  11       3162.99       3198.03        66.42 o                         
  -6   6  11       5005.08       4733.54        77.73 o                         
  -4   6  11          4.32         -1.67         4.80 o                         
  -2   6  11         93.03        103.14         5.16 o                         
   0   6  11       1818.03       1715.13        29.48 o                         
   2   6  11        834.13        818.59        15.87 o                         
   4   6  11        579.71        557.01        13.75 o                         
   6   6  11        637.98        651.96        23.90 o                         
   8   6  11        108.03         99.59         9.01 o                         
 -11   7  11          1.11          5.17         7.61 o                         
  -9   7  11         17.04         25.91         6.23 o                         
  -7   7  11          1.25         27.57         7.59 o                         
  -5   7  11        333.09        299.49        10.38 o                         
  -3   7  11       1328.03       1307.44        22.37 o                         
  -1   7  11        417.46        437.53        10.24 o                         
   1   7  11        531.55        529.29        12.87 o                         
   3   7  11       1001.85        946.66        19.11 o                         
   5   7  11       1286.35       1198.58        25.98 o                         
   7   7  11        391.61        386.75        14.69 o                         
   9   7  11        195.20        202.68        11.04 o                         
 -10   8  11         15.90         15.39         5.08 o                         
  -8   8  11         10.77         17.97         7.21 o                         
  -6   8  11       7740.78       7555.10       125.60 o                         
  -4   8  11       1183.01       1041.85        18.53 o                         
  -2   8  11        589.12        622.05        12.91 o                         
   0   8  11         75.90         41.82         5.29 o                         
   2   8  11        501.59        467.25        12.94 o                         
   4   8  11        103.78        107.49         7.57 o                         
   6   8  11        230.42        276.50        15.81 o                         
   8   8  11         90.60        123.56        11.76 o                         
  -9   9  11         29.42         37.14         5.86 o                         
  -7   9  11        755.18        701.49        18.55 o                         
  -5   9  11       3033.81       2933.91        48.31 o                         
  -3   9  11         14.02         36.09         5.07 o                         
  -1   9  11        167.31        154.33         6.62 o                         
   1   9  11         57.92         48.31         6.02 o                         
   3   9  11        185.85        158.08         8.21 o                         
   5   9  11         22.09          4.80        11.68 o                         
   7   9  11        140.68        124.14        10.23 o                         
 -10  10  11         78.93         94.24        10.42 o                         
  -8  10  11        284.73        311.55        12.04 o                         
  -6  10  11       2080.30       2119.46        42.06 o                         
  -4  10  11       1275.21       1287.99        21.59 o                         
  -2  10  11        531.86        495.84        10.60 o                         
   0  10  11        560.98        556.01        13.99 o                         
   2  10  11       1008.55        954.71        20.54 o                         
   4  10  11         77.13         74.24         9.24 o                         
   6  10  11         83.03         62.97        11.25 o                         
   8  10  11         24.02         15.79         6.44 o                         
  -9  11  11        134.41        126.66         7.08 o                         
  -7  11  11         28.07         34.14         7.05 o                         
  -5  11  11         35.35         63.22         7.55 o                         
  -3  11  11         32.51         34.66         5.78 o                         
  -1  11  11        127.34        135.05         6.65 o                         
   1  11  11        127.59        122.34         7.78 o                         
   3  11  11         12.66         16.28         7.98 o                         
   5  11  11        234.30        236.44        14.04 o                         
   7  11  11          4.03         -4.67         8.01 o                         
  -8  12  11         33.63         34.92         6.46 o                         
  -6  12  11         94.41         96.57         7.34 o                         
  -4  12  11         44.78         47.25         6.88 o                         
  -2  12  11          0.30          9.43         5.83 o                         
   0  12  11         57.50         63.65         7.18 o                         
   2  12  11        377.78        394.20        15.27 o                         
   4  12  11        256.72        241.25        12.33 o                         
   6  12  11        350.63        376.10        24.73 o                         
  -7  13  11          4.16          8.94         6.65 o                         
  -5  13  11        186.55        206.96        11.26 o                         
  -3  13  11          5.26          8.64         6.96 o                         
  -1  13  11         65.71         69.15         7.23 o                         
   1  13  11       2166.49       2208.52        46.17 o                         
   3  13  11       1345.38       1367.22        35.31 o                         
   5  13  11         50.19         42.01         8.19 o                         
   7  13  11          5.47          4.92         8.03 o                         
  -8  14  11         16.63         12.81         5.87 o                         
  -6  14  11          9.99          4.52         6.75 o                         
  -4  14  11         11.78          0.81         7.09 o                         
  -2  14  11        251.55        261.66        10.01 o                         
   0  14  11          1.74         -6.73         6.73 o                         
   2  14  11        393.93        387.55        14.28 o                         
   4  14  11         32.36         28.04        10.08 o                         
   6  14  11        243.58        308.15        14.66 o                         
  -7  15  11          4.91         -0.98         5.74 o                         
  -5  15  11        224.11        211.23        10.13 o                         
  -3  15  11        633.33        587.16        16.44 o                         
  -1  15  11        120.30        162.09         8.41 o                         
   1  15  11        173.92        152.27         8.90 o                         
   3  15  11        281.19        299.87        12.53 o                         
   5  15  11          0.21         11.06         7.01 o                         
  -6  16  11         98.34        121.85         8.82 o                         
  -4  16  11         59.49         65.67         7.35 o                         
  -2  16  11        197.57        207.33         9.54 o                         
   0  16  11        135.17        169.39         9.30 o                         
   2  16  11        154.94        175.85         9.61 o                         
   4  16  11          0.05          5.19         6.54 o                         
  -5  17  11          0.04         -4.81        10.70 o                         
  -3  17  11        144.81        149.42         8.63 o                         
  -1  17  11        158.43        138.16         7.96 o                         
   1  17  11         55.16         35.13         6.54 o                         
   3  17  11         16.06          6.29         6.69 o                         
  -4  18  11          3.13         30.45        14.21 o                         
  -2  18  11        170.09        196.35        11.19 o                         
   0  18  11          0.07         10.65         6.60 o                         
   2  18  11          0.04         -6.77         8.20 o                         
 -10   0  12        370.47        346.16        21.03 o                         
  -8   0  12         36.51         33.37        11.27 o                         
  -6   0  12        981.45        885.45        23.00 o                         
  -4   0  12       2939.55       3064.57        66.31 o                         
  -2   0  12       2929.35       3286.72        94.46 o                         
   0   0  12       2556.74       2223.86        56.36 o                         
   2   0  12       5757.22       5663.44       175.64 o                         
   4   0  12        470.19        466.22        17.40 o                         
   6   0  12        237.38        195.86        13.44 o                         
   8   0  12        513.18        572.68        22.74 o                         
 -11   1  12         60.78         36.55         6.54 o                         
  -9   1  12        138.21        166.31        10.10 o                         
  -7   1  12          6.51         24.42         5.89 o                         
  -5   1  12        156.00        179.07         6.87 o                         
  -3   1  12        522.64        534.78        12.88 o                         
  -1   1  12       1121.66       1349.07        30.79 o                         
   1   1  12        788.07        873.58        19.26 o                         
   3   1  12        102.65         94.43         7.30 o                         
   5   1  12       5833.07       5758.40       106.71 o                         
   7   1  12       1193.82       1295.00        39.03 o                         
   9   1  12         96.86         81.20         7.65 o                         
 -10   2  12         78.81         70.41         7.12 o                         
  -8   2  12        161.62        174.68         9.63 o                         
  -6   2  12        340.35        374.79        11.04 o                         
  -4   2  12        230.28        215.85         7.53 o                         
  -2   2  12          0.83          4.71         4.73 o                         
   0   2  12       2117.76       2029.83        39.56 o                         
   2   2  12       2075.04       1712.29        35.76 o                         
   4   2  12         82.95         76.59         7.25 o                         
   6   2  12         95.85        111.65         8.67 o                         
   8   2  12        157.93        171.29         9.70 o                         
 -11   3  12          0.23          3.18         4.54 o                         
  -9   3  12         51.17         47.73         7.10 o                         
  -7   3  12        310.27        282.91         9.79 o                         
  -5   3  12        201.21        197.44         8.54 o                         
  -3   3  12       1799.85       1847.80        34.27 o                         
  -1   3  12       2911.94       2834.41        55.89 o                         
   1   3  12         19.13          8.71         4.62 o                         
   3   3  12       3153.37       3210.89        50.24 o                         
   5   3  12          0.05         -1.52         6.22 o                         
   7   3  12          6.08         10.90         8.11 o                         
   9   3  12         14.09          3.05         7.30 o                         
 -10   4  12          3.28         -1.63         5.80 o                         
  -8   4  12        681.02        665.37        16.17 o                         
  -6   4  12       1106.15       1000.79        23.39 o                         
  -4   4  12       1353.73       1294.32        26.20 o                         
  -2   4  12          2.54         -1.99         4.56 o                         
   0   4  12        572.09        477.83        12.35 o                         
   2   4  12        903.81        882.09        16.87 o                         
   4   4  12         87.97        105.36         7.01 o                         
   6   4  12         63.04         74.34        12.57 o                         
   8   4  12        642.27        708.55        21.94 o                         
 -11   5  12         81.42        101.32        10.84 o                         
  -9   5  12         24.60         13.70         6.35 o                         
  -7   5  12        118.36        138.65         6.83 o                         
  -5   5  12        266.10        285.45         9.62 o                         
  -3   5  12        304.28        235.34         7.47 o                         
  -1   5  12        180.27        132.28         5.87 o                         
   1   5  12        319.02        331.37        10.80 o                         
   3   5  12        544.23        616.56        13.02 o                         
   5   5  12          0.65         -2.94         7.40 o                         
   7   5  12         45.70         30.87         8.55 o                         
   9   5  12          1.20          3.42         6.34 o                         
 -10   6  12        340.98        320.61        11.32 o                         
  -8   6  12       2039.93       2164.70        41.83 o                         
  -6   6  12        689.91        633.91        15.45 o                         
  -4   6  12         67.21         68.04         5.58 o                         
  -2   6  12       1088.35       1220.91        21.78 o                         
   0   6  12       3573.24       3106.12        51.60 o                         
   2   6  12        926.42        814.85        16.98 o                         
   4   6  12        180.31        192.69         9.26 o                         
   6   6  12        280.64        265.29        16.58 o                         
   8   6  12          0.05         -2.86         6.64 o                         
  -9   7  12          0.10         11.16         5.84 o                         
  -7   7  12        368.06        376.79        12.43 o                         
  -5   7  12       2498.87       2183.30        35.81 o                         
  -3   7  12        520.26        568.09        12.08 o                         
  -1   7  12        346.48        286.91         8.69 o                         
   1   7  12       2234.66       2102.30        38.41 o                         
   3   7  12        157.84        160.43         7.61 o                         
   5   7  12         19.22         15.93         9.48 o                         
   7   7  12        198.16        187.94        10.44 o                         
   9   7  12         23.93         36.01         6.99 o                         
 -10   8  12          8.69         10.78         5.57 o                         
  -8   8  12         19.75         32.08         6.52 o                         
  -6   8  12       6820.86       6572.24       113.72 o                         
  -4   8  12       1200.83       1088.36        19.97 o                         
  -2   8  12        415.34        384.99        10.41 o                         
   0   8  12        218.04        189.29         7.62 o                         
   2   8  12        735.49        647.21        15.43 o                         
   4   8  12        823.10        728.93        21.93 o                         
   6   8  12        153.64        164.25        12.31 o                         
   8   8  12         64.24         54.47         8.65 o                         
  -9   9  12        152.43        196.16         9.54 o                         
  -7   9  12         69.27         74.09         8.61 o                         
  -5   9  12        403.33        507.92        13.77 o                         
  -3   9  12       2577.65       2373.13        39.90 o                         
  -1   9  12        716.03        694.36        14.74 o                         
   1   9  12        199.88        180.67         8.16 o                         
   3   9  12         70.21         52.79         7.43 o                         
   5   9  12        194.42        218.98        17.25 o                         
   7   9  12         88.16         73.31         8.20 o                         
 -10  10  12          8.01         10.70         7.61 o                         
  -8  10  12        122.68         98.44         7.36 o                         
  -6  10  12         35.10         59.93         8.32 o                         
  -4  10  12       1295.32       1156.57        21.19 o                         
  -2  10  12        130.96        139.64         7.04 o                         
   0  10  12        274.26        275.59        10.25 o                         
   2  10  12       1474.40       1336.71        31.78 o                         
   4  10  12        102.13        120.68         9.86 o                         
   6  10  12        157.58        148.75        11.33 o                         
   8  10  12         33.18         29.62         8.93 o                         
  -9  11  12         18.44         33.86         5.25 o                         
  -7  11  12         26.35         24.95         7.19 o                         
  -5  11  12         25.11         14.00         7.03 o                         
  -3  11  12        421.13        410.37        10.93 o                         
  -1  11  12       1363.45       1298.25        24.86 o                         
   1  11  12         57.00         56.97         7.48 o                         
   3  11  12         77.18         55.19         9.02 o                         
   5  11  12        257.76        257.32        14.41 o                         
   7  11  12          1.95         -2.35         5.28 o                         
  -8  12  12        245.92        276.84         9.91 o                         
  -6  12  12        147.96        168.30         8.95 o                         
  -4  12  12         85.33         91.89         7.47 o                         
  -2  12  12         21.60         13.00         6.34 o                         
   0  12  12       2899.70       2796.14        60.11 o                         
   2  12  12       1888.70       1841.35        43.51 o                         
   4  12  12          1.15         -5.97         7.94 o                         
   6  12  12        550.34        499.18        17.55 o                         
  -7  13  12          6.48          9.90         6.40 o                         
  -5  13  12        319.26        325.48        12.13 o                         
  -3  13  12       1020.66        895.82        21.35 o                         
  -1  13  12        316.24        319.99        11.90 o                         
   1  13  12         42.25         36.31         8.53 o                         
   3  13  12        255.03        265.29        12.73 o                         
   5  13  12        838.64        765.18        24.33 o                         
  -8  14  12        241.61        267.92        24.36 o                         
  -6  14  12          0.61         -6.22         6.22 o                         
  -4  14  12        260.70        249.28        10.54 o                         
  -2  14  12         47.70         39.33         7.33 o                         
   0  14  12        103.50        107.19         8.51 o                         
   2  14  12          6.65          8.27         8.84 o                         
   4  14  12       1283.90       1271.61        36.77 o                         
   6  14  12        101.30         96.90        11.29 o                         
  -7  15  12        146.41        150.27        10.29 o                         
  -5  15  12         24.16         30.04         6.48 o                         
  -3  15  12          4.44         21.73         6.56 o                         
  -1  15  12         62.30         70.49         6.95 o                         
   1  15  12        384.95        413.40        14.33 o                         
   3  15  12         93.86         65.93         7.57 o                         
   5  15  12          0.02         11.83         7.82 o                         
  -6  16  12         50.94         28.73         6.67 o                         
  -4  16  12          9.11          7.55         6.14 o                         
  -2  16  12        347.03        342.05        11.70 o                         
   0  16  12         60.37         55.71         7.86 o                         
   2  16  12        200.86        215.17        11.04 o                         
   4  16  12        259.89        257.12        16.77 o                         
  -5  17  12          2.73         14.21        13.19 o                         
  -3  17  12        172.14        126.85         8.75 o                         
  -1  17  12         96.24        115.66        10.65 o                         
   1  17  12         19.23         32.72         6.45 o                         
   3  17  12         24.58         26.83         8.99 o                         
  -2  18  12         12.30          8.30         6.17 o                         
   0  18  12         24.56         13.54         6.99 o                         
 -11   1  13          5.54          5.54         5.52 o                         
  -9   1  13         59.23         49.12         7.41 o                         
  -7   1  13        142.11        103.60         8.75 o                         
  -5   1  13        944.33        902.84        17.13 o                         
  -3   1  13        339.17        438.43        11.46 o                         
  -1   1  13        487.33        412.39        13.19 o                         
   1   1  13       2351.06       2242.21        45.32 o                         
   3   1  13        107.62        119.31         7.80 o                         
   5   1  13         44.84         45.97         8.11 o                         
   7   1  13        269.88        334.41        13.40 o                         
   9   1  13         15.60          9.28         8.12 o                         
 -10   2  13        107.63         80.47         7.38 o                         
  -8   2  13          0.65          4.80        10.16 o                         
  -6   2  13        294.84        308.67        10.21 o                         
  -4   2  13          5.86         13.35         5.12 o                         
  -2   2  13         41.85         29.73         5.02 o                         
   0   2  13         20.80          8.16         5.07 o                         
   2   2  13        370.71        315.04         9.35 o                         
   4   2  13       1681.08       1654.42        35.15 o                         
   6   2  13        627.55        652.79        18.47 o                         
   8   2  13         94.80         91.16         9.04 o                         
 -11   3  13         45.46         48.31         6.35 o                         
  -9   3  13         79.11         61.29         7.37 o                         
  -7   3  13        126.41        121.56         9.09 o                         
  -5   3  13        421.70        391.59        11.36 o                         
  -3   3  13        495.90        439.21        11.80 o                         
  -1   3  13       1452.96       1331.81        27.01 o                         
   1   3  13        924.19        924.91        15.98 o                         
   3   3  13        729.17        737.46        15.38 o                         
   5   3  13       1997.77       1865.15        34.36 o                         
   7   3  13          1.93         -8.49         8.49 o                         
   9   3  13         17.84          1.60         5.78 o                         
 -10   4  13         13.82         11.47         6.60 o                         
  -8   4  13        423.93        405.04        13.68 o                         
  -6   4  13        877.70        844.44        21.04 o                         
  -4   4  13        759.23        685.46        16.29 o                         
  -2   4  13       1950.43       1724.28        29.29 o                         
   0   4  13       1696.15       1613.18        27.25 o                         
   2   4  13       1131.55       1028.04        19.57 o                         
   4   4  13        269.66        299.71        11.70 o                         
   6   4  13        259.81        269.73        11.78 o                         
   8   4  13          3.70          0.42         7.18 o                         
 -11   5  13          7.34          5.92        11.92 o                         
  -9   5  13         33.31         27.13         7.37 o                         
  -7   5  13         53.84         37.03         7.12 o                         
  -5   5  13        449.70        446.26        12.29 o                         
  -3   5  13         69.08         68.00         5.37 o                         
  -1   5  13       3219.56       3106.88        51.27 o                         
   1   5  13        329.20        255.01         8.21 o                         
   3   5  13         15.79         16.60         5.89 o                         
   5   5  13          3.77         -0.27         9.76 o                         
   7   5  13        628.51        712.07        21.04 o                         
   9   5  13        209.97        189.88        10.59 o                         
 -10   6  13         25.56         18.65         6.17 o                         
  -8   6  13        119.81        106.13         7.64 o                         
  -6   6  13       1727.78       1646.61        32.93 o                         
  -4   6  13       1050.62        977.96        18.54 o                         
  -2   6  13        104.65        105.23         6.53 o                         
   0   6  13        220.93        228.89         8.66 o                         
   2   6  13        476.90        457.78        12.71 o                         
   4   6  13        245.73        246.30        11.19 o                         
   6   6  13        132.11        126.57        11.22 o                         
   8   6  13        359.90        340.77        12.21 o                         
  -9   7  13          9.69          6.50         6.58 o                         
  -7   7  13       1014.19       1036.92        25.95 o                         
  -5   7  13        225.22        208.40         8.58 o                         
  -3   7  13       1927.13       1735.05        30.81 o                         
  -1   7  13          9.30         18.67         5.13 o                         
   1   7  13         34.57         21.18         6.45 o                         
   3   7  13       2200.18       1995.44        38.43 o                         
   5   7  13        901.65        923.48        30.15 o                         
   7   7  13          3.54          9.84         7.11 o                         
 -10   8  13        332.89        389.54        13.63 o                         
  -8   8  13        119.93        149.62         8.44 o                         
  -6   8  13       1006.59       1025.46        26.07 o                         
  -4   8  13        508.42        541.33        13.30 o                         
  -2   8  13         37.68         61.26         5.71 o                         
   0   8  13       2555.74       2545.53        48.91 o                         
   2   8  13        389.15        335.65        11.26 o                         
   4   8  13        373.05        342.51        14.95 o                         
   6   8  13        381.23        368.62        20.20 o                         
   8   8  13        163.45        187.60        17.28 o                         
  -9   9  13        268.85        231.50         9.85 o                         
  -7   9  13         39.11         38.57         7.84 o                         
  -5   9  13       2075.10       1979.86        39.91 o                         
  -3   9  13       2991.00       2848.81        48.89 o                         
  -1   9  13        419.58        384.19        11.22 o                         
   1   9  13         21.08         23.46         6.60 o                         
   3   9  13         52.58         39.12        10.66 o                         
   5   9  13        215.13        206.87        14.86 o                         
   7   9  13         54.68         55.66         6.79 o                         
  -8  10  13        726.83        792.48        19.87 o                         
  -6  10  13        296.87        308.59        13.25 o                         
  -4  10  13        127.00        135.83         8.45 o                         
  -2  10  13        473.14        495.06        13.63 o                         
   0  10  13         85.90         97.20         7.05 o                         
   2  10  13       1300.75       1252.00        35.69 o                         
   4  10  13          2.30         -0.72         8.12 o                         
   6  10  13         67.06         63.11         9.22 o                         
  -9  11  13         11.18         17.53         5.20 o                         
  -7  11  13         64.37         51.20         7.13 o                         
  -5  11  13        374.98        428.68        14.03 o                         
  -3  11  13         59.80         52.00         7.36 o                         
  -1  11  13        576.48        621.52        17.68 o                         
   1  11  13        264.29        294.06        14.43 o                         
   3  11  13          2.50         11.12         9.12 o                         
   5  11  13         10.39         18.89         8.92 o                         
   7  11  13         13.88          6.09         7.62 o                         
  -8  12  13         43.35         44.59         5.40 o                         
  -6  12  13          5.51          1.39         6.67 o                         
  -4  12  13          3.96          5.21         6.49 o                         
  -2  12  13          1.68          3.00         6.83 o                         
   0  12  13         31.24         31.05         7.94 o                         
   2  12  13        118.48        129.29         9.74 o                         
   4  12  13         48.46         42.07         8.71 o                         
   6  12  13         44.31         64.28         8.05 o                         
  -7  13  13          2.51         -4.20         5.98 o                         
  -5  13  13        942.07        931.11        21.74 o                         
  -3  13  13         22.19          9.66         6.68 o                         
  -1  13  13        655.15        612.33        17.45 o                         
   1  13  13        311.54        339.67        14.09 o                         
   3  13  13          7.76          5.16         7.86 o                         
   5  13  13        601.76        572.06        21.00 o                         
  -6  14  13        119.92        103.00         7.62 o                         
  -4  14  13          8.22          4.31         6.11 o                         
  -2  14  13          0.12         -6.72         6.72 o                         
   0  14  13          1.66          2.64         7.02 o                         
   2  14  13         34.53         27.80         8.66 o                         
   4  14  13        795.48        776.73        24.27 o                         
  -5  15  13          2.52          4.68         6.27 o                         
  -3  15  13        882.76        854.67        20.24 o                         
  -1  15  13        778.09        726.61        19.76 o                         
   1  15  13          1.40          4.32         6.88 o                         
   3  15  13        213.48        175.49        10.59 o                         
  -6  16  13          8.09         14.21        12.18 o                         
  -4  16  13          1.38          8.02         6.27 o                         
  -2  16  13          9.37         24.34         6.62 o                         
   0  16  13         44.35         46.21         7.35 o                         
   2  16  13          2.06         10.92         6.53 o                         
   4  16  13        155.05        131.93        20.30 o                         
  -3  17  13        286.90        303.64        12.87 o                         
  -1  17  13         45.90         49.73         6.82 o                         
   1  17  13         18.30         11.46         6.49 o                         
  -2  18  13        308.84        278.54        44.65 o                         
   0  18  13         60.86         73.07        20.30 o                         
 -10   0  14        411.43        418.37        27.27 o                         
  -8   0  14        186.41        192.69        21.08 o                         
  -6   0  14         26.60         37.89         8.32 o                         
  -4   0  14        247.01        264.76        12.05 o                         
  -2   0  14       4602.57       4527.28       116.61 o                         
   0   0  14        358.07        413.69        17.55 o                         
   2   0  14       2097.01       2071.73        62.33 o                         
   4   0  14       8183.86       7912.89       192.85 o                         
   6   0  14       4903.35       5806.31       232.65 o                         
   8   0  14       1225.89       1572.07        59.58 o                         
 -11   1  14          4.65          6.80         5.02 o                         
  -9   1  14        940.29        903.05        27.75 o                         
  -7   1  14        484.14        502.21        20.63 o                         
  -5   1  14          1.04         11.57         5.57 o                         
  -3   1  14        974.21       1201.92        21.20 o                         
  -1   1  14        338.96        446.47        12.46 o                         
   1   1  14        527.39        528.68        14.89 o                         
   3   1  14          8.12         20.40         7.30 o                         
   5   1  14        521.02        574.93        20.81 o                         
   7   1  14       1434.88       1527.60        38.23 o                         
   9   1  14          7.14          2.16         5.69 o                         
 -10   2  14         25.27         34.73         7.97 o                         
  -8   2  14         49.52         35.17        10.29 o                         
  -6   2  14        132.04        135.89         7.45 o                         
  -4   2  14        443.91        400.70        11.87 o                         
  -2   2  14       4233.90       4014.28        71.71 o                         
   0   2  14       1413.20       1330.88        24.03 o                         
   2   2  14        229.37        186.90         7.40 o                         
   4   2  14        319.72        318.89        11.72 o                         
   6   2  14        321.98        362.16        15.09 o                         
   8   2  14          7.85          0.76         7.37 o                         
 -11   3  14          5.79         -2.80         6.99 o                         
  -9   3  14        356.72        312.17        14.50 o                         
  -7   3  14         26.36         19.50         7.41 o                         
  -5   3  14         88.80         88.01         6.96 o                         
  -3   3  14        571.50        541.11        13.59 o                         
  -1   3  14        319.15        327.16         9.43 o                         
   1   3  14       1755.32       1780.77        29.96 o                         
   3   3  14          2.55         -2.42         6.00 o                         
   5   3  14        460.63        472.45        17.16 o                         
   7   3  14        143.33        199.88        14.74 o                         
   9   3  14         21.39         19.42         5.95 o                         
 -10   4  14         38.69         22.51         7.34 o                         
  -8   4  14          0.03          2.51         7.45 o                         
  -6   4  14         50.62         40.04         6.46 o                         
  -4   4  14       1748.15       1684.48        36.50 o                         
  -2   4  14          3.24          3.54         4.84 o                         
   0   4  14         32.31         58.72         5.43 o                         
   2   4  14         11.61         13.24         5.88 o                         
   4   4  14        240.10        248.73        11.16 o                         
   6   4  14         69.66         80.36         9.05 o                         
   8   4  14        133.91        143.18        11.23 o                         
 -11   5  14         97.91         70.80        15.25 o                         
  -9   5  14         11.98          8.03         7.68 o                         
  -7   5  14        112.80        138.63         8.75 o                         
  -5   5  14       2348.55       2224.81        39.84 o                         
  -3   5  14        168.49        168.41         6.67 o                         
  -1   5  14          9.61         10.42         5.29 o                         
   1   5  14        153.39        139.25         6.68 o                         
   3   5  14       1317.25       1245.46        24.26 o                         
   5   5  14        739.98        765.81        26.31 o                         
   7   5  14          0.03          1.83         8.43 o                         
 -10   6  14         15.56         21.48         6.53 o                         
  -8   6  14          0.61         -6.50         6.50 o                         
  -6   6  14        649.06        725.68        17.83 o                         
  -4   6  14         92.00         75.92         6.63 o                         
  -2   6  14       2012.10       1946.10        34.48 o                         
   0   6  14       2002.58       1817.11        30.84 o                         
   2   6  14        119.29        100.28         7.44 o                         
   4   6  14         84.80         94.32         9.27 o                         
   6   6  14        327.59        334.65        17.68 o                         
   8   6  14        139.90        139.86         9.57 o                         
  -9   7  14        199.59        218.41        11.31 o                         
  -7   7  14        717.04        739.62        20.45 o                         
  -5   7  14          3.17         32.10         6.75 o                         
  -3   7  14       1023.04        913.75        18.97 o                         
  -1   7  14        224.42        249.89         8.53 o                         
   1   7  14        196.34        192.40         8.55 o                         
   3   7  14         37.05         48.14         7.97 o                         
   5   7  14        296.56        285.77        14.50 o                         
   7   7  14         76.60         89.19         8.34 o                         
 -10   8  14        403.19        399.81        13.63 o                         
  -8   8  14        190.56        177.34         8.59 o                         
  -6   8  14         15.36         35.51         8.48 o                         
  -4   8  14       3005.47       2902.01        49.52 o                         
  -2   8  14        301.63        275.68        10.19 o                         
   0   8  14        917.50        901.53        19.96 o                         
   2   8  14          5.08         -7.31         7.31 o                         
   4   8  14        352.01        321.24        14.48 o                         
   6   8  14        427.82        422.16        21.48 o                         
   8   8  14         71.75         93.85        11.29 o                         
  -9   9  14        153.02        136.56         8.58 o                         
  -7   9  14        245.58        281.75        12.48 o                         
  -5   9  14       1522.31       1474.37        33.91 o                         
  -3   9  14        186.21        157.03         7.99 o                         
  -1   9  14         26.84         36.92         6.59 o                         
   1   9  14         45.58         33.40         7.89 o                         
   3   9  14         71.72         75.44        10.15 o                         
   5   9  14         21.82         17.00         8.51 o                         
   7   9  14          9.39         12.92         6.69 o                         
  -8  10  14         26.89         21.68         6.58 o                         
  -6  10  14          4.46          5.73         8.13 o                         
  -4  10  14          5.13         -0.63         7.02 o                         
  -2  10  14        515.31        499.65        15.34 o                         
   0  10  14        524.62        494.25        13.75 o                         
   2  10  14         44.76         46.43         8.60 o                         
   4  10  14          8.74         16.65         8.79 o                         
   6  10  14        123.18        145.92         9.21 o                         
  -9  11  14          4.01         -4.24         5.08 o                         
  -7  11  14        114.87         85.62         7.35 o                         
  -5  11  14        586.30        626.98        18.75 o                         
  -3  11  14        331.42        350.05        14.03 o                         
  -1  11  14         98.87        115.88        11.39 o                         
   1  11  14        435.73        477.57        17.59 o                         
   3  11  14        246.03        281.91        14.38 o                         
   5  11  14        173.85        182.00        14.27 o                         
   7  11  14         27.29         11.75         7.75 o                         
  -8  12  14         83.73         90.71         6.25 o                         
  -6  12  14        343.13        403.61        15.76 o                         
  -4  12  14        658.97        609.46        20.38 o                         
  -2  12  14       1209.79       1184.65        29.16 o                         
   0  12  14         20.69         14.01         7.72 o                         
   2  12  14        212.20        218.66        13.70 o                         
   4  12  14        190.90        184.10        11.40 o                         
   6  12  14        289.87        291.97        13.89 o                         
  -7  13  14         78.94         95.32        11.03 o                         
  -5  13  14        466.52        484.04        15.24 o                         
  -3  13  14        787.29        783.86        19.94 o                         
  -1  13  14        701.30        691.94        20.91 o                         
   1  13  14        118.67        148.35        10.38 o                         
   3  13  14          0.09          3.50         7.93 o                         
   5  13  14        726.26        729.86        24.60 o                         
  -6  14  14         19.97         41.27         7.86 o                         
  -4  14  14         48.02         31.10         6.69 o                         
  -2  14  14        125.67        114.08         8.91 o                         
   0  14  14        175.35        187.60        10.53 o                         
   2  14  14         28.32         29.55         8.86 o                         
   4  14  14         31.11         49.83         7.46 o                         
  -5  15  14          0.21         -6.35         7.03 o                         
  -3  15  14         34.19         58.08        10.15 o                         
  -1  15  14          1.42          0.80         7.08 o                         
   1  15  14          5.44         -2.36         6.81 o                         
   3  15  14          8.06          3.61         8.26 o                         
  -4  16  14         84.90         77.20         7.31 o                         
  -2  16  14        182.62        201.94        10.20 o                         
   0  16  14          3.30          1.77         6.45 o                         
   2  16  14        108.85        126.97         8.29 o                         
  -3  17  14         40.89         54.09        11.84 o                         
  -1  17  14         21.40         11.54         6.53 o                         
   1  17  14          2.45          5.35         6.80 o                         
 -11   1  15        219.87        182.47         7.74 o                         
  -9   1  15        349.85        329.01        13.81 o                         
  -7   1  15         69.66         69.04         9.38 o                         
  -5   1  15        986.57        918.67        18.71 o                         
  -3   1  15        911.71        836.25        17.17 o                         
  -1   1  15       4220.41       4408.29        81.75 o                         
   1   1  15         74.25         58.13         7.43 o                         
   3   1  15         67.00         64.90         7.02 o                         
   5   1  15        223.79        244.35        12.93 o                         
   7   1  15        515.21        589.19        18.08 o                         
 -10   2  15          4.54         -0.81         6.91 o                         
  -8   2  15         19.73         15.00         9.93 o                         
  -6   2  15        265.38        261.38        10.17 o                         
  -4   2  15         54.61         60.77         6.60 o                         
  -2   2  15       2289.93       2197.50        41.04 o                         
   0   2  15       1803.99       1628.70        32.00 o                         
   2   2  15         38.59         23.62         6.25 o                         
   4   2  15        126.72        129.54         8.21 o                         
   6   2  15        522.70        522.58        18.03 o                         
   8   2  15         98.95        136.22        11.05 o                         
 -11   3  15        143.41        127.58        18.59 o                         
  -9   3  15          0.61         -3.47         6.52 o                         
  -7   3  15        390.09        401.89        16.27 o                         
  -5   3  15          3.67         -3.62         5.86 o                         
  -3   3  15         53.26         67.32         6.49 o                         
  -1   3  15        260.15        204.47         7.85 o                         
   1   3  15        226.43        229.37         7.94 o                         
   3   3  15        112.55        137.21         8.47 o                         
   5   3  15         22.72         23.78         8.08 o                         
   7   3  15        155.41        131.48        10.74 o                         
 -10   4  15        220.86        214.36        11.25 o                         
  -8   4  15         75.02         85.31         8.38 o                         
  -6   4  15        267.61        288.56        10.32 o                         
  -4   4  15         78.46         77.22         7.87 o                         
  -2   4  15        765.19        685.70        15.11 o                         
   0   4  15        319.30        303.92         9.71 o                         
   2   4  15        666.73        659.74        14.81 o                         
   4   4  15          6.62         -2.98         8.24 o                         
   6   4  15        251.35        294.96        14.40 o                         
   8   4  15          3.67         -8.01         8.01 o                         
  -9   5  15        284.83        294.43        15.28 o                         
  -7   5  15        357.78        355.92        13.40 o                         
  -5   5  15         80.25        104.54         7.46 o                         
  -3   5  15       1215.14       1212.16        23.58 o                         
  -1   5  15        508.19        469.66        11.50 o                         
   1   5  15        162.81        228.20         8.73 o                         
   3   5  15         72.50         66.56         7.83 o                         
   5   5  15          2.82         18.51        10.43 o                         
   7   5  15          0.04         -7.72        10.44 o                         
 -10   6  15         56.62         76.95         7.18 o                         
  -8   6  15        173.38        155.96         8.35 o                         
  -6   6  15       5671.67       5684.56       112.00 o                         
  -4   6  15        822.02        800.68        18.98 o                         
  -2   6  15        917.02        920.50        18.68 o                         
   0   6  15         82.10        111.49         7.71 o                         
   2   6  15        110.41        111.81         8.27 o                         
   4   6  15         44.18         57.91        10.46 o                         
   6   6  15         12.84          6.93         8.59 o                         
   8   6  15         17.70         19.94        10.11 o                         
  -9   7  15       1002.38       1005.54        27.34 o                         
  -7   7  15        793.88        842.21        20.86 o                         
  -5   7  15       3110.39       3096.62        56.31 o                         
  -3   7  15        201.61        220.33         9.24 o                         
  -1   7  15        131.33        143.94         7.37 o                         
   1   7  15        954.61        935.50        20.77 o                         
   3   7  15        574.74        629.40        29.82 o                         
   5   7  15         94.86         78.18        10.34 o                         
   7   7  15         82.79         84.67         8.75 o                         
 -10   8  15        106.37         74.36         8.80 o                         
  -8   8  15        254.64        299.51        10.91 o                         
  -6   8  15        323.88        354.76        15.00 o                         
  -4   8  15       2965.43       2839.72        54.38 o                         
  -2   8  15         11.61         14.35         6.43 o                         
   0   8  15        193.46        194.76         9.21 o                         
   2   8  15        277.45        264.36        11.42 o                         
   4   8  15         20.51         27.77        11.19 o                         
   6   8  15          3.78         -6.02         7.60 o                         
  -9   9  15        188.46        230.22         9.80 o                         
  -7   9  15        100.04        102.13        10.28 o                         
  -5   9  15          4.36          6.86         7.33 o                         
  -3   9  15         16.93         14.66         6.73 o                         
  -1   9  15         11.52         18.80         7.03 o                         
   1   9  15        337.55        255.78        11.14 o                         
   3   9  15        406.66        424.14        18.79 o                         
   5   9  15        104.80        128.41        11.79 o                         
   7   9  15         35.38         30.64         6.85 o                         
  -8  10  15        804.34        727.54        19.31 o                         
  -6  10  15        425.53        461.11        17.07 o                         
  -4  10  15          8.25          9.87         7.53 o                         
  -2  10  15        148.84        192.25        10.94 o                         
   0  10  15        388.08        355.65        15.12 o                         
   2  10  15         19.97         26.01         8.87 o                         
   4  10  15        201.55        216.08        12.94 o                         
   6  10  15        105.40         95.74         9.21 o                         
  -7  11  15          5.31          6.47         6.06 o                         
  -5  11  15         58.44         57.92         7.88 o                         
  -3  11  15          4.56         13.24         8.16 o                         
  -1  11  15        139.14        174.44        10.76 o                         
   1  11  15         12.74         41.47         9.67 o                         
   3  11  15         71.88         76.21        11.09 o                         
   5  11  15         15.38         13.01         9.49 o                         
  -8  12  15          0.02         -5.57         5.82 o                         
  -6  12  15         12.69         22.15         7.29 o                         
  -4  12  15        118.68        104.49         8.38 o                         
  -2  12  15          6.43         15.35         7.91 o                         
   0  12  15         31.31         48.99         8.68 o                         
   2  12  15         88.72         96.77        10.34 o                         
   4  12  15         11.13         17.28         7.73 o                         
   6  12  15         16.75         13.78         7.75 o                         
  -7  13  15          1.29          3.14         5.06 o                         
  -5  13  15        190.47        161.52         9.43 o                         
  -3  13  15        308.15        274.93        13.70 o                         
  -1  13  15         32.71         22.38         8.18 o                         
   1  13  15        244.40        253.76        16.11 o                         
   3  13  15        378.63        381.74        15.29 o                         
   5  13  15         10.05         10.87         8.17 o                         
  -6  14  15        598.76        598.79        23.90 o                         
  -4  14  15         50.49         36.98         7.58 o                         
  -2  14  15         47.17         31.50        10.01 o                         
   0  14  15        380.01        415.09        20.30 o                         
   2  14  15        118.15         88.13         8.91 o                         
   4  14  15         95.06        115.99        11.27 o                         
  -5  15  15         29.58         25.44         6.14 o                         
  -3  15  15        208.00        211.49        10.72 o                         
  -1  15  15        253.65        246.24        11.22 o                         
   1  15  15         71.04        104.04        11.35 o                         
   3  15  15        209.70        254.55        19.60 o                         
  -4  16  15        283.97        333.97        12.88 o                         
  -2  16  15        119.60         91.92         7.13 o                         
   0  16  15         10.48         22.44         6.62 o                         
   2  16  15        296.10        308.48        16.11 o                         
  -1  17  15         18.32         -2.03         7.56 o                         
 -10   0  16          2.02          8.37         9.82 o                         
  -8   0  16         21.96          1.84        15.02 o                         
  -6   0  16        101.43        107.20        11.03 o                         
  -4   0  16         80.65         87.70         9.05 o                         
  -2   0  16        917.38        812.78        23.26 o                         
   0   0  16       5188.96       4556.82       134.04 o                         
   2   0  16       1821.43       1821.26        70.24 o                         
   4   0  16       8961.21       8980.83       205.18 o                         
   6   0  16       3574.44       3767.98       109.34 o                         
   8   0  16       1831.37       1949.89        71.17 o                         
  -9   1  16         83.90         69.47        13.38 o                         
  -7   1  16        319.89        257.36        12.17 o                         
  -5   1  16          5.06         12.79         7.00 o                         
  -3   1  16         97.50        118.96         6.32 o                         
  -1   1  16        340.72        370.95        23.04 o                         
   1   1  16        155.70        165.44         8.16 o                         
   3   1  16        299.15        301.74        10.92 o                         
   5   1  16        203.04        218.76        12.06 o                         
   7   1  16        333.76        328.84        11.32 o                         
 -10   2  16         74.24         59.80         7.53 o                         
  -8   2  16        207.20        220.90        13.72 o                         
  -6   2  16        178.88        178.19         8.61 o                         
  -4   2  16        327.71        307.11        10.22 o                         
  -2   2  16        130.00        124.86         7.47 o                         
   0   2  16         12.61         17.09         6.92 o                         
   2   2  16       1933.52       1827.24        33.60 o                         
   4   2  16         81.62         66.56         7.68 o                         
   6   2  16          2.80          6.38         7.85 o                         
   8   2  16         34.91         27.51         6.32 o                         
  -9   3  16         10.00         15.32         6.42 o                         
  -7   3  16         92.99         83.23         8.71 o                         
  -5   3  16        262.43        262.29        10.28 o                         
  -3   3  16        103.19         94.99         6.36 o                         
  -1   3  16       2008.63       1884.08        33.81 o                         
   1   3  16        667.27        607.77        15.62 o                         
   3   3  16          1.05          0.71         7.55 o                         
   5   3  16          2.80          5.36         9.52 o                         
   7   3  16        175.43        196.89        10.95 o                         
 -10   4  16          4.25          8.35         5.77 o                         
  -8   4  16        121.88        112.34         8.38 o                         
  -6   4  16        328.31        371.98        12.28 o                         
  -4   4  16        883.57        845.29        19.86 o                         
  -2   4  16         36.81         47.37         6.64 o                         
   0   4  16        538.20        566.96        13.47 o                         
   2   4  16         24.36         26.45         6.85 o                         
   4   4  16         17.09         12.74         9.82 o                         
   6   4  16        197.29        199.01        17.70 o                         
   8   4  16         39.36         26.28         7.11 o                         
  -9   5  16         72.58         82.74         6.75 o                         
  -7   5  16        266.82        302.84        14.10 o                         
  -5   5  16        141.07        155.45        10.59 o                         
  -3   5  16        103.52        123.11         7.76 o                         
  -1   5  16        478.20        435.34        11.83 o                         
   1   5  16        254.65        242.72        13.24 o                         
   3   5  16        225.97        225.50        11.42 o                         
   5   5  16        419.63        446.65        16.35 o                         
   7   5  16         34.47         24.17         7.51 o                         
 -10   6  16          6.25          8.34         5.68 o                         
  -8   6  16         15.10         18.07         6.36 o                         
  -6   6  16        338.95        354.64        15.01 o                         
  -4   6  16       1477.92       1553.22        31.76 o                         
  -2   6  16       1395.32       1447.61        27.85 o                         
   0   6  16        435.64        426.41        12.72 o                         
   2   6  16        176.79        151.93         9.99 o                         
   4   6  16         69.81         57.65        11.84 o                         
   6   6  16         52.39         50.32         8.66 o                         
  -9   7  16         95.83         99.49        10.18 o                         
  -7   7  16        496.62        471.78        15.04 o                         
  -5   7  16        518.15        511.73        19.20 o                         
  -3   7  16        181.45        206.32         9.19 o                         
  -1   7  16         39.12         32.98         6.97 o                         
   1   7  16        279.00        318.50        12.21 o                         
   3   7  16        392.10        436.02        18.91 o                         
   5   7  16         11.40          0.25        10.17 o                         
   7   7  16        125.65        123.03         9.48 o                         
  -8   8  16        232.09        233.91         9.57 o                         
  -6   8  16        171.52        141.59         9.27 o                         
  -4   8  16       2966.52       3089.67        74.25 o                         
  -2   8  16        437.80        435.87        12.97 o                         
   0   8  16        150.47        153.75         8.36 o                         
   2   8  16        279.65        288.37        14.69 o                         
   4   8  16        283.71        301.32        17.64 o                         
   6   8  16         51.71         36.06         8.48 o                         
  -9   9  16         98.81         87.84         6.59 o                         
  -7   9  16         38.26         30.82         6.46 o                         
  -5   9  16       1851.89       1990.81        46.38 o                         
  -3   9  16        848.56        800.37        22.89 o                         
  -1   9  16         69.65         43.74         9.83 o                         
   1   9  16          0.25          2.19         9.25 o                         
   3   9  16        671.98        691.92        23.78 o                         
   5   9  16         31.70         28.23         9.21 o                         
   7   9  16         15.60         12.85         8.29 o                         
  -8  10  16        164.02        156.78         7.20 o                         
  -6  10  16        272.12        269.54        15.34 o                         
  -4  10  16        642.96        671.60        20.85 o                         
  -2  10  16        251.80        232.36        11.89 o                         
   0  10  16         19.78         32.51         8.46 o                         
   2  10  16        245.63        192.93        11.72 o                         
   4  10  16          2.51         -2.69         9.15 o                         
   6  10  16         22.45          7.07         7.11 o                         
  -7  11  16          1.28         -3.45         5.30 o                         
  -5  11  16        310.59        322.23        13.10 o                         
  -3  11  16        342.91        299.62        14.36 o                         
  -1  11  16       3002.00       2865.48        67.13 o                         
   1  11  16       2191.32       2177.77        56.14 o                         
   3  11  16         61.70         40.01         9.39 o                         
   5  11  16         58.13         44.66         8.88 o                         
  -8  12  16         45.54         37.81         7.03 o                         
  -6  12  16        254.99        304.75        14.41 o                         
  -4  12  16         99.61        100.74        11.85 o                         
  -2  12  16         20.11         37.42         8.26 o                         
   0  12  16         98.66         76.34         9.62 o                         
   2  12  16        335.41        313.83        16.44 o                         
   4  12  16         49.85         41.97         8.18 o                         
  -7  13  16        123.33        126.18         8.68 o                         
  -5  13  16        315.55        358.33        16.03 o                         
  -3  13  16        427.38        407.77        15.55 o                         
  -1  13  16        875.38        844.35        25.99 o                         
   1  13  16       1198.10       1150.28        31.55 o                         
   3  13  16         12.92          5.57         7.88 o                         
  -6  14  16        163.84        185.75        16.49 o                         
  -4  14  16         79.64        115.66         8.22 o                         
  -2  14  16        526.29        482.49        17.73 o                         
   0  14  16        102.50         98.19        10.22 o                         
   2  14  16         11.92         23.41         7.52 o                         
   4  14  16         10.50         -6.09         8.80 o                         
  -5  15  16         13.99         19.91         6.85 o                         
  -3  15  16        144.81        143.15         8.53 o                         
  -1  15  16         24.28          8.32         7.37 o                         
   1  15  16          4.20          4.82         7.25 o                         
   3  15  16        651.29        654.43        38.43 o                         
  -4  16  16          0.74         -7.26         7.75 o                         
  -2  16  16        339.22        306.36        14.07 o                         
   0  16  16         76.68         74.31        13.93 o                         
  -9   1  17         19.14          6.85         6.93 o                         
  -7   1  17         95.24         63.76         8.25 o                         
  -5   1  17          2.19          4.20         7.30 o                         
  -3   1  17        337.30        354.65        10.81 o                         
  -1   1  17         45.84         62.95         7.31 o                         
   1   1  17        405.48        446.36        14.20 o                         
   3   1  17       1360.00       1281.99        26.24 o                         
   5   1  17         85.20         96.31         8.72 o                         
   7   1  17        659.88        672.50        17.39 o                         
 -10   2  17         57.68         93.06         8.15 o                         
  -8   2  17        248.20        235.56        12.32 o                         
  -6   2  17        181.88        183.34        10.52 o                         
  -4   2  17        202.31        204.46         8.67 o                         
  -2   2  17         48.06         52.74         7.56 o                         
   0   2  17         31.37         22.60         7.35 o                         
   2   2  17       1535.44       1525.89        30.54 o                         
   4   2  17        720.87        757.43        24.73 o                         
   6   2  17         36.19         28.80         7.07 o                         
   8   2  17        826.11        781.65        32.03 o                         
  -9   3  17         92.30         67.05         6.64 o                         
  -7   3  17        343.77        365.35        13.61 o                         
  -5   3  17         36.06         30.29         8.12 o                         
  -3   3  17        744.01        727.03        16.58 o                         
  -1   3  17       1572.01       1552.34        29.34 o                         
   1   3  17          2.78         -6.62         6.62 o                         
   3   3  17          5.75         13.33         9.48 o                         
   5   3  17        236.35        279.20        14.48 o                         
   7   3  17        522.29        546.22        20.40 o                         
 -10   4  17          5.12          9.05         7.58 o                         
  -8   4  17         41.35         50.98         6.88 o                         
  -6   4  17          7.34         -2.96         6.62 o                         
  -4   4  17        241.97        258.22        12.17 o                         
  -2   4  17        901.65        879.48        19.14 o                         
   0   4  17        516.37        475.82        13.65 o                         
   2   4  17        259.70        248.41        12.37 o                         
   4   4  17        251.27        269.52        15.84 o                         
   6   4  17          1.13         -3.44         6.67 o                         
  -9   5  17        111.09        112.27         6.95 o                         
  -7   5  17         83.34         70.39         7.53 o                         
  -5   5  17        513.11        511.27        17.80 o                         
  -3   5  17       3560.88       3405.84        60.06 o                         
  -1   5  17       1228.64       1183.73        23.49 o                         
   1   5  17         33.56         16.81         7.88 o                         
   3   5  17         88.21        119.17        15.29 o                         
   5   5  17         37.06         18.57         7.94 o                         
   7   5  17        113.43        110.55         7.89 o                         
 -10   6  17        140.22        142.15        10.90 o                         
  -8   6  17          2.97          3.35         5.99 o                         
  -6   6  17        411.95        452.02        13.76 o                         
  -4   6  17       7236.56       6862.45       125.39 o                         
  -2   6  17        215.00        176.30         8.79 o                         
   0   6  17       1059.40        930.27        20.30 o                         
   2   6  17        731.60        780.87        24.73 o                         
   4   6  17       1150.89       1224.54        39.91 o                         
   6   6  17         78.94         85.08         9.96 o                         
  -9   7  17        107.39         93.30         7.22 o                         
  -7   7  17       1295.01       1297.41        28.94 o                         
  -5   7  17        297.52        302.35        15.20 o                         
  -3   7  17       1422.61       1381.64        29.08 o                         
  -1   7  17         12.55          4.63         7.85 o                         
   1   7  17         12.86          0.41        10.82 o                         
   3   7  17          7.10         -3.06        10.74 o                         
   5   7  17         18.36         22.65         7.86 o                         
   7   7  17         63.15         59.79         6.97 o                         
  -8   8  17          1.03         15.63         5.48 o                         
  -6   8  17        221.18        199.23        10.58 o                         
  -4   8  17          2.36         13.69         8.36 o                         
  -2   8  17        107.69         68.76         8.83 o                         
   0   8  17         43.07         45.71         9.48 o                         
   2   8  17        167.29        195.68        12.03 o                         
   4   8  17        847.14        827.10        28.90 o                         
   6   8  17        204.91        183.38        11.31 o                         
  -9   9  17         13.98         28.15         7.03 o                         
  -7   9  17        170.03        160.06         9.52 o                         
  -5   9  17         10.71         19.14         7.94 o                         
  -3   9  17         24.53         28.94         8.30 o                         
  -1   9  17         11.04         20.63        10.55 o                         
   1   9  17        249.97        276.85        14.23 o                         
   3   9  17         30.75         26.88         9.43 o                         
   5   9  17          0.05         -3.36         6.90 o                         
  -8  10  17        137.63        167.06         8.36 o                         
  -6  10  17         58.44         67.45         8.45 o                         
  -4  10  17          0.86         -3.23         8.04 o                         
  -2  10  17         19.77          0.76         8.11 o                         
   0  10  17        454.33        448.54        16.40 o                         
   2  10  17        333.20        320.02        16.01 o                         
   4  10  17          4.86         -1.65         8.74 o                         
   6  10  17          2.14         -3.79         6.38 o                         
  -7  11  17        176.21        192.35        11.18 o                         
  -5  11  17         28.60         17.89         7.58 o                         
  -3  11  17         43.19         24.90         8.77 o                         
  -1  11  17         10.26         31.36        10.96 o                         
   1  11  17         20.40         26.08         8.94 o                         
   3  11  17         18.41         15.24         8.99 o                         
   5  11  17        136.00        136.89        10.14 o                         
  -6  12  17         85.38         85.26         8.89 o                         
  -4  12  17        261.06        278.27        13.83 o                         
  -2  12  17         47.41         40.07        10.69 o                         
   0  12  17        239.64        214.69        12.97 o                         
   2  12  17         11.77          4.65         8.67 o                         
   4  12  17          1.80         -0.37         7.71 o                         
  -7  13  17          0.09          0.44         6.83 o                         
  -5  13  17          0.72         11.68         6.43 o                         
  -3  13  17        128.02        134.95         9.45 o                         
  -1  13  17          1.83         10.55         8.45 o                         
   1  13  17          1.60          9.68         8.30 o                         
   3  13  17         27.09          9.03         6.85 o                         
  -6  14  17         69.57         78.12        10.83 o                         
  -4  14  17         83.59         83.44         7.70 o                         
  -2  14  17         31.36         31.44         7.47 o                         
   0  14  17         75.25         67.37         8.38 o                         
   2  14  17        101.13         86.39        11.08 o                         
  -3  15  17         94.96         87.47         7.85 o                         
  -1  15  17          2.35         -7.89         7.89 o                         
   1  15  17          0.19          2.10         8.20 o                         
  -2  16  17         62.72         27.03         8.93 o                         
   0  16  17         86.12         80.38        10.42 o                         
 -10   0  18         33.65         24.62        10.18 o                         
  -8   0  18       1022.60       1014.80        42.89 o                         
  -6   0  18        275.49        240.06        19.85 o                         
  -4   0  18        535.08        517.55        27.61 o                         
  -2   0  18        738.89        820.74        26.06 o                         
   0   0  18        143.22        165.71        16.97 o                         
   2   0  18          7.64          8.15         9.92 o                         
   4   0  18        210.59        233.60        15.91 o                         
   6   0  18       1847.05       1880.78        56.45 o                         
  -9   1  18         21.48         13.47         5.81 o                         
  -7   1  18         25.50          5.79         6.86 o                         
  -5   1  18        152.75        149.12         9.17 o                         
  -3   1  18         19.63         22.86         7.42 o                         
  -1   1  18        223.75        265.93        10.46 o                         
   1   1  18       1005.64       1014.53        22.29 o                         
   3   1  18       1753.08       1941.08        48.51 o                         
   5   1  18       1701.65       1835.90        39.46 o                         
   7   1  18       1073.03       1103.96        28.07 o                         
 -10   2  18         20.44         26.25         5.28 o                         
  -8   2  18         40.40         32.90         7.13 o                         
  -6   2  18        234.48        231.39        13.46 o                         
  -4   2  18          8.31         11.52         6.84 o                         
  -2   2  18        351.14        349.52        11.72 o                         
   0   2  18        138.58        159.06        11.93 o                         
   2   2  18         14.06         13.40         8.16 o                         
   4   2  18        459.62        492.45        22.30 o                         
   6   2  18          0.00          7.11         6.07 o                         
  -9   3  18         50.38         43.57         5.95 o                         
  -7   3  18        101.27        109.85         7.94 o                         
  -5   3  18        216.94        239.74        11.50 o                         
  -3   3  18         66.56         62.14         6.96 o                         
  -1   3  18       2843.28       2831.74        52.63 o                         
   1   3  18        981.96        965.12        22.48 o                         
   3   3  18         87.23        103.65        11.78 o                         
   5   3  18        251.68        263.22        12.07 o                         
   7   3  18         12.11          8.96         8.63 o                         
 -10   4  18         66.22         58.85         8.54 o                         
  -8   4  18          2.10          0.87         5.92 o                         
  -6   4  18          3.34          5.21         7.52 o                         
  -4   4  18       4458.06       4553.95        81.36 o                         
  -2   4  18       1334.04       1431.28        29.87 o                         
   0   4  18        131.22        103.12         8.54 o                         
   2   4  18         12.15         15.96        10.11 o                         
   4   4  18          0.29         -8.65         8.65 o                         
   6   4  18        126.39        149.88         9.55 o                         
  -9   5  18         17.92         24.81         5.75 o                         
  -7   5  18        460.22        479.72        14.95 o                         
  -5   5  18        270.23        279.77        11.83 o                         
  -3   5  18         70.24        106.91         9.01 o                         
  -1   5  18        266.21        225.91         9.90 o                         
   1   5  18        248.10        235.81        14.69 o                         
   3   5  18        204.83        229.01        14.29 o                         
   5   5  18         10.49         -5.69         7.35 o                         
   7   5  18         15.37          5.97        14.36 o                         
  -8   6  18         50.97         61.74         6.13 o                         
  -6   6  18       1004.94       1107.38        26.32 o                         
  -4   6  18       2388.06       2360.17        57.76 o                         
  -2   6  18        551.69        557.83        17.40 o                         
   0   6  18         35.74         49.14         7.92 o                         
   2   6  18         50.66         76.61        12.23 o                         
   4   6  18        113.24        106.19        11.88 o                         
   6   6  18          2.92          3.93         7.38 o                         
  -9   7  18        257.87        262.79        14.05 o                         
  -7   7  18        126.00        141.65         8.78 o                         
  -5   7  18        357.88        390.22        16.35 o                         
  -3   7  18        128.50        117.22        10.04 o                         
  -1   7  18         11.93          6.87         9.17 o                         
   1   7  18        185.97        168.87        14.05 o                         
   3   7  18         12.31         18.94         9.50 o                         
   5   7  18         13.41         13.05         6.78 o                         
  -8   8  18        489.20        462.53        13.02 o                         
  -6   8  18        326.86        283.74        14.52 o                         
  -4   8  18        754.11        751.11        23.40 o                         
  -2   8  18        240.68        293.26        15.72 o                         
   0   8  18          0.78          6.99         9.33 o                         
   2   8  18        304.28        281.90        15.54 o                         
   4   8  18        231.12        263.34        15.23 o                         
   6   8  18         79.13         59.48         8.35 o                         
  -7   9  18         10.68          3.60         6.90 o                         
  -5   9  18        677.05        726.09        22.79 o                         
  -3   9  18        134.72        151.52        10.50 o                         
  -1   9  18        675.21        695.04        24.06 o                         
   1   9  18        166.88        219.67        13.38 o                         
   3   9  18         93.44         76.84        11.50 o                         
   5   9  18        268.26        198.44         9.68 o                         
  -8  10  18         32.28         27.68         6.99 o                         
  -6  10  18         43.17         51.43         7.49 o                         
  -4  10  18       1226.43       1329.60        37.26 o                         
  -2  10  18         21.69         11.30         8.43 o                         
   0  10  18         58.11         75.62         9.57 o                         
   2  10  18          0.02         -2.12         9.59 o                         
   4  10  18          5.29          1.46         7.94 o                         
  -7  11  18         21.78         33.74         5.99 o                         
  -5  11  18         52.48         39.40         7.39 o                         
  -3  11  18          0.98         -2.37         7.91 o                         
  -1  11  18        320.81        315.18        15.84 o                         
   1  11  18        575.67        532.18        19.37 o                         
   3  11  18          0.09         -7.83         7.83 o                         
   5  11  18         88.04         75.70        16.89 o                         
  -6  12  18         23.31         14.76         5.64 o                         
  -4  12  18         11.10         11.62         7.68 o                         
  -2  12  18        126.31        121.19         9.48 o                         
   0  12  18         95.39         91.61        10.77 o                         
   2  12  18         32.77         26.15         8.37 o                         
   4  12  18        268.36        292.74        18.55 o                         
  -5  13  18         28.90         25.32         7.82 o                         
  -3  13  18          7.31         -1.82         6.65 o                         
  -1  13  18          3.21         10.24         7.72 o                         
   1  13  18         17.67         15.52         6.91 o                         
   3  13  18          5.75         -0.24        11.64 o                         
  -4  14  18         76.36         88.37        11.06 o                         
  -2  14  18          0.70         -7.56         7.56 o                         
   0  14  18        211.21        200.15        14.37 o                         
   2  14  18         16.63         23.52         8.50 o                         
  -3  15  18         19.18         27.13         9.23 o                         
  -1  15  18         15.10          0.75         6.67 o                         
   1  15  18          6.19          2.98        10.69 o                         
  -9   1  19         23.26         21.90         4.90 o                         
  -7   1  19        195.13        231.38        16.34 o                         
  -5   1  19        122.33        134.36        10.54 o                         
  -3   1  19        403.50        424.74        13.83 o                         
  -1   1  19       3920.58       3972.17        69.42 o                         
   1   1  19        288.54        291.66        10.17 o                         
   3   1  19          1.22         -8.02         8.02 o                         
   5   1  19          0.10         11.20         9.40 o                         
   7   1  19          6.80         21.89         9.78 o                         
 -10   2  19         49.91         33.23         6.54 o                         
  -8   2  19        402.48        401.97        19.82 o                         
  -6   2  19        696.76        736.09        22.77 o                         
  -4   2  19        253.68        223.22         9.44 o                         
  -2   2  19       1844.43       1743.58        31.75 o                         
   0   2  19         94.80         90.85         9.03 o                         
   2   2  19          9.39         17.33         9.05 o                         
   4   2  19         10.99         12.52         8.05 o                         
   6   2  19        665.93        668.27        18.09 o                         
  -9   3  19          0.70          4.80         6.31 o                         
  -7   3  19        653.46        657.14        23.78 o                         
  -5   3  19         27.03         27.51         7.57 o                         
  -3   3  19       1003.60        935.52        19.53 o                         
  -1   3  19       3232.93       3146.37        55.89 o                         
   1   3  19       1175.40       1250.46        41.20 o                         
   3   3  19        121.42        110.14        10.69 o                         
   5   3  19        105.39         92.42        11.76 o                         
   7   3  19         85.00         70.34         9.98 o                         
  -8   4  19          0.97          4.00         6.74 o                         
  -6   4  19        717.28        771.35        21.06 o                         
  -4   4  19       1129.73       1104.38        25.52 o                         
  -2   4  19        116.72        112.60         9.02 o                         
   0   4  19         17.21         25.99         8.25 o                         
   2   4  19         22.35         21.53        13.42 o                         
   4   4  19          0.43         -7.74         7.74 o                         
   6   4  19         47.74         39.85         6.24 o                         
  -9   5  19        257.75        266.54        13.92 o                         
  -7   5  19        612.64        687.54        21.22 o                         
  -5   5  19        214.44        218.77        10.19 o                         
  -3   5  19       2970.04       2956.72        76.70 o                         
  -1   5  19       1356.68       1321.65        35.72 o                         
   1   5  19        169.43        156.74        13.72 o                         
   3   5  19         98.37        111.82        12.64 o                         
   5   5  19          0.03         -0.33         6.39 o                         
  -8   6  19         33.34         32.33         6.83 o                         
  -6   6  19        957.26        967.09        23.24 o                         
  -4   6  19         94.91        117.95         9.50 o                         
  -2   6  19       4557.07       4732.96       120.14 o                         
   0   6  19        595.38        565.89        19.99 o                         
   2   6  19        456.99        476.64        20.62 o                         
   4   6  19        462.07        493.62        17.26 o                         
   6   6  19        233.19        204.15        10.32 o                         
  -9   7  19        386.85        433.61        17.49 o                         
  -7   7  19         41.89         49.84         7.70 o                         
  -5   7  19        174.91        212.08        11.92 o                         
  -3   7  19        117.49        123.21         9.88 o                         
  -1   7  19        225.58        291.24        15.86 o                         
   1   7  19        434.60        530.25        25.72 o                         
   3   7  19         53.00         57.69        10.45 o                         
   5   7  19        112.31        134.50         8.40 o                         
  -8   8  19          0.15         -3.31         5.48 o                         
  -6   8  19          3.53          7.95         6.04 o                         
  -4   8  19        733.17        725.58        23.71 o                         
  -2   8  19         15.93          7.40         8.55 o                         
   0   8  19        347.61        354.29        15.64 o                         
   2   8  19         97.21        121.61        12.23 o                         
   4   8  19         18.47         18.26         7.25 o                         
  -7   9  19         25.81         36.12         8.56 o                         
  -5   9  19        223.31        221.55        10.66 o                         
  -3   9  19        265.06        265.70        13.26 o                         
  -1   9  19        273.88        252.42        14.63 o                         
   1   9  19          0.00         -6.86        10.05 o                         
   3   9  19          6.65         13.99         9.30 o                         
   5   9  19        115.92        121.82        18.19 o                         
  -8  10  19        185.87        146.14        20.30 o                         
  -6  10  19          2.14         -4.70         6.14 o                         
  -4  10  19         13.27         18.72         8.30 o                         
  -2  10  19        170.66        158.36        11.11 o                         
   0  10  19         53.30         41.46         9.46 o                         
   2  10  19         47.02         37.66         8.31 o                         
   4  10  19        172.99        178.90         9.62 o                         
  -7  11  19          6.09         11.74         5.43 o                         
  -5  11  19         67.13         53.37         7.47 o                         
  -3  11  19         33.98         33.29         8.36 o                         
  -1  11  19          5.11         15.73         8.88 o                         
   1  11  19        131.13        125.59        11.19 o                         
   3  11  19         13.03         16.84         7.08 o                         
  -6  12  19          7.42          2.68         5.68 o                         
  -4  12  19        200.76        195.97        10.53 o                         
  -2  12  19         86.55         73.39         8.77 o                         
   0  12  19         23.17         22.52         9.01 o                         
   2  12  19          0.97          1.97         8.01 o                         
  -5  13  19          0.01          2.55         5.35 o                         
  -3  13  19          0.09          7.25         7.29 o                         
  -1  13  19          1.36          2.10         7.72 o                         
   1  13  19         53.22         51.26        12.30 o                         
  -4  14  19          1.58          5.48         8.35 o                         
  -2  14  19         32.48         37.36         7.63 o                         
   0  14  19         81.16        101.03         8.93 o                         
  -1  15  19         11.21         10.15        14.21 o                         
  -8   0  20         14.11         12.71        13.58 o                         
  -6   0  20        796.38        745.76        35.12 o                         
  -4   0  20        915.18        964.81        44.77 o                         
  -2   0  20        827.41        825.13        26.61 o                         
   0   0  20         54.36         56.34        13.99 o                         
   2   0  20        728.87        803.73        29.68 o                         
   4   0  20       1295.40       1339.73        62.61 o                         
   6   0  20        150.62        145.03        17.55 o                         
  -9   1  20         27.44         38.52         8.34 o                         
  -7   1  20          9.33          5.86         7.00 o                         
  -5   1  20         84.56         84.86         9.80 o                         
  -3   1  20         82.52         90.01        12.00 o                         
  -1   1  20       2728.18       2748.17        67.70 o                         
   1   1  20       4319.79       4461.25        82.25 o                         
   3   1  20        414.53        463.92        15.04 o                         
   5   1  20         43.42         40.90         8.49 o                         
  -8   2  20        215.85        223.31        12.10 o                         
  -6   2  20         10.04         10.69         7.43 o                         
  -4   2  20        412.74        398.70        16.14 o                         
  -2   2  20        204.78        202.47        10.33 o                         
   0   2  20         35.90         17.45         8.99 o                         
   2   2  20        249.67        234.07        12.12 o                         
   4   2  20        572.90        656.20        19.49 o                         
   6   2  20         77.40         80.50         9.16 o                         
  -9   3  20         95.02         79.33         8.95 o                         
  -7   3  20        139.01        131.65         8.54 o                         
  -5   3  20         97.98        133.74         8.68 o                         
  -3   3  20         17.24         19.08         8.03 o                         
  -1   3  20         52.19         29.54        10.01 o                         
   1   3  20          3.91          0.48         9.74 o                         
   3   3  20          1.85          3.22         8.13 o                         
   5   3  20          2.38         -3.58         7.66 o                         
  -8   4  20        238.18        253.77        10.96 o                         
  -6   4  20         24.17         12.50         7.13 o                         
  -4   4  20         28.15         37.48         7.42 o                         
  -2   4  20        487.74        574.38        19.63 o                         
   0   4  20         65.32         76.01        10.86 o                         
   2   4  20        178.09        174.96        10.79 o                         
   4   4  20          5.12         -7.94         7.94 o                         
   6   4  20         24.94         15.50         7.37 o                         
  -9   5  20         58.39         85.73         9.53 o                         
  -7   5  20         35.66         27.25         7.44 o                         
  -5   5  20         39.49         49.41         7.27 o                         
  -3   5  20          4.16         -1.28         8.83 o                         
  -1   5  20       1364.94       1528.86        43.00 o                         
   1   5  20         21.58         38.79        11.17 o                         
   3   5  20        202.22        192.08        12.17 o                         
   5   5  20          3.45         -3.13         7.09 o                         
  -8   6  20        501.68        482.72        15.14 o                         
  -6   6  20        374.45        413.72        13.08 o                         
  -4   6  20        213.96        235.51        12.09 o                         
  -2   6  20        185.11        186.82        12.07 o                         
   0   6  20        124.86        121.96        11.04 o                         
   2   6  20        307.95        330.67        17.84 o                         
   4   6  20        128.38        125.39        10.39 o                         
   6   6  20          0.00          2.39        11.64 o                         
  -7   7  20          0.04          3.83         6.71 o                         
  -5   7  20        944.04        906.50        21.94 o                         
  -3   7  20         21.67         38.84         9.29 o                         
  -1   7  20        374.39        379.32        17.21 o                         
   1   7  20        441.90        510.19        21.55 o                         
   3   7  20         15.91         15.25        12.28 o                         
   5   7  20          0.89          4.11         6.40 o                         
  -8   8  20          8.12          2.81         5.21 o                         
  -6   8  20        125.46        121.29         8.46 o                         
  -4   8  20         13.98         20.27         7.73 o                         
  -2   8  20         92.74         89.00        19.97 o                         
   0   8  20        533.39        507.87        18.93 o                         
   2   8  20        580.97        556.35        28.32 o                         
   4   8  20          0.58          7.68         6.99 o                         
  -7   9  20         90.30        101.41         7.13 o                         
  -5   9  20          4.71          2.66         6.44 o                         
  -3   9  20       1555.29       1641.77        48.22 o                         
  -1   9  20        817.26        868.94        27.16 o                         
   1   9  20          6.20          6.95         9.72 o                         
   3   9  20          0.02         10.36        10.38 o                         
  -6  10  20         85.55         81.11         8.64 o                         
  -4  10  20        335.24        335.82        12.94 o                         
  -2  10  20        358.21        365.27        16.73 o                         
   0  10  20         94.23         96.12        10.99 o                         
   2  10  20         57.31         53.34        10.32 o                         
   4  10  20          7.15         -2.93         7.48 o                         
  -5  11  20         37.06         49.64         7.46 o                         
  -3  11  20         58.10         62.39         9.89 o                         
  -1  11  20         75.34         84.46         9.23 o                         
   1  11  20         18.27         11.94         8.08 o                         
   3  11  20          1.98         -1.83         8.02 o                         
  -6  12  20        258.99        251.68        24.36 o                         
  -4  12  20          0.19         -1.46         5.69 o                         
  -2  12  20         13.15         22.09         7.30 o                         
   0  12  20        470.56        407.63        16.51 o                         
   2  12  20        141.81        121.11        11.27 o                         
  -3  13  20         17.84         20.21         7.23 o                         
  -1  13  20         29.51          7.74         6.91 o                         
   1  13  20         60.01         55.38         9.96 o                         
  -2  14  20         17.08         11.32         8.03 o                         
   0  14  20        249.80        269.20        19.34 o                         
  -9   1  21          8.62          0.27         4.54 o                         
  -7   1  21          1.57          5.09         6.36 o                         
  -5   1  21        271.41        284.54        13.04 o                         
  -3   1  21        382.62        422.31        17.37 o                         
  -1   1  21        131.30        121.61         9.68 o                         
   1   1  21        277.38        268.22        10.71 o                         
   3   1  21         23.66         78.28        16.77 o                         
   5   1  21        744.27        816.11        23.78 o                         
  -8   2  21         32.05          9.42         6.58 o                         
  -6   2  21        130.62        112.88         8.17 o                         
  -4   2  21       1224.75       1267.85        31.89 o                         
  -2   2  21       1325.31       1358.35        32.03 o                         
   0   2  21        155.56        129.05         9.96 o                         
   2   2  21        295.72        287.02        12.33 o                         
   4   2  21          0.06         -3.46         7.49 o                         
   6   2  21        553.28        491.10        22.41 o                         
  -9   3  21        104.42        136.50         7.71 o                         
  -7   3  21         94.49         77.58         6.89 o                         
  -5   3  21       1284.95       1324.09        30.31 o                         
  -3   3  21        183.63        178.78         9.86 o                         
  -1   3  21        207.81        202.47        12.39 o                         
   1   3  21        100.88        110.35        10.37 o                         
   3   3  21          0.00          1.12         7.25 o                         
   5   3  21        172.24        196.59        16.56 o                         
  -8   4  21         30.38         23.32         5.97 o                         
  -6   4  21        476.18        461.12        14.38 o                         
  -4   4  21         25.79         28.06         9.16 o                         
  -2   4  21         12.86         15.18         7.78 o                         
   0   4  21        205.30        248.37        14.00 o                         
   2   4  21         10.04          7.04         7.84 o                         
   4   4  21         36.94         30.54         7.71 o                         
  -7   5  21        884.46        934.81        26.05 o                         
  -5   5  21        558.03        518.20        16.16 o                         
  -3   5  21       1246.22       1228.09        29.17 o                         
  -1   5  21        255.06        270.91        12.55 o                         
   1   5  21         58.16         73.11        11.45 o                         
   3   5  21         25.90         19.87         7.32 o                         
   5   5  21          2.52         -5.47         6.11 o                         
  -8   6  21         22.93         20.53         5.93 o                         
  -6   6  21         49.53         59.87         6.24 o                         
  -4   6  21        313.62        314.72        12.70 o                         
  -2   6  21         22.11         31.23        10.22 o                         
   0   6  21        126.27        145.60        11.75 o                         
   2   6  21          1.43         -9.96         9.96 o                         
   4   6  21        422.02        418.51        19.44 o                         
  -7   7  21        139.63        149.85         8.38 o                         
  -5   7  21          8.58         12.75         8.79 o                         
  -3   7  21       2772.89       2799.48        67.95 o                         
  -1   7  21        979.50        954.54        31.38 o                         
   1   7  21        104.23        124.73        12.23 o                         
   3   7  21         33.20          6.67        10.98 o                         
   5   7  21        662.33        749.84        29.99 o                         
  -6   8  21          5.19         15.44         5.76 o                         
  -4   8  21          2.58          7.21         6.19 o                         
  -2   8  21        782.20        854.28        28.64 o                         
   0   8  21        264.18        307.27        16.45 o                         
   2   8  21         11.71         15.98         8.88 o                         
   4   8  21          2.93          4.82         6.31 o                         
  -7   9  21         44.55         51.88         8.02 o                         
  -5   9  21         13.33          9.05         5.90 o                         
  -3   9  21        437.31        447.24        15.95 o                         
  -1   9  21         70.28         47.31         8.90 o                         
   1   9  21         40.70         28.46         8.98 o                         
   3   9  21         29.63         28.23        12.30 o                         
  -6  10  21        236.04        269.07        11.10 o                         
  -4  10  21          0.48         -5.64         6.65 o                         
  -2  10  21          6.42         11.50         9.83 o                         
   0  10  21          1.47         -4.36         9.55 o                         
   2  10  21         19.73         13.80         7.73 o                         
  -5  11  21         30.25         29.32         6.29 o                         
  -3  11  21          1.08         -4.87         8.16 o                         
  -1  11  21        129.93        107.85         9.76 o                         
   1  11  21        286.68        317.28        18.46 o                         
  -4  12  21        108.42        112.41        10.63 o                         
  -2  12  21        147.47        156.69        11.33 o                         
   0  12  21         11.66          8.92         7.59 o                         
   2  12  21         16.51         34.50        14.21 o                         
  -3  13  21         13.84         14.21        11.48 o                         
  -1  13  21        199.54        166.90        13.64 o                         
  -8   0  22        276.08        203.09        13.03 o                         
  -6   0  22        121.50        137.35        12.25 o                         
  -4   0  22       1707.57       1848.95        65.12 o                         
  -2   0  22        661.10        635.18        30.11 o                         
   0   0  22         15.93         15.89        10.08 o                         
   2   0  22         79.42         65.17        11.41 o                         
   4   0  22        599.07        610.72        30.40 o                         
  -7   1  22         60.31         57.57         5.96 o                         
  -5   1  22          1.19          0.42         7.67 o                         
  -3   1  22          6.81          0.54         8.19 o                         
  -1   1  22        187.14        204.04        10.29 o                         
   1   1  22       1262.59       1313.54        30.50 o                         
   3   1  22       1111.77       1175.24        34.17 o                         
   5   1  22        399.58        389.01        17.93 o                         
  -8   2  22         96.20         88.53         6.74 o                         
  -6   2  22        166.39        152.68        11.74 o                         
  -4   2  22         29.35         32.09         8.20 o                         
  -2   2  22        771.75        817.24        27.25 o                         
   0   2  22        749.51        825.35        22.09 o                         
   2   2  22         21.76         12.43         7.98 o                         
   4   2  22          1.76          2.76         6.48 o                         
  -7   3  22          3.59          4.99         5.58 o                         
  -5   3  22         38.82         63.93         7.66 o                         
  -3   3  22        118.84        154.40        10.07 o                         
  -1   3  22         99.87        144.05        10.03 o                         
   1   3  22         44.20         58.18         8.29 o                         
   3   3  22          1.59         -3.16         8.11 o                         
   5   3  22          0.01         -5.58         7.14 o                         
  -8   4  22          9.36         13.41         5.48 o                         
  -6   4  22         29.74         24.35         6.39 o                         
  -4   4  22        201.84        199.39        10.44 o                         
  -2   4  22          4.05          6.77         9.62 o                         
   0   4  22         79.95         75.89         8.97 o                         
   2   4  22        249.66        294.28        12.66 o                         
   4   4  22         12.56          1.44         6.60 o                         
  -7   5  22          4.92         -1.58         5.85 o                         
  -5   5  22         35.16         58.32         8.05 o                         
  -3   5  22       1440.35       1591.10        36.03 o                         
  -1   5  22        269.68        296.88        13.05 o                         
   1   5  22        208.14        194.32        12.04 o                         
   3   5  22         88.81        105.46         9.27 o                         
   5   5  22         71.74         72.42        16.11 o                         
  -8   6  22        112.21        117.72        16.24 o                         
  -6   6  22         31.60         38.22         6.45 o                         
  -4   6  22          4.09          7.12         8.21 o                         
  -2   6  22       1075.26       1058.00        28.98 o                         
   0   6  22        813.38        790.79        35.89 o                         
   2   6  22          0.58         -0.91         7.85 o                         
   4   6  22         52.36         34.45         6.35 o                         
  -7   7  22         21.52         20.67         6.13 o                         
  -5   7  22        121.79        105.94         7.40 o                         
  -3   7  22       1116.28       1152.33        32.51 o                         
  -1   7  22         14.88          4.48         8.22 o                         
   1   7  22        135.52        139.13        17.11 o                         
   3   7  22        203.88        212.00        10.63 o                         
  -6   8  22         84.90         70.74         6.95 o                         
  -4   8  22        265.25        308.86        14.94 o                         
  -2   8  22        116.03        119.09         9.39 o                         
   0   8  22        179.68        193.40        14.14 o                         
   2   8  22          7.78         -6.28         6.28 o                         
  -5   9  22         69.44         78.78         7.09 o                         
  -3   9  22         10.47          7.27         7.85 o                         
  -1   9  22         26.23          6.74         9.83 o                         
   1   9  22         29.24         16.39         7.89 o                         
   3   9  22        146.38        141.95         9.40 o                         
  -6  10  22         16.34         15.99         8.03 o                         
  -4  10  22         65.49         54.68         6.78 o                         
  -2  10  22         26.15         12.35         7.19 o                         
   0  10  22         82.53         60.57         9.31 o                         
   2  10  22         25.20         23.58         9.72 o                         
  -5  11  22         19.08         15.97         8.54 o                         
  -3  11  22          1.09         -0.77         5.87 o                         
  -1  11  22          0.47          0.90         6.78 o                         
   1  11  22         51.57         49.92        10.24 o                         
  -2  12  22         57.85         62.31        18.99 o                         
   0  12  22          0.45         -5.31        16.24 o                         
  -7   1  23         83.54         81.24         5.13 o                         
  -5   1  23        144.14        174.54        10.34 o                         
  -3   1  23         17.70          8.50         7.37 o                         
  -1   1  23        142.96        140.93        10.50 o                         
   1   1  23        277.47        314.68        12.97 o                         
   3   1  23        120.24        108.05         9.00 o                         
  -8   2  23          7.44          6.94         6.27 o                         
  -6   2  23        429.70        417.61        17.12 o                         
  -4   2  23        205.66        243.34        12.51 o                         
  -2   2  23        296.95        315.72        12.74 o                         
   0   2  23         56.53         77.69         7.48 o                         
   2   2  23          0.00          4.82         7.24 o                         
   4   2  23          9.00         20.11         7.54 o                         
  -7   3  23          1.14          7.84         4.61 o                         
  -5   3  23         12.24         -5.00         7.73 o                         
  -3   3  23        216.72        225.87        13.10 o                         
  -1   3  23         10.05         17.22         8.22 o                         
   1   3  23        246.00        257.77        11.57 o                         
   3   3  23        104.60        103.31         7.58 o                         
  -8   4  23         58.21         73.89         8.34 o                         
  -6   4  23        147.82        174.27         9.72 o                         
  -4   4  23          8.80         -2.51         6.89 o                         
  -2   4  23        202.56        212.67        12.94 o                         
   0   4  23          9.10         12.02         6.94 o                         
   2   4  23         20.69         23.30         6.87 o                         
   4   4  23         74.72         68.61        10.44 o                         
  -7   5  23          0.02          2.89         5.58 o                         
  -5   5  23        120.05        150.40        15.40 o                         
  -3   5  23        564.89        522.40        15.26 o                         
  -1   5  23       1620.02       1666.33        45.26 o                         
   1   5  23          0.56          3.77         6.61 o                         
   3   5  23         12.05          8.49         7.07 o                         
  -6   6  23         17.81         11.14         6.04 o                         
  -4   6  23        327.45        324.55        13.80 o                         
  -2   6  23         38.48         45.55         7.57 o                         
   0   6  23         36.13         66.52         8.82 o                         
   2   6  23        173.14        217.38         9.70 o                         
   4   6  23          2.04          9.13        11.16 o                         
  -7   7  23         86.52        103.16        10.92 o                         
  -5   7  23         15.84          3.49         6.62 o                         
  -3   7  23         13.59          5.67         6.60 o                         
  -1   7  23       3254.40       3385.32        86.52 o                         
   1   7  23        845.46        846.16        21.07 o                         
   3   7  23         53.48         30.83         5.92 o                         
  -6   8  23         24.57         14.39         7.48 o                         
  -4   8  23        228.82        288.46        14.10 o                         
  -2   8  23        386.89        355.36        12.46 o                         
   0   8  23        125.56        131.76        18.11 o                         
   2   8  23          1.78          0.86         5.84 o                         
  -5   9  23          0.31          2.92         5.33 o                         
  -3   9  23          4.54          6.46         6.48 o                         
  -1   9  23          7.50         13.72         8.63 o                         
   1   9  23        244.86        199.25        10.34 o                         
  -4  10  23          4.40          4.91         6.22 o                         
  -2  10  23        117.97        112.12         7.71 o                         
   0  10  23         10.75         14.52         7.35 o                         
  -3  11  23         29.05         23.40         8.25 o                         
  -1  11  23          0.40         -2.14         7.13 o                         
  -6   0  24        175.60        132.04        11.72 o                         
  -4   0  24         24.01         39.05         8.78 o                         
  -2   0  24        767.37        980.79        38.69 o                         
   0   0  24        220.88        244.37        14.29 o                         
   2   0  24        836.64        878.70        35.48 o                         
   4   0  24         41.25         42.62        11.48 o                         
  -7   1  24         37.80         44.02         5.47 o                         
  -5   1  24        112.77         88.12         7.03 o                         
  -3   1  24        149.11        161.86         7.99 o                         
  -1   1  24         83.05        100.18         7.47 o                         
   1   1  24          0.56         -0.74         7.97 o                         
   3   1  24         92.25        102.03         8.49 o                         
  -6   2  24         14.80         12.63         6.07 o                         
  -4   2  24          2.87          4.49         6.29 o                         
  -2   2  24         23.86         44.72         7.66 o                         
   0   2  24        100.58        110.47         7.80 o                         
   2   2  24          2.10          0.91         7.29 o                         
   4   2  24          3.91         -8.95        10.33 o                         
  -7   3  24          8.96          3.77         6.20 o                         
  -5   3  24         11.84          8.51         6.62 o                         
  -3   3  24         16.68         19.69         7.79 o                         
  -1   3  24         22.87         25.75         7.68 o                         
   1   3  24         39.35         49.75         7.17 o                         
   3   3  24         13.82         22.68         6.13 o                         
  -6   4  24          0.36         -0.31         6.42 o                         
  -4   4  24          2.23          2.57         6.92 o                         
  -2   4  24         88.07         65.28         7.43 o                         
   0   4  24        109.35         91.94         8.97 o                         
   2   4  24          3.63          5.28         6.00 o                         
  -7   5  24        329.27        308.60        16.77 o                         
  -5   5  24         12.68          4.55         6.48 o                         
  -3   5  24        666.78        647.85        19.23 o                         
  -1   5  24        344.26        383.24        15.56 o                         
   1   5  24        310.75        317.34        11.29 o                         
   3   5  24         45.06         22.63         6.58 o                         
  -6   6  24         36.21         30.71         7.32 o                         
  -4   6  24         35.29         33.47         7.21 o                         
  -2   6  24         49.41         35.59         6.83 o                         
   0   6  24        733.80        772.80        25.33 o                         
   2   6  24          0.09         -5.96         5.96 o                         
  -5   7  24          6.88         -3.46         5.56 o                         
  -3   7  24        333.65        319.79        12.11 o                         
  -1   7  24        843.27        896.45        25.75 o                         
   1   7  24        260.11        251.99         9.36 o                         
  -4   8  24         19.61         14.34         7.41 o                         
  -2   8  24         88.64         94.65         7.18 o                         
   0   8  24        201.70        258.65        12.66 o                         
   2   8  24         30.32         36.22         8.77 o                         
  -3   9  24         18.20         13.64         6.13 o                         
  -1   9  24          8.91          9.50         8.77 o                         
   1   9  24        265.79        239.89        13.88 o                         
  -2  10  24          1.33         -2.45         8.03 o                         
  -7   1  25          2.10          6.40         6.99 o                         
  -5   1  25         13.32          8.29         6.13 o                         
  -3   1  25         34.01         36.40         6.54 o                         
  -1   1  25         39.99         42.33         5.87 o                         
   1   1  25         94.34         75.65         8.16 o                         
   3   1  25         23.24          4.62         7.82 o                         
  -6   2  25         12.59         10.49         5.47 o                         
  -4   2  25         33.13         35.43         5.46 o                         
  -2   2  25        127.41        126.58        10.33 o                         
   0   2  25         98.16         79.75         6.54 o                         
   2   2  25          0.06          3.59         6.18 o                         
  -5   3  25          6.19          0.62         5.45 o                         
  -3   3  25         46.01         40.79         6.75 o                         
  -1   3  25          1.27         -4.72         5.96 o                         
   1   3  25         56.71         68.53         7.80 o                         
   3   3  25        122.10        124.54        15.48 o                         
  -6   4  25          1.78         -1.63         5.47 o                         
  -4   4  25         24.68         20.16         7.18 o                         
  -2   4  25         69.04         69.52         7.10 o                         
   0   4  25         76.40         83.63         6.80 o                         
   2   4  25          6.26          9.19         6.66 o                         
  -5   5  25          0.16          5.60         5.03 o                         
  -3   5  25          3.58         11.55         6.21 o                         
  -1   5  25        275.91        285.86        10.87 o                         
   1   5  25         13.06         -0.41         5.92 o                         
  -4   6  25         33.13         24.96         7.32 o                         
  -2   6  25        304.64        311.87        11.58 o                         
   0   6  25        198.95        258.07        11.04 o                         
   2   6  25         57.21         26.39        12.18 o                         
  -5   7  25          3.11         -7.61         7.61 o                         
  -3   7  25        117.50         91.37         8.17 o                         
  -1   7  25          6.16         23.66         7.21 o                         
   1   7  25       1217.58       1327.11        50.68 o                         
  -4   8  25        185.33        187.88        15.79 o                         
  -2   8  25        246.20        260.56        16.61 o                         
   0   8  25        214.68        194.49        12.86 o                         
  -6   0  26         71.91         60.89        14.21 o                         
  -4   0  26        280.13        226.13        11.57 o                         
  -2   0  26         60.30         56.79        10.07 o                         
   0   0  26        531.15        535.48        33.57 o                         
   2   0  26          2.73         -2.03        10.15 o                         
  -5   1  26        179.38        210.95         8.93 o                         
  -3   1  26          5.33          2.07         7.77 o                         
  -1   1  26         32.94         35.67         5.85 o                         
   1   1  26         52.28         57.84         6.90 o                         
  -4   2  26         18.20          9.88         5.71 o                         
  -2   2  26         81.57        116.90         8.83 o                         
   0   2  26         49.03         67.48         5.99 o                         
   2   2  26         30.59         24.36        10.05 o                         
  -5   3  26         21.66         13.10         5.74 o                         
  -3   3  26        156.07        210.70        10.21 o                         
  -1   3  26         44.57         40.04         6.43 o                         
   1   3  26         46.83         34.13        14.07 o                         
  -4   4  26          7.98          1.54         5.18 o                         
  -2   4  26         31.07         25.45         6.11 o                         
   0   4  26         69.97         73.12         7.19 o                         
  -5   5  26         17.56         19.28         8.61 o                         
  -3   5  26          1.98         -2.94         6.13 o                         
  -1   5  26        158.77        187.42         9.02 o                         
   1   5  26        338.91        339.50        24.27 o                         
  -4   6  26         27.53         13.72         6.80 o                         
  -2   6  26        210.48        237.95        12.48 o                         
   0   6  26         20.64         19.31         8.02 o                         
  -3   7  26          9.50          4.26         6.71 o                         
  -1   7  26        543.76        497.64        46.68 o                         
  -3   1  27        257.02        304.46        11.70 o                         
  -1   1  27          3.94         10.66         6.29 o                         
  -4   2  27         23.32         26.60         7.10 o                         
  -2   2  27          8.54          9.91         5.33 o                         
   0   2  27         43.86         17.79         8.58 o                         
  -3   3  27         19.52          5.28         8.61 o                         
  -1   3  27         45.56         33.67         9.62 o                         
  -2   4  27          1.15         -0.20         7.32 o                         
                                                                                
